# Supplementary material for: Gene Expression Profiling of Cutaneous Injured and Non-Injured Nociceptors in SNI Animal Model of Neuropathic Pain
Source: Sci Rep. 2017 Aug 24;7:9367. doi: 10.1038/s41598-017-08865-3 (PMC5570923; doi:10.1038/s41598-017-08865-3)
Supplement: Supplementary file 3 — Suppl. Table 1 [file 41598_2017_8865_MOESM3_ESM.xls]

## Sheet: Top 5% genes in sham animals
Probe Set	Gene Symbol	Gene Title	Mean reference	Std(reference)	Decosterd_Berta_0506_C1.CHP_Signal	Decosterd_Berta_0506_C1.CHP_Detection	Decosterd_Berta_0506_C2bis.CHP_Signal	Decosterd_Berta_0506_C2bis.CHP_Detection	Decosterd_Berta_0506_C3bis.CHP_Signal	Decosterd_Berta_0506_C3bis.CHP_Detection	Pathway	go biological process term	go molecular function term	go cellular component term
1389956_a_at	COX1	cytochrome c oxidase subunit 1	10605	4412.57	15536.9	P	9247.31	P	7030.81	P	---	oxidative phosphorylation /// response to oxidative stress /// aging /// aerobic respiration /// proton transport /// cerebellum development /// electron transport chain /// ion transmembrane transport /// response to copper ion /// response to electrical stimulus /// oxidation-reduction process	cytochrome-c oxidase activity /// cytochrome-c oxidase activity /// iron ion binding /// protein binding /// electron carrier activity /// oxidoreductase activity /// heme binding /// metal ion binding	mitochondrion /// mitochondrion /// mitochondrial inner membrane /// mitochondrial inner membrane /// membrane /// integral to membrane /// respiratory chain
1375340_at	ND2	NADH dehydrogenase subunit 2	9685.72	2884.47	12928.3	P	8723.31	P	7405.49	P	---	mitochondrial electron transport, NADH to ubiquinone /// ATP synthesis coupled electron transport /// oxidation-reduction process /// reactive oxygen species metabolic process	NADH dehydrogenase (ubiquinone) activity /// oxidoreductase activity /// protein kinase binding /// ionotropic glutamate receptor binding	mitochondrion /// mitochondrion /// mitochondrial inner membrane /// mitochondrial respiratory chain complex I /// mitochondrial respiratory chain complex I /// postsynaptic density /// membrane /// integral to membrane /// respiratory chain
1370775_a_at	Calca	calcitonin-related polypeptide alpha	8884.86	3367.46	12628.3	P	7923.93	P	6102.31	P	<a target="external" href="http://www.wikipathways.org/index.php/Pathway:Rattus_norvegicus:Smooth_muscle_contraction">Smooth_muscle_contraction</a>	endothelial cell proliferation /// vasculature development /// neurological system process involved in regulation of systemic arterial blood pressure /// vasodilation of artery involved in baroreceptor response to increased systemic arterial blood pressure /// vasodilation of artery involved in baroreceptor response to increased systemic arterial blood pressure /// regulation of heart rate /// re…	receptor binding /// hormone activity /// neuropeptide hormone activity /// calcitonin receptor binding /// calcitonin receptor binding /// calcitonin receptor binding /// protein complex binding	extracellular region /// extracellular region /// extracellular space /// extracellular space /// intracellular /// nucleus /// cytoplasm /// cytoplasm /// axon /// axon /// neuron projection /// neuronal cell body /// neuronal cell body /// terminal bouton /// terminal bouton
1375651_at	ND1	NADH dehydrogenase subunit 1	8065.95	2897.28	11284.8	P	7246.18	P	5666.88	P	---	response to stress /// response to organic cyclic compound /// electron transport chain /// response to hydroperoxide /// response to drug /// oxidation-reduction process	protein binding /// NADH dehydrogenase (ubiquinone) activity /// oxidoreductase activity	mitochondrion /// mitochondrion /// mitochondrion /// mitochondrial inner membrane /// mitochondrial respiratory chain complex I /// membrane /// integral to membrane /// dendrite /// mitochondrial membrane /// neuronal cell body /// respiratory chain
1398245_at	Sncg	synuclein, gamma (breast cancer-specific protein 1)	7842.38	2165.6	10330.8	P	6811.88	P	6384.45	P	---	aggressive behavior /// synaptic transmission /// synaptic transmission /// peripheral nervous system development /// adult locomotory behavior /// adult locomotory behavior /// regulation of dopamine secretion /// regulation of dopamine secretion /// response to cocaine /// response to drug /// regulation of neurotransmitter secretion /// regulation of neurotransmitter secretion /// synapse orga…	protein binding /// alpha-tubulin binding /// beta-tubulin binding	cytoplasm /// cytoplasm /// microtubule organizing center /// spindle /// cytoskeleton /// plasma membrane /// axon /// axon /// neuronal cell body /// neuronal cell body /// neuronal cell body /// axon terminus /// perinuclear region of cytoplasm
1398839_at	Txn1	thioredoxin 1	7504.22	2773.1	10602.3	P	6656.17	P	5254.17	P	---	negative regulation of transcription from RNA polymerase II promoter /// negative regulation of transcription from RNA polymerase II promoter /// transcription, DNA-dependent /// regulation of transcription, DNA-dependent /// glycerol ether metabolic process /// response to radiation /// response to radiation /// response to selenium ion /// response to activity /// antibiotic metabolic process /…	thioredoxin-disulfide reductase activity /// protein binding /// electron carrier activity /// protein disulfide oxidoreductase activity /// peptide disulfide oxidoreductase activity /// peptide disulfide oxidoreductase activity /// enzyme binding	extracellular region /// nucleus /// nucleus /// cytoplasm /// cytoplasm /// mitochondrion /// mitochondrion /// cytosol /// cytosol /// axon /// dendrite /// neuronal cell body
1388159_at	CYTB	cytochrome b	7437.44	2514.98	10317.4	P	6320.72	P	5674.2	P	---	response to hypoxia /// response to nutrient /// response to heat /// response to toxic substance /// response to hormone stimulus /// response to organic nitrogen /// response to organic cyclic compound /// proton transport /// electron transport chain /// respiratory electron transport chain /// organ regeneration /// response to cobalamin /// response to glucagon stimulus /// response to drug …	iron ion binding /// electron carrier activity /// electron carrier activity /// oxidoreductase activity /// heme binding /// protein complex binding /// electron transporter, transferring electrons within cytochrome b6/f complex of photosystem II activity /// metal ion binding	mitochondrion /// mitochondrion /// mitochondrion /// mitochondrial inner membrane /// membrane /// integral to membrane /// protein complex /// respiratory chain
1368028_at	Prph	peripherin	7350.55	2083.99	9593.34	P	6984.4	P	5473.9	P	---	intermediate filament cytoskeleton organization /// intermediate filament cytoskeleton organization /// intermediate filament cytoskeleton organization	structural molecule activity /// protein binding	intermediate filament /// neurofilament /// neurofilament /// axon /// photoreceptor outer segment membrane /// photoreceptor outer segment membrane /// neuronal cell body /// C-fiber /// C-fiber /// type III intermediate filament
1398240_at	Hspa8 /// LOC498045 /// LOC680121	heat shock 70kDa protein 8 /// similar to Heat shock cognate 71 kDa protein (Heat shock 70 kDa protein 8) /// similar to heat shock protein 8	7121.01	2510.24	9895.08	P	6461.8	P	5006.16	P	---	cell morphogenesis /// ATP catabolic process /// transcription, DNA-dependent /// regulation of transcription, DNA-dependent /// mRNA processing /// protein folding /// response to stress /// RNA splicing /// negative regulation of transcription, DNA-dependent /// negative regulation of transcription, DNA-dependent /// chaperone mediated protein folding requiring cofactor /// chaperone mediated p…	nucleotide binding /// receptor binding /// protein binding /// ATP binding /// ATP binding /// ATPase activity, coupled /// ATPase activity, coupled /// ADP binding /// unfolded protein binding /// unfolded protein binding	Prp19 complex /// Prp19 complex /// intracellular /// nucleus /// nucleus /// spliceosomal complex /// nucleolus /// nucleolus /// cytoplasm /// cytosol /// synaptic vesicle /// cell surface /// ribonucleoprotein complex /// ribonucleoprotein complex /// melanosome /// neuron projection /// neuronal cell body /// protein complex /// extracellular vesicular exosome /// extracellular vesicular exos…
1370886_a_at	Klc1	kinesin light chain 1	7086.57	2821.93	10271.3	P	6091.2	P	4897.21	P	---	intracellular protein transport /// axon cargo transport /// axon cargo transport /// protein localization to synapse /// stress granule disassembly	microtubule motor activity /// protein binding /// tubulin binding	cytoplasm /// cytosol /// cytoskeleton /// kinesin complex /// kinesin complex /// kinesin complex /// microtubule /// membrane /// axon /// axon /// cytoplasmic vesicle /// cytoplasmic vesicle /// vesicle /// ciliary rootlet /// ciliary rootlet /// neuron projection /// neuron projection /// neuronal cell body /// membrane-bounded organelle
1367565_a_at	Fth1 /// LOC679217 /// LOC689130	ferritin, heavy polypeptide 1 /// hypothetical protein LOC679217 /// hypothetical protein LOC689130	7074.22	2976.26	10412	P	6114.1	P	4696.53	P	---	iron ion transport /// cellular iron ion homeostasis /// intracellular sequestering of iron ion /// immune response /// negative regulation of cell proliferation /// negative regulation of fibroblast proliferation /// negative regulation of fibroblast proliferation /// oxidation-reduction process /// negative regulation of necrotic cell death	ferroxidase activity /// protein binding /// ferric iron binding /// oxidoreductase activity /// metal ion binding /// transition metal ion binding	mitochondrion /// mitochondrion
1373718_at	Tubb2a	tubulin, beta 2A class IIa	6866.49	2619.74	9791.5	P	6072.01	P	4735.97	P	---	GTP catabolic process /// microtubule-based process /// protein polymerization	nucleotide binding /// GTPase activity /// structural constituent of cytoskeleton /// GTP binding	cytoplasm /// cytoplasm /// cytoskeleton /// microtubule /// microtubule /// plasma membrane /// plasma membrane /// microtubule cytoskeleton /// protein complex
1370274_at	LOC100360645 /// LOC100363494 /// LOC100910768 /// Ubb	ubiquitin B-like /// ubiquitin B-like /// ubiquitin-40S ribosomal protein S27a-like /// ubiquitin B	6861.12	2884.22	10125	P	5802.63	P	4655.69	P	<a target="external" href="http://www.wikipathways.org/index.php/Pathway:Rattus_norvegicus:DNA_replication_Reactome">DNA_replication_Reactome</a> /// <a target="external" href="http://www.wikipathways.org/index.php/Pathway:Rattus_norvegicus:Proteasome_Degradation">Proteasome_Degradation</a>	male meiosis I /// male meiosis I /// female meiosis I /// female meiosis I /// male gonad development /// female gonad development /// female gonad development /// ubiquitin homeostasis /// ubiquitin homeostasis /// hypothalamus gonadotrophin-releasing hormone neuron development /// hypothalamus gonadotrophin-releasing hormone neuron development /// adipose tissue development /// fat pad develop…	protein binding	nucleus /// cytoplasm /// cytosolic large ribosomal subunit
1370815_at	Nefh	neurofilament, heavy polypeptide	6805.06	1940.39	8794.7	P	6702.5	P	4917.99	P	---	microtubule cytoskeleton organization /// microtubule cytoskeleton organization /// intermediate filament cytoskeleton organization /// intermediate filament bundle assembly /// intermediate filament bundle assembly /// peripheral nervous system neuron axonogenesis /// neurofilament cytoskeleton organization /// neurofilament cytoskeleton organization	structural molecule activity	mitochondrion /// mitochondrion /// intermediate filament /// neurofilament /// neurofilament /// axon /// neuron projection
1386852_x_at	LOC100360645 /// LOC100363494 /// LOC100910768 /// Ubb	ubiquitin B-like /// ubiquitin B-like /// ubiquitin-40S ribosomal protein S27a-like /// ubiquitin B	6570.37	2421.12	9277.97	P	5819.47	P	4613.66	P	<a target="external" href="http://www.wikipathways.org/index.php/Pathway:Rattus_norvegicus:DNA_replication_Reactome">DNA_replication_Reactome</a> /// <a target="external" href="http://www.wikipathways.org/index.php/Pathway:Rattus_norvegicus:Proteasome_Degradation">Proteasome_Degradation</a>	male meiosis I /// male meiosis I /// female meiosis I /// female meiosis I /// male gonad development /// female gonad development /// female gonad development /// ubiquitin homeostasis /// ubiquitin homeostasis /// hypothalamus gonadotrophin-releasing hormone neuron development /// hypothalamus gonadotrophin-releasing hormone neuron development /// adipose tissue development /// fat pad develop…	protein binding	nucleus /// cytoplasm /// cytosolic large ribosomal subunit
1375107_at	COX2	COXII	6553.86	2285.55	9054.06	P	6035.5	P	4572.01	P	---	lactation /// response to cold /// electron transport chain /// respiratory electron transport chain /// oxidation-reduction process	cytochrome-c oxidase activity /// copper ion binding /// electron carrier activity /// oxidoreductase activity /// heme binding /// metal ion binding	mitochondrion /// mitochondrial inner membrane /// membrane /// integral to membrane /// respiratory chain
1386890_at	S100a10	S100 calcium binding protein A10	6509.83	2716.02	9596.76	P	5445.81	P	4486.91	P	<a target="external" href="http://www.wikipathways.org/index.php/Pathway:Rattus_norvegicus:Prostaglandin_synthesis_regulation">Prostaglandin_synthesis_regulation</a>	regulation of cell growth /// regulation of cell differentiation /// positive regulation of binding /// cellular response to acid	calcium ion binding /// protein binding	endoplasmic reticulum /// extrinsic to plasma membrane
1371331_at	---	---	6333.27	1965.86	8549.86	P	5648.83	P	4801.12	P	---	---	---	---
1375108_at	ND3	NADH dehydrogenase subunit 3	6300.9	2232.65	8856.72	P	5315.57	P	4730.42	P	---	response to oxidative stress /// response to light intensity /// response to hormone stimulus /// ATP synthesis coupled proton transport /// aerobic electron transport chain /// electron transport chain /// respiratory electron transport chain /// oxidation-reduction process /// cellular response to glucocorticoid stimulus	cytochrome-c oxidase activity /// protein binding /// NADH dehydrogenase (ubiquinone) activity /// heme-copper terminal oxidase activity /// hydrogen ion transmembrane transporter activity /// oxidoreductase activity	mitochondrion /// mitochondrial inner membrane /// mitochondrial respiratory chain complex I /// membrane /// integral to membrane /// mitochondrial membrane /// proton-transporting ATP synthase complex, coupling factor F(o) /// respiratory chain
1387890_at	LOC100361385 /// LOC100361445 /// LOC100361876 /// LOC100363434 /// LOC100364260 /// LOC100909419 /// LOC100912619 /// Rps29	mCG7602-like /// mCG7602-like /// mCG7602-like /// ribosomal protein S29-like /// mCG7602-like /// 40S ribosomal protein S29-like /// 40S ribosomal protein S29-like /// ribosomal protein S29	6230.27	2983.13	9522.11	P	5462.96	P	3705.75	P	---	translation	structural constituent of ribosome /// structural constituent of ribosome /// zinc ion binding /// metal ion binding	intracellular /// cytoplasm /// ribosome /// small ribosomal subunit /// cytosolic small ribosomal subunit /// cytosolic small ribosomal subunit /// cytosolic small ribosomal subunit /// ribonucleoprotein complex
1388311_at	Mrfap1	Morf4 family associated protein 1	6131.97	1600.64	7931.46	P	5597.51	P	4866.95	P	---	---	protein binding	nucleus /// cytoplasm /// perinuclear region of cytoplasm
1369937_at	Calm1 /// Calm2 /// Calm3	calmodulin 1 /// calmodulin 2 /// calmodulin 3	6106.78	2086.53	8426.57	P	5510.39	P	4383.38	P	---	G2/M transition of mitotic cell cycle /// response to amphetamine /// regulation of heart rate /// detection of calcium ion /// activation of adenylate cyclase activity /// regulation of release of sequestered calcium ion into cytosol by sarcoplasmic reticulum /// calcium-mediated signaling /// positive regulation of cyclic nucleotide metabolic process /// regulation of cytokinesis /// regulation…	calcium channel regulator activity /// calcium ion binding /// calcium ion binding /// calcium ion binding /// protein binding /// adenylate cyclase binding /// protein domain specific binding /// protein domain specific binding /// enzyme regulator activity /// nitric-oxide synthase regulator activity /// titin binding /// titin binding /// type 3 metabotropic glutamate receptor binding /// thio…	spindle pole /// spindle pole /// nucleus /// nucleoplasm /// cytoplasm /// centrosome /// centrosome /// spindle /// cytosol /// cytoskeleton /// spindle microtubule /// spindle microtubule /// plasma membrane /// sarcomere /// growth cone /// calcium channel complex /// neuron projection
1370313_at	Acot7	acyl-CoA thioesterase 7	6101.13	2579.75	8974.7	P	5344.13	P	3984.58	P	---	fatty acid catabolic process /// fatty acid catabolic process	carboxylesterase activity /// palmitoyl-CoA hydrolase activity /// palmitoyl-CoA hydrolase activity /// hydrolase activity /// acyl-CoA hydrolase activity /// sphingomyelin phosphodiesterase D activity	cytoplasm /// cytosol /// cytosol /// neuron projection /// neuron projection /// cell body /// cell body
1367845_at	Nefm	neurofilament, medium polypeptide	6073.39	1021.48	7091.05	P	6080.98	P	5048.13	P	---	microtubule cytoskeleton organization /// axon cargo transport /// regulation of axon diameter /// intermediate filament cytoskeleton organization /// intermediate filament bundle assembly /// neurofilament cytoskeleton organization	structural molecule activity	cytoplasm /// cytoskeleton /// intermediate filament /// neurofilament /// axon /// axon /// neuromuscular junction /// neuron projection
1370803_at	Zwint	ZW10 interactor	6070.89	922.639	6453.28	P	6740.86	P	5018.54	P	---	mitotic sister chromatid segregation /// cell cycle /// mitosis /// mitotic cell cycle checkpoint /// cell division /// establishment of localization in cell	protein binding /// protein N-terminus binding	chromosome, centromeric region /// kinetochore /// condensed chromosome kinetochore /// nucleus /// chromosome /// cytoplasm /// dendrite /// neuron projection /// intracellular membrane-bounded organelle
1367617_at	Aldoa	aldolase A, fructose-bisphosphate	5833.28	1165.48	6750.73	P	6227.24	P	4521.88	P	<a target="external" href="http://www.wikipathways.org/index.php/Pathway:Rattus_norvegicus:Glycolysis_and_Gluconeogenesis">Glycolysis_and_Gluconeogenesis</a>	response to hypoxia /// fructose metabolic process /// glycolysis /// glycolysis /// glycolysis /// ATP biosynthetic process /// striated muscle contraction /// metabolic process /// regulation of cell shape /// response to heat /// fructose 1,6-bisphosphate metabolic process /// response to lipopolysaccharide /// response to nicotine /// response to estrogen stimulus /// muscle cell homeostasis …	protease binding /// catalytic activity /// fructose-bisphosphate aldolase activity /// fructose-bisphosphate aldolase activity /// protein binding /// cytoskeletal protein binding /// lyase activity /// fructose binding	cytoplasm /// mitochondrion /// cilium /// actin cytoskeleton /// membrane /// Z disc /// protein complex /// extracellular vesicular exosome
1370242_at	Rps23	ribosomal protein S23	5772.7	1903.43	7854	P	5343.76	P	4120.35	P	---	translation /// regulation of translation	structural constituent of ribosome /// protein binding /// translation regulator activity	intracellular /// ribosome /// small ribosomal subunit /// cytosolic small ribosomal subunit /// cytosolic small ribosomal subunit /// ribonucleoprotein complex
1373363_at	Map1b	microtubule-associated protein 1B	5714.76	1238.24	7080.37	P	5398.8	P	4665.12	P	---	microtubule cytoskeleton organization /// microtubule bundle formation /// microtubule bundle formation /// microtubule bundle formation /// negative regulation of microtubule depolymerization /// nervous system development /// axonogenesis /// axonogenesis /// synapse assembly /// central nervous system development /// response to wounding /// response to mechanical stimulus /// response to carb…	actin binding /// protein binding /// phospholipid binding /// microtubule binding /// microtubule binding /// hydrolase activity /// protein complex binding	cytoplasm /// cytosol /// cytosol /// cytoskeleton /// microtubule /// microtubule associated complex /// plasma membrane /// plasma membrane /// plasma membrane /// postsynaptic density /// cell junction /// axon /// dendrite /// growth cone /// cell projection /// neuronal cell body /// dendritic spine /// perikaryon /// synapse /// perinuclear region of cytoplasm
1387770_at	Ifi27	interferon, alpha-inducible protein 27	5639.02	916.649	6443.47	P	5832.52	P	4641.07	P	---	activation of cysteine-type endopeptidase activity involved in apoptotic process /// response to estradiol stimulus /// response to cytokine stimulus /// maternal process involved in female pregnancy /// apoptotic signaling pathway	---	mitochondrion /// integral to membrane
1371507_at	---	---	5513.34	1062.03	6649.46	P	5345.06	P	4545.5	P	---	---	---	---
1370229_at	Ndrg4	NDRG family member 4	5511.15	576.596	5385.93	P	6140.07	P	5007.46	P	---	brain development /// positive regulation of neuron projection development	---	cytoplasm /// mitochondrion /// endoplasmic reticulum membrane /// cytosol
1370156_at	Prnp	prion protein	5355	1980.12	7610.6	P	4551.29	P	3903.1	P	---	negative regulation of protein phosphorylation /// negative regulation of protein phosphorylation /// response to oxidative stress /// response to oxidative stress /// learning or memory /// negative regulation of interferon-gamma production /// negative regulation of interferon-gamma production /// negative regulation of interleukin-17 production /// negative regulation of interleukin-17 product…	copper ion binding /// copper ion binding /// copper ion binding /// protein binding /// microtubule binding /// microtubule binding /// tubulin binding /// identical protein binding /// identical protein binding /// ATP-dependent protein binding /// metal ion binding /// chaperone binding	nucleus /// nucleolus /// nucleolus /// cytoplasm /// mitochondrial outer membrane /// endoplasmic reticulum /// endoplasmic reticulum /// Golgi apparatus /// Golgi apparatus /// plasma membrane /// plasma membrane /// cell surface /// membrane /// anchored to membrane /// intracellular membrane-bounded organelle /// membrane raft /// membrane raft /// anchored to plasma membrane
1375246_at	LOC100911762 /// Tma7	coiled-coil domain-containing protein 72-like /// translational machinery associated 7 homolog	5352.42	1854.04	7323.4	P	5090.73	P	3643.12	P	---	---	---	---
1371711_at	Reep5	receptor accessory protein 5	5315.69	1925.46	7485.58	P	4650.35	P	3811.13	P	---	---	protein binding	membrane /// integral to membrane
1384548_at	LOC100363869 /// Rpl32	ribosomal protein L32-like /// ribosomal protein L32	5288.98	1895.06	7274.13	P	5093.68	P	3499.13	P	---	translation	structural constituent of ribosome	intracellular /// ribosome /// cytosolic large ribosomal subunit /// cytosolic large ribosomal subunit /// ribonucleoprotein complex
1370041_at	Stmn2	stathmin-like 2	5256.67	514.739	5612.89	P	5490.61	P	4666.5	P	---	negative regulation of microtubule depolymerization /// negative regulation of microtubule depolymerization /// positive regulation of neuron projection development /// positive regulation of neuron projection development /// negative regulation of neuron projection development /// negative regulation of neuron projection development /// regulation of microtubule polymerization or depolymerizatio…	protein binding	cytoplasm /// endosome /// Golgi apparatus /// membrane /// axon /// growth cone /// growth cone /// vesicle /// cell projection /// perinuclear region of cytoplasm /// perinuclear region of cytoplasm
1370042_at	Stmn2	stathmin-like 2	5188.88	2122.75	7582.85	P	4447.68	P	3536.11	P	---	negative regulation of microtubule depolymerization /// negative regulation of microtubule depolymerization /// positive regulation of neuron projection development /// positive regulation of neuron projection development /// negative regulation of neuron projection development /// negative regulation of neuron projection development /// regulation of microtubule polymerization or depolymerizatio…	protein binding	cytoplasm /// endosome /// Golgi apparatus /// membrane /// axon /// growth cone /// growth cone /// vesicle /// cell projection /// perinuclear region of cytoplasm /// perinuclear region of cytoplasm
1370058_at	Nefl	neurofilament, light polypeptide	5175.25	1355.69	6622.08	P	4969.46	P	3934.23	P	---	microtubule cytoskeleton organization /// microtubule cytoskeleton organization /// response to stress /// anterograde axon cargo transport /// retrograde axon cargo transport /// response to toxic substance /// response to organic substance /// response to organic nitrogen /// peripheral nervous system axon regeneration /// peripheral nervous system axon regeneration /// axon transport of mitoch…	structural molecule activity /// structural constituent of cytoskeleton /// protein binding /// protein C-terminus binding /// protein domain specific binding /// identical protein binding /// phospholipase binding	intermediate filament /// neurofilament /// neurofilament /// axon /// axon /// growth cone /// TSC1-TSC2 complex /// neuron projection /// neuron projection /// neuron part
1367549_a_at	Ap3d1	adaptor-related protein complex 3, delta 1 subunit	5091.22	1112.27	6279.72	P	4918.56	P	4075.37	P	---	intracellular protein transport /// intracellular protein transport /// anterograde axon cargo transport /// anterograde axon cargo transport /// protein transport /// vesicle-mediated transport /// antigen processing and presentation /// protein localization to organelle /// protein localization to organelle /// antigen processing and presentation, exogenous lipid antigen via MHC class Ib /// an…	binding /// protein transporter activity	Golgi apparatus /// endosome membrane /// endosome membrane /// membrane coat /// axon /// terminal bouton /// terminal bouton
1370281_at	Fabp5	fatty acid binding protein 5, epidermal	5077.66	1559.07	6657.29	P	5035.7	P	3539.99	P	---	glucose metabolic process /// lipid metabolic process /// phosphatidylcholine biosynthetic process /// transport /// response to wounding /// glucose transport	transporter activity /// fatty acid binding /// lipid binding	cytoplasm
1368485_at	Avil	advillin	5056.09	659.249	5659.03	P	5157.06	P	4352.18	P	---	response to stress /// cytoskeleton organization /// nervous system development /// positive regulation of neuron projection development /// actin filament capping /// cilium morphogenesis	actin binding /// actin binding /// actin binding /// protein binding	cytoplasm /// cytoskeleton /// axon /// cell projection /// neuron projection
1367768_at	Lxn	latexin	5054.63	1848.77	7126.02	P	4466.12	P	3571.75	P	---	inflammatory response /// negative regulation of peptidase activity /// negative regulation of endopeptidase activity /// detection of temperature stimulus involved in sensory perception of pain /// detection of temperature stimulus involved in sensory perception of pain	enzyme inhibitor activity /// metalloendopeptidase inhibitor activity /// metalloendopeptidase inhibitor activity /// heparin binding /// peptidase inhibitor activity	cytoplasm
1398835_at	Actb /// Actg1 /// LOC100361457 /// Potef	actin, beta /// actin, gamma 1 /// actin, gamma 1 propeptide-like /// POTE ankyrin domain family, member F	5045.41	2968.55	8412.23	P	3919.42	P	2804.59	P	<a target="external" href="http://www.wikipathways.org/index.php/Pathway:Rattus_norvegicus:Smooth_muscle_contraction">Smooth_muscle_contraction</a>	axonogenesis /// regulation of blood pressure /// response to virus /// vascular smooth muscle contraction /// sarcomere organization /// response to calcium ion /// glomerular mesangial cell development	nucleotide binding /// structural constituent of cytoskeleton /// protein binding /// ATP binding /// kinesin binding /// kinesin binding /// protein kinase binding /// Tat protein binding /// Tat protein binding /// identical protein binding /// nitric-oxide synthase binding /// nitric-oxide synthase binding	cytoplasm /// cytosol /// cytosol /// cytoskeleton /// cytoskeleton /// postsynaptic density /// actin cytoskeleton /// myofibril /// axon /// smooth muscle contractile fiber /// ribonucleoprotein complex /// ribonucleoprotein complex /// cortical cytoskeleton /// cortical cytoskeleton /// filamentous actin /// NuA4 histone acetyltransferase complex /// NuA4 histone acetyltransferase complex /// …
1368822_at	Fstl1	follistatin-like 1	5016.25	1582.31	6755.82	P	4630.31	P	3662.61	P	---	---	calcium ion binding /// heparin binding	extracellular region
1398767_at	Ubb /// Ubc	ubiquitin B /// ubiquitin C	5012.4	1470.25	6690.58	P	4395.54	P	3951.07	P	<a target="external" href="http://www.wikipathways.org/index.php/Pathway:Rattus_norvegicus:DNA_replication_Reactome">DNA_replication_Reactome</a> /// <a target="external" href="http://www.wikipathways.org/index.php/Pathway:Rattus_norvegicus:Proteasome_Degradation">Proteasome_Degradation</a>	ubiquitin-dependent protein catabolic process /// male meiosis I /// male meiosis I /// female meiosis I /// female meiosis I /// male gonad development /// female gonad development /// female gonad development /// ubiquitin homeostasis /// ubiquitin homeostasis /// hypothalamus gonadotrophin-releasing hormone neuron development /// hypothalamus gonadotrophin-releasing hormone neuron development …	protease binding /// protein binding	nucleus /// cytoplasm /// cytosolic large ribosomal subunit
1368097_a_at	Rtn1	reticulon 1	5009.11	1390.73	6575.57	P	4532.07	P	3919.68	P	---	neuron differentiation	protein binding	endoplasmic reticulum /// endoplasmic reticulum /// endoplasmic reticulum membrane /// membrane /// integral to membrane
1367579_a_at	LOC100909441 /// LOC100910937 /// Tuba1a /// Tuba1b /// Tuba1c	tubulin alpha-1C chain-like /// tubulin alpha-1 chain-like /// tubulin, alpha 1A /// tubulin, alpha 1B /// tubulin, alpha 1C	4977.7	1722.13	3149.62	P	6569.47	P	5214.01	P	---	GTP catabolic process /// microtubule-based process /// microtubule-based process /// microtubule-based movement /// protein polymerization /// cellular response to interleukin-4	nucleotide binding /// GTPase activity /// structural molecule activity /// structural constituent of cytoskeleton /// protein binding /// GTP binding /// protein domain specific binding /// protein heterodimerization activity	cytoplasm /// cytoskeleton /// microtubule /// microtubule /// microtubule /// cytoplasmic microtubule /// cytoplasmic microtubule /// microtubule cytoskeleton /// protein complex
1388131_at	Tubb2b	tubulin, beta 2B class IIb	4967.55	1193.93	6293.63	P	4631.01	P	3978.01	P	---	neuron migration /// neuron migration /// GTP catabolic process /// microtubule-based process /// microtubule-based movement /// axon guidance /// cellular process /// protein polymerization	nucleotide binding /// GTPase activity /// structural molecule activity /// structural constituent of cytoskeleton /// protein binding /// GTP binding /// MHC class I protein binding	intracellular /// nuclear envelope lumen /// cytoplasm /// cytoplasm /// cytoskeleton /// microtubule /// microtubule /// plasma membrane /// plasma membrane /// microtubule cytoskeleton /// axon /// protein complex /// cell body /// extracellular vesicular exosome
1387862_at	Ywhaq	tyrosine 3-monooxygenase/tryptophan 5-monooxygenase activation protein, theta polypeptide	4948.53	890.287	5855.34	P	4914.52	P	4075.74	P	---	protein targeting /// protein targeting /// small GTPase mediated signal transduction /// small GTPase mediated signal transduction /// negative regulation of transcription, DNA-dependent /// negative regulation of transcription, DNA-dependent	protein binding /// protein domain specific binding /// protein domain specific binding /// protein N-terminus binding /// protein N-terminus binding /// 14-3-3 protein binding	cytoplasm /// cytoplasm /// protein complex
1398852_at	LOC100363012 /// Rps21	40S ribosomal protein S21-like /// ribosomal protein S21	4919.45	1322.57	6254.72	P	4893.67	P	3609.95	P	<a target="external" href="http://www.wikipathways.org/index.php/Pathway:Rattus_norvegicus:Ribosomal_Proteins">Ribosomal_Proteins</a>	endonucleolytic cleavage in ITS1 to separate SSU-rRNA from 5.8S rRNA and LSU-rRNA from tricistronic rRNA transcript (SSU-rRNA, 5.8S rRNA, LSU-rRNA) /// endonucleolytic cleavage to generate mature 3'-end of SSU-rRNA from (SSU-rRNA, 5.8S rRNA, LSU-rRNA) /// translation /// translational elongation /// ribosomal small subunit biogenesis	structural constituent of ribosome /// structural constituent of ribosome /// ribosome binding /// protein N-terminus binding	intracellular /// cytoplasm /// ribosome /// small ribosomal subunit /// cytosolic small ribosomal subunit /// cytosolic small ribosomal subunit /// ribonucleoprotein complex
1370838_s_at	Sptan1	spectrin, alpha, non-erythrocytic 1	4907.17	619.689	5326.93	P	5199.14	P	4195.42	P	---	actin cytoskeleton reorganization /// actin filament capping	actin binding /// calcium ion binding /// protein binding /// calmodulin binding /// syntaxin binding /// spectrin binding /// protein complex binding /// metal ion binding /// protein heterodimerization activity /// protein N-terminus binding	cytoplasm /// cytosol /// cytoskeleton /// plasma membrane /// fascia adherens /// cell cortex /// spectrin /// microtubule cytoskeleton /// membrane /// lateral plasma membrane /// Z disc /// cortical cytoskeleton /// cuticular plate /// paranode region of axon /// intracellular membrane-bounded organelle /// protein complex
1398789_at	LOC100360654 /// LOC100360781 /// LOC100360841 /// LOC100365214 /// LOC690840 /// Rpl37	ribosomal protein L37-like /// ribosomal protein L37-like /// ribosomal protein L37-like /// ribosomal protein L37-like /// similar to ribosomal protein L37 /// ribosomal protein L37	4848.63	2631.2	7814.64	P	3935.95	P	2795.3	P	---	translation	RNA binding /// structural constituent of ribosome /// rRNA binding /// metal ion binding	intracellular /// ribosome /// cytosolic large ribosomal subunit /// cytosolic large ribosomal subunit /// ribonucleoprotein complex
1398850_at	LOC100360977 /// LOC100364739 /// LOC100911252 /// Ppia	TRIMCyp-like /// TRIMCyp-like /// peptidyl-prolyl cis-trans isomerase A-like /// peptidylprolyl isomerase A (cyclophilin A)	4804.77	474.057	4986.38	P	5161.16	P	4266.76	P	---	protein peptidyl-prolyl isomerization /// protein peptidyl-prolyl isomerization /// protein folding /// neuron differentiation /// negative regulation of protein phosphatase type 2B activity /// lipid particle organization /// regulation of viral genome replication /// regulation of viral genome replication /// positive regulation of viral genome replication /// positive regulation of protein sec…	peptidyl-prolyl cis-trans isomerase activity /// peptidyl-prolyl cis-trans isomerase activity /// cyclosporin A binding /// isomerase activity /// peptide binding	extracellular region /// nucleus /// nucleus /// cytoplasm /// cytosol /// cytosol
1383273_a_at	Pcbp3	poly(rC) binding protein 3	4769.43	1680.7	6704.26	P	3932.82	P	3671.23	P	---	---	RNA binding	nucleus /// nucleus /// nucleolus /// mitochondrion /// mitochondrion /// cytosol /// cytosol /// intracellular membrane-bounded organelle
1388113_at	Cox8a	cytochrome c oxidase subunit VIIIa	4767.29	1686.23	6713.13	P	3854.81	P	3733.93	P	<a target="external" href="http://www.wikipathways.org/index.php/Pathway:Rattus_norvegicus:Electron_Transport_Chain">Electron_Transport_Chain</a>	oxidation-reduction process	cytochrome-c oxidase activity /// oxidoreductase activity	mitochondrion /// mitochondrial inner membrane /// mitochondrial respiratory chain complex IV /// membrane /// integral to membrane
1367557_s_at	Gapdh /// LOC307738 /// LOC685186 /// LOC688551 /// RGD1564688 /// RGD1564958 /// RGD1565238 /// RGD1565368	glyceraldehyde-3-phosphate dehydrogenase /// similar to Glyceraldehyde-3-phosphate dehydrogenase (GAPDH) /// similar to glyceraldehyde-3-phosphate dehydrogenase /// similar to glyceraldehyde-3-phosphate dehydrogenase /// similar to glyceraldehyde-3-phosphate dehydrogenase /// similar to glyceraldehyde-3-phosphate dehydrogenase (phosphorylating) (EC 1.2.1.12) /// similar to glyceraldehyde-3-phosph…	4732.29	686.513	4986.8	P	5255.2	P	3954.87	P	<a target="external" href="http://www.wikipathways.org/index.php/Pathway:Rattus_norvegicus:Glycolysis_and_Gluconeogenesis">Glycolysis_and_Gluconeogenesis</a>	microtubule cytoskeleton organization /// carbohydrate metabolic process /// glucose metabolic process /// gluconeogenesis /// glycolysis /// glycolysis /// regulation of translation /// apoptotic process /// multicellular organismal development /// negative regulation of translation /// peptidyl-cysteine S-trans-nitrosylation /// protein stabilization /// neuron apoptotic process /// neuron apop…	nucleotide binding /// glyceraldehyde-3-phosphate dehydrogenase (NAD+) (phosphorylating) activity /// glyceraldehyde-3-phosphate dehydrogenase (NAD+) (phosphorylating) activity /// glyceraldehyde-3-phosphate dehydrogenase (NAD+) (phosphorylating) activity /// protein binding /// microtubule binding /// oxidoreductase activity /// oxidoreductase activity, acting on the aldehyde or oxo group of don…	nucleus /// cytoplasm /// cytoplasm /// mitochondrion /// lipid particle /// cytosol /// cytoskeleton /// plasma membrane /// microtubule cytoskeleton /// ribonucleoprotein complex /// extracellular vesicular exosome
1386862_at	Anxa5	annexin A5	4582.29	538.097	4953.42	P	4828.28	P	3965.16	P	<a target="external" href="http://www.wikipathways.org/index.php/Pathway:Rattus_norvegicus:Prostaglandin_synthesis_regulation">Prostaglandin_synthesis_regulation</a>	blood coagulation /// hemostasis /// response to organic substance /// response to organic substance /// negative regulation of blood coagulation /// positive regulation of apoptotic process /// negative regulation of coagulation /// protein homooligomerization /// protein homooligomerization /// response to calcium ion /// regulation of sperm motility	calcium ion binding /// protein binding /// calcium-dependent phospholipid binding /// calcium-dependent phospholipid binding /// calcium-dependent phospholipid binding /// calcium-dependent phospholipid binding /// peptide hormone binding /// receptor tyrosine kinase binding	extracellular space /// intracellular /// intracellular /// nucleus /// cytoplasm /// plasma membrane /// external side of plasma membrane /// external side of plasma membrane /// intercalated disc /// Z disc /// sarcolemma /// cell projection /// extracellular vesicular exosome /// extracellular vesicular exosome /// endothelial microparticle /// endothelial microparticle
1386864_at	Pgam1	phosphoglycerate mutase 1 (brain)	4560.6	1184.06	5906.5	P	4095.96	P	3679.32	P	<a target="external" href="http://www.wikipathways.org/index.php/Pathway:Rattus_norvegicus:Glycolysis_and_Gluconeogenesis">Glycolysis_and_Gluconeogenesis</a>	glycolysis /// regulation of glycolysis /// metabolic process /// regulation of pentose-phosphate shunt /// respiratory burst	catalytic activity /// bisphosphoglycerate mutase activity /// bisphosphoglycerate 2-phosphatase activity /// phosphoglycerate mutase activity /// phosphoglycerate mutase activity /// hydrolase activity /// isomerase activity /// intramolecular transferase activity, phosphotransferases /// protein kinase binding	nucleus /// cytosol
1368505_at	Rgs4	regulator of G-protein signaling 4	4541.27	852.319	5510.22	P	4206.14	P	3907.45	P	<a target="external" href="http://www.wikipathways.org/index.php/Pathway:Rattus_norvegicus:Calcium_regulation_in_cardiac_cells">Calcium_regulation_in_cardiac_cells</a> /// <a target="external" href="http://www.wikipathways.org/index.php/Pathway:Rattus_norvegicus:Smooth_muscle_contraction">Smooth_muscle_contraction</a>	negative regulation of signal transduction /// termination of G-protein coupled receptor signaling pathway /// positive regulation of GTPase activity /// negative regulation of G-protein coupled receptor protein signaling pathway	G-protein alpha-subunit binding /// G-protein alpha-subunit binding /// GTPase activator activity /// GTPase activator activity /// GTPase activator activity	cytoplasm /// cytosol /// plasma membrane /// plasma membrane /// membrane /// protein complex
1370247_a_at	Pmp22	peripheral myelin protein 22	4527.14	860.315	5460.15	P	4356.03	P	3765.24	P	---	cell cycle /// cell cycle arrest /// peripheral nervous system development /// negative regulation of cell proliferation /// negative regulation of cell proliferation /// negative regulation of neuron projection development /// cell differentiation /// myelin assembly /// myelin assembly /// myelination /// myelination	protein binding	plasma membrane /// tight junction /// membrane /// integral to membrane /// compact myelin
1398762_at	Sdcbp	syndecan binding protein	4506.31	640.6	5222	P	4310.36	P	3986.58	P	---	Ras protein signal transduction /// Ras protein signal transduction /// positive regulation of phosphorylation /// positive regulation of phosphorylation	glycoprotein binding /// frizzled binding /// frizzled binding /// interleukin-5 receptor binding /// interleukin-5 receptor binding /// protein binding /// protein C-terminus binding /// growth factor binding /// neurexin family protein binding /// neurexin family protein binding /// protein homodimerization activity /// syndecan binding /// syndecan binding /// ephrin receptor binding /// prote…	cytoplasm /// plasma membrane /// interleukin-5 receptor complex /// interleukin-5 receptor complex /// membrane /// melanosome /// extracellular vesicular exosome /// extracellular vesicular exosome
1367693_at	Ywhah	tyrosine 3-monooxygenase/tryptophan 5-monooxygenase activation protein, eta polypeptide	4497.06	806.52	5201.47	P	4672.43	P	3617.29	P	---	regulation of sodium ion transport /// regulation of sodium ion transport /// glucocorticoid catabolic process /// glucocorticoid catabolic process /// intracellular protein transport /// intracellular protein transport /// glucocorticoid receptor signaling pathway /// glucocorticoid receptor signaling pathway /// positive regulation of transcription, DNA-dependent /// positive regulation of tran…	actin binding /// actin binding /// protein binding /// protein binding /// sodium channel regulator activity /// sodium channel regulator activity /// enzyme binding /// enzyme binding /// protein domain specific binding /// protein domain specific binding /// glucocorticoid receptor binding /// glucocorticoid receptor binding /// ion channel binding /// ion channel binding	cytoplasm /// cytoplasm
1370517_at	Nptx1	neuronal pentraxin I	4490.13	880.277	5506.58	P	3980.29	P	3983.5	P	<a target="external" href="http://www.wikipathways.org/index.php/Pathway:Rattus_norvegicus:GPCRDB_Class_A_Rhodopsin-like">GPCRDB_Class_A_Rhodopsin-like</a> /// <a target="external" href="http://www.wikipathways.org/index.php/Pathway:Rattus_norvegicus:Peptide_GPCRs">Peptide_GPCRs</a>	mitochondrial transport /// cellular response to potassium ion /// mitochondrial fragmentation involved in apoptotic process /// axonogenesis involved in innervation /// axonogenesis involved in innervation /// cellular response to glucose stimulus	metal ion binding	cytoplasm /// mitochondrion /// plasma membrane /// transport vesicle /// cytoplasmic vesicle /// neuron projection
1372182_at	Pfkp	phosphofructokinase, platelet	4488.82	892.131	5516.48	P	4036.79	P	3913.17	P	<a target="external" href="http://www.wikipathways.org/index.php/Pathway:Rattus_norvegicus:Glycolysis_and_Gluconeogenesis">Glycolysis_and_Gluconeogenesis</a>	fructose 6-phosphate metabolic process /// glycolysis /// glycolysis /// metabolic process /// phosphorylation /// fructose 1,6-bisphosphate metabolic process /// protein homotetramerization	nucleotide binding /// catalytic activity /// 6-phosphofructokinase activity /// 6-phosphofructokinase activity /// ATP binding /// kinase activity /// transferase activity /// metal ion binding /// fructose-6-phosphate binding	cytoplasm /// cytosol /// 6-phosphofructokinase complex
1368052_at	Tspan8	tetraspanin 8	4481.83	625.938	5086.61	P	4522.19	P	3836.69	P	---	negative regulation of blood coagulation	---	membrane /// integral to membrane
1374426_at	LOC685596 /// Uqcrb	similar to ubiquinol-cytochrome c reductase binding protein /// ubiquinol-cytochrome c reductase binding protein	4401.3	1009.19	5476.1	P	4253.88	P	3473.92	P	---	mitochondrial electron transport, ubiquinol to cytochrome c /// protein heterooligomerization /// oxidation-reduction process	ubiquinol-cytochrome-c reductase activity /// protein complex binding	mitochondrion /// mitochondrion /// mitochondrial inner membrane /// mitochondrial respiratory chain complex III /// membrane /// respiratory chain
1367577_at	Hspb1	heat shock protein 1	4387.78	1735.99	6302.42	P	3944.51	P	2916.4	P	---	negative regulation of protein kinase activity /// response to stress /// intracellular protein kinase cascade /// intracellular protein kinase cascade /// response to virus /// response to virus /// positive regulation of interleukin-1 beta production /// positive regulation of interleukin-1 beta production /// cellular response to vascular endothelial growth factor stimulus /// positive regulat…	protein kinase C binding /// protein kinase C binding /// protein binding /// protein kinase C inhibitor activity /// protein kinase C inhibitor activity /// protein kinase binding /// ubiquitin binding	proteasome complex /// intracellular /// nucleus /// nucleus /// nucleus /// cytoplasm /// cytoplasm /// spindle /// cytoskeleton /// plasma membrane /// plasma membrane /// cell surface /// cell surface /// Z disc /// Z disc /// contractile fiber
1367930_at	Gap43	growth associated protein 43	4355.67	1572.23	6157.13	P	3649.86	P	3260.03	P	---	multicellular organismal development /// nervous system development /// axon guidance /// glial cell differentiation /// glial cell differentiation /// axon choice point recognition /// axon choice point recognition /// cell differentiation /// regulation of growth /// tissue regeneration /// cell fate commitment /// cell fate commitment /// regulation of filopodium assembly /// regulation of fil…	protein binding /// calmodulin binding	cytoplasm /// plasma membrane /// membrane /// cell junction /// axon /// axon /// growth cone /// filopodium membrane /// filopodium membrane /// growth cone membrane /// cell projection /// synapse /// cell periphery
1368768_at	Scn11a	sodium channel, voltage-gated, type XI, alpha subunit	4337.89	1350.74	5693.38	P	4328.36	P	2991.94	P	---	transport /// ion transport /// sodium ion transport /// regulation of ion transmembrane transport /// sodium ion transmembrane transport /// transmembrane transport	ion channel activity /// voltage-gated ion channel activity /// voltage-gated sodium channel activity /// voltage-gated sodium channel activity /// sodium channel activity /// protein binding	voltage-gated sodium channel complex /// plasma membrane /// membrane /// integral to membrane /// axon /// C-fiber /// C-fiber
1367628_at	Lgals1	lectin, galactoside-binding, soluble, 1	4320.79	979.41	5342.13	P	4230.72	P	3389.53	P	---	plasma cell differentiation /// plasma cell differentiation /// signal transduction /// negative regulation of cell-substrate adhesion /// negative regulation of neuron projection development /// T cell costimulation /// T cell costimulation /// multicellular organismal response to stress /// positive regulation of erythrocyte aggregation /// response to drug /// positive regulation of I-kappaB k…	glycoprotein binding /// signal transducer activity /// signal transducer activity /// galactoside binding /// carbohydrate binding /// lactose binding /// protein homodimerization activity /// laminin binding	extracellular region /// proteinaceous extracellular matrix /// extracellular space /// extracellular space /// intracellular /// nucleus /// cytoplasm /// cell surface /// extracellular matrix
1388481_at	LOC100364368 /// LOC100910794 /// LOC689805 /// LOC690732 /// Rps28	ribosomal protein S28-like /// 40S ribosomal protein S28-like /// similar to 40S ribosomal protein S28 /// similar to 40S ribosomal protein S28 /// ribosomal protein S28	4305.57	1871.27	6339.96	P	3918.94	P	2657.82	P	---	rRNA processing /// rRNA processing /// rRNA export from nucleus /// translation /// ribosomal small subunit biogenesis /// ribosomal small subunit biogenesis	RNA binding /// structural constituent of ribosome	intracellular /// ribosome /// small ribosomal subunit /// cytosolic small ribosomal subunit /// cytosolic small ribosomal subunit /// ribonucleoprotein complex
1387772_at	Calm1	calmodulin 1	4302.39	814.182	3461.88	P	5087.4	P	4357.89	P	---	G2/M transition of mitotic cell cycle /// response to amphetamine /// regulation of heart rate /// detection of calcium ion /// activation of adenylate cyclase activity /// regulation of release of sequestered calcium ion into cytosol by sarcoplasmic reticulum /// calcium-mediated signaling /// positive regulation of cyclic nucleotide metabolic process /// regulation of cytokinesis /// regulation…	calcium channel regulator activity /// calcium ion binding /// calcium ion binding /// protein binding /// adenylate cyclase binding /// protein domain specific binding /// protein domain specific binding /// enzyme regulator activity /// nitric-oxide synthase regulator activity /// titin binding /// titin binding /// type 3 metabotropic glutamate receptor binding /// thioesterase binding /// thi…	spindle pole /// spindle pole /// nucleus /// nucleoplasm /// cytoplasm /// centrosome /// centrosome /// spindle /// cytosol /// cytoskeleton /// spindle microtubule /// spindle microtubule /// plasma membrane /// sarcomere /// growth cone /// calcium channel complex /// neuron projection
1398324_at	Rpl18a	ribosomal protein L18A	4293.95	911.874	5085.98	P	4498.79	P	3297.08	P	---	translation	structural constituent of ribosome	ribosome /// cytosolic large ribosomal subunit /// cytosolic large ribosomal subunit /// ribonucleoprotein complex
1370284_at	Atp5e	ATP synthase, H+ transporting, mitochondrial F1 complex, epsilon subunit	4286.65	2155.28	6684.42	P	3665.02	P	2510.5	P	<a target="external" href="http://www.wikipathways.org/index.php/Pathway:Rattus_norvegicus:Electron_Transport_Chain">Electron_Transport_Chain</a>	ADP biosynthetic process /// ATP catabolic process /// ATP catabolic process /// ATP biosynthetic process /// transport /// ion transport /// ATP synthesis coupled proton transport /// proton transport /// ATP metabolic process	ATPase activity /// ATPase activity /// proton-transporting ATP synthase activity, rotational mechanism /// proton-transporting ATPase activity, rotational mechanism	mitochondrial proton-transporting ATP synthase complex, catalytic core F(1) /// mitochondrion /// mitochondrial inner membrane /// mitochondrial inner membrane /// mitochondrial proton-transporting ATP synthase complex /// mitochondrial proton-transporting ATP synthase complex /// membrane /// proton-transporting ATP synthase complex, catalytic core F(1)
1367584_at	Anxa2	annexin A2	4261.85	546.269	4859.83	P	4136.72	P	3789.01	P	<a target="external" href="http://www.wikipathways.org/index.php/Pathway:Rattus_norvegicus:Prostaglandin_synthesis_regulation">Prostaglandin_synthesis_regulation</a>	angiogenesis /// angiogenesis /// positive regulation of protein phosphorylation /// body fluid secretion /// collagen fibril organization /// collagen fibril organization /// positive regulation of vesicle fusion /// positive regulation of vesicle fusion /// fibrinolysis /// fibrinolysis /// positive regulation of fibroblast proliferation /// positive regulation of binding /// positive regulatio…	phospholipase inhibitor activity /// calcium ion binding /// protein binding /// calcium-dependent phospholipid binding /// calcium-dependent phospholipid binding /// phosphatidylinositol-4,5-bisphosphate binding /// cytoskeletal protein binding /// Rab GTPase binding /// actin filament binding	ruffle /// extracellular region /// proteinaceous extracellular matrix /// basement membrane /// cytoplasm /// cytoplasm /// early endosome /// early endosome /// lipid particle /// lipid particle /// plasma membrane /// cell cortex /// extrinsic to plasma membrane /// extrinsic to plasma membrane /// midbody /// midbody /// vesicle /// myelin sheath adaxonal region /// myelin sheath adaxonal reg…
1367588_a_at	Rpl13a	ribosomal protein L13A	4255.01	1190.04	5565.75	P	3956.95	P	3242.34	P	<a target="external" href="http://www.wikipathways.org/index.php/Pathway:Rattus_norvegicus:Ribosomal_Proteins">Ribosomal_Proteins</a>	translation /// regulation of translation /// negative regulation of translation /// negative regulation of translation /// cellular response to interferon-gamma /// negative regulation of formation of translation preinitiation complex /// negative regulation of formation of translation preinitiation complex	structural constituent of ribosome /// structural constituent of ribosome	ribosome /// large ribosomal subunit /// cytosolic large ribosomal subunit /// ribonucleoprotein complex
1367641_at	Sod1	superoxide dismutase 1, soluble	4221.53	874.928	5152.83	P	4095	P	3416.75	P	<a target="external" href="http://www.wikipathways.org/index.php/Pathway:Rattus_norvegicus:Oxidative_Stress">Oxidative_Stress</a>	activation of MAPK activity /// activation of MAPK activity /// response to reactive oxygen species /// response to superoxide /// response to superoxide /// ovarian follicle development /// ovarian follicle development /// positive regulation of cytokine production /// positive regulation of cytokine production /// retina homeostasis /// retina homeostasis /// response to amphetamine /// myeloid…	superoxide dismutase activity /// superoxide dismutase activity /// superoxide dismutase activity /// copper ion binding /// copper ion binding /// copper ion binding /// copper ion binding /// protein binding /// zinc ion binding /// zinc ion binding /// antioxidant activity /// oxidoreductase activity /// protein phosphatase 2B binding /// protein phosphatase 2B binding /// metal ion binding //…	extracellular space /// extracellular space /// intracellular /// nucleus /// nucleus /// nucleus /// nucleolus /// cytoplasm /// cytoplasm /// cytoplasm /// mitochondrion /// mitochondrion /// mitochondrion /// peroxisome /// peroxisome /// cytosol /// cytosol /// plasma membrane /// plasma membrane /// extracellular matrix /// extracellular matrix /// cytoplasmic vesicle /// cytoplasmic vesicle…
1370973_at	Scn7a	sodium channel, voltage-gated, type VII, alpha	4218.81	756.043	5079	P	3659.64	P	3917.79	P	---	transport /// ion transport /// sodium ion transport /// regulation of ion transmembrane transport /// sodium ion transmembrane transport /// transmembrane transport	ion channel activity /// voltage-gated ion channel activity /// voltage-gated sodium channel activity /// sodium channel activity	voltage-gated sodium channel complex /// membrane /// integral to membrane
1368157_at	Stmn3	stathmin-like 3	4169.35	744.486	4582.46	P	4615.68	P	3309.9	P	---	regulation of microtubule polymerization or depolymerization /// cytoplasmic microtubule organization /// cytoplasmic microtubule organization /// cytoplasmic microtubule organization /// neuron projection development /// neuron projection development /// neuron projection development /// regulation of Rac GTPase activity /// regulation of Rac GTPase activity /// regulation of Rac GTPase activity…	protein binding /// tubulin binding /// protein domain specific binding /// protein domain specific binding	cytoplasm /// cytoplasm /// cytoplasm /// Golgi apparatus /// axon /// growth cone /// cell projection /// neuron projection /// perinuclear region of cytoplasm
1371337_at	Cox7a2l	cytochrome c oxidase subunit VIIa polypeptide 2 like	4150.03	1144.66	5391.21	P	3922.97	P	3135.92	P	---	---	cytochrome-c oxidase activity /// electron carrier activity	mitochondrion /// mitochondrial respiratory chain
1388850_at	Hsp90aa1 /// LOC100362895	heat shock protein 90, alpha (cytosolic), class A member 1 /// heat shock protein 1, alpha-like	4118.37	1078.36	5357.16	P	3608.15	P	3389.8	P	---	neuron migration /// skeletal muscle contraction /// ATP catabolic process /// protein folding /// response to stress /// response to heat /// response to salt stress /// positive regulation of lamellipodium assembly /// cardiac muscle cell apoptotic process /// positive regulation of protein import into nucleus, translocation /// response to estrogen stimulus /// protein import into mitochondria…	nucleotide binding /// UTP binding /// CTP binding /// mRNA binding /// protein binding /// ATP binding /// GTP binding /// ATPase activity /// ATPase activity /// sulfonylurea receptor binding /// protein kinase binding /// protein phosphatase binding /// nitric-oxide synthase regulator activity /// nitric-oxide synthase regulator activity /// TPR domain binding /// TPR domain binding /// dATP b…	intracellular /// cytoplasm /// cytoplasm /// cytosol /// cell surface /// basolateral plasma membrane /// apical plasma membrane /// extracellular matrix /// brush border membrane /// melanosome /// neuron projection /// neuronal cell body /// protein complex /// perinuclear region of cytoplasm
1371390_at	Tubb4b	tubulin, beta 4B class IVb	4116.71	468.717	3854.13	P	4657.86	P	3838.14	P	---	GTP catabolic process /// microtubule-based process /// microtubule-based movement /// protein polymerization	nucleotide binding /// GTPase activity /// structural molecule activity /// structural constituent of cytoskeleton /// GTP binding	cytoplasm /// cytoplasm /// cytoskeleton /// microtubule /// microtubule /// plasma membrane /// plasma membrane /// microtubule cytoskeleton /// protein complex
1375003_at	Serpinb6	serpin peptidase inhibitor, clade B (ovalbumin), member 6	4107.68	494.283	4458.5	P	4322.15	P	3542.39	P	---	negative regulation of endopeptidase activity /// regulation of proteolysis	protease binding /// serine-type endopeptidase inhibitor activity /// protein binding	extracellular space /// intracellular /// cytoplasm /// cytoplasm /// centrosome /// protein complex
1370861_at	Cox6a1	cytochrome c oxidase, subunit VIa, polypeptide 1	4101.8	1254.4	5490.32	P	3764.69	P	3050.41	P	<a target="external" href="http://www.wikipathways.org/index.php/Pathway:Rattus_norvegicus:Electron_Transport_Chain">Electron_Transport_Chain</a>	---	cytochrome-c oxidase activity	mitochondrion /// mitochondrial inner membrane /// mitochondrial respiratory chain complex IV /// membrane
1377034_at	Serpinb1a	serine (or cysteine) proteinase inhibitor, clade B, member 1a	4080.3	1042.09	5269.48	P	3644.93	P	3326.51	P	---	negative regulation of peptidase activity /// negative regulation of endopeptidase activity /// regulation of proteolysis /// regulation of protein catabolic process /// regulation of protein catabolic process	serine-type endopeptidase inhibitor activity /// peptidase inhibitor activity	extracellular space /// cytoplasm
1381975_at	---	---	4053.85	283.941	4351.06	P	4025.11	P	3785.37	P	---	---	---	---
1367681_at	Cd151 /// LOC100911730	CD151 molecule (Raph blood group) /// CD151 antigen-like	4049.6	855.827	4928.1	P	4002.27	P	3218.42	P	---	cell migration /// T cell proliferation	---	membrane /// integral to membrane
1367610_at	Rpl19	ribosomal protein L19	4040.47	1265.89	5445.67	P	3686.52	P	2989.23	P	---	translation	structural constituent of ribosome /// structural constituent of ribosome	intracellular /// ribosome /// cytosolic large ribosomal subunit /// cytosolic large ribosomal subunit /// ribonucleoprotein complex
1369652_at	Thy1	Thy-1 cell surface antigen	3998.91	530.73	4045.75	P	4504.67	P	3446.32	P	---	angiogenesis /// angiogenesis /// negative regulation of protein kinase activity /// cytoskeleton organization /// cell-cell adhesion /// negative regulation of cell migration /// positive regulation of Rho GTPase activity /// negative regulation of apoptotic process /// positive regulation of GTPase activity /// mast cell activation /// retinal cone cell development /// retinal cone cell develop…	Rho GTPase activator activity /// integrin binding /// integrin binding /// protein binding /// enzyme binding /// protein kinase binding /// GPI anchor binding	endoplasmic reticulum /// endoplasmic reticulum /// cytosol /// plasma membrane /// external side of plasma membrane /// external side of plasma membrane /// cell surface /// cell surface /// membrane /// apical plasma membrane /// apical plasma membrane /// dendrite /// dendrite /// growth cone /// anchored to membrane /// anchored to external side of plasma membrane /// anchored to external sid…
1388110_at	Eef1a1 /// RGD1566344	eukaryotic translation elongation factor 1 alpha 1 /// similar to eukaryotic translation elongation factor 1 alpha 1	3984.42	698.788	4791.31	P	3582.89	P	3579.07	P	---	GTP catabolic process /// translation /// translational elongation /// negative regulation of apoptotic process /// protein homooligomerization	nucleotide binding /// mRNA binding /// translation elongation factor activity /// translation elongation factor activity /// GTPase activity /// GTP binding /// protein kinase binding	nucleus /// nucleus /// cytoplasm /// cytoplasm /// cytoplasm /// cytoplasm /// eukaryotic translation elongation factor 1 complex /// plasma membrane /// neuronal cell body
1367630_at	Rps11	ribosomal protein S11	3972.12	930.851	4866.46	P	4041.29	P	3008.61	P	---	translation	RNA binding /// structural constituent of ribosome /// rRNA binding	intracellular /// ribosome /// cytosolic small ribosomal subunit /// cytosolic small ribosomal subunit /// ribonucleoprotein complex
1371415_at	Uqcrh	ubiquinol-cytochrome c reductase hinge protein	3971.51	1017.09	5075.1	P	3767.63	P	3071.8	P	---	mitochondrial electron transport, ubiquinol to cytochrome c /// protein heterooligomerization /// oxidation-reduction process	ubiquinol-cytochrome-c reductase activity /// protein complex binding	mitochondrion /// mitochondrial inner membrane /// mitochondrial respiratory chain complex III /// membrane /// respiratory chain
1370275_at	Atp5b	ATP synthase, H+ transporting, mitochondrial F1 complex, beta polypeptide	3971.2	957.529	4942.4	P	3943.25	P	3027.96	P	<a target="external" href="http://www.wikipathways.org/index.php/Pathway:Rattus_norvegicus:Electron_Transport_Chain">Electron_Transport_Chain</a>	angiogenesis /// angiogenesis /// ADP biosynthetic process /// ATP catabolic process /// ATP catabolic process /// lipid metabolic process /// lipid metabolic process /// ATP biosynthetic process /// transport /// ion transport /// receptor-mediated endocytosis /// negative regulation of cell adhesion involved in substrate-bound cell migration /// negative regulation of cell adhesion involved in …	nucleotide binding /// calcium ion binding /// protein binding /// ATP binding /// ATP binding /// ATP binding /// hydrogen-exporting ATPase activity, phosphorylative mechanism /// hydrolase activity /// hydrolase activity, acting on acid anhydrides, catalyzing transmembrane movement of substances /// ATPase activity /// ATPase activity /// ATPase activity /// nucleoside-triphosphatase activity /…	mitochondrial proton-transporting ATP synthase complex, catalytic core F(1) /// mitochondrion /// mitochondrion /// mitochondrial inner membrane /// mitochondrial inner membrane /// mitochondrial proton-transporting ATP synthase complex /// mitochondrial proton-transporting ATP synthase complex /// mitochondrial proton-transporting ATP synthase complex /// plasma membrane /// plasma membrane /// …
1372701_at	Hsp90aa1 /// LOC100362895	heat shock protein 90, alpha (cytosolic), class A member 1 /// heat shock protein 1, alpha-like	3944.1	225.241	4191.32	P	3750.53	P	3890.45	P	---	neuron migration /// skeletal muscle contraction /// ATP catabolic process /// protein folding /// response to stress /// response to heat /// response to salt stress /// positive regulation of lamellipodium assembly /// cardiac muscle cell apoptotic process /// positive regulation of protein import into nucleus, translocation /// response to estrogen stimulus /// protein import into mitochondria…	nucleotide binding /// UTP binding /// CTP binding /// mRNA binding /// protein binding /// ATP binding /// GTP binding /// ATPase activity /// ATPase activity /// sulfonylurea receptor binding /// protein kinase binding /// protein phosphatase binding /// nitric-oxide synthase regulator activity /// nitric-oxide synthase regulator activity /// TPR domain binding /// TPR domain binding /// dATP b…	intracellular /// cytoplasm /// cytoplasm /// cytosol /// cell surface /// basolateral plasma membrane /// apical plasma membrane /// extracellular matrix /// brush border membrane /// melanosome /// neuron projection /// neuronal cell body /// protein complex /// perinuclear region of cytoplasm
1398800_at	Ywhab	tyrosine 3-monooxygenase/tryptophan 5-monooxygenase activation protein, beta polypeptide	3939.68	731.364	4732.57	P	3794.98	P	3291.47	P	<a target="external" href="http://www.wikipathways.org/index.php/Pathway:Rattus_norvegicus:Calcium_regulation_in_cardiac_cells">Calcium_regulation_in_cardiac_cells</a> /// <a target="external" href="http://www.wikipathways.org/index.php/Pathway:Rattus_norvegicus:Smooth_muscle_contraction">Smooth_muscle_contraction</a>	protein targeting /// protein targeting /// negative regulation of protein dephosphorylation /// negative regulation of protein dephosphorylation /// positive regulation of catalytic activity /// positive regulation of catalytic activity /// negative regulation of transcription, DNA-dependent /// cytoplasmic sequestering of protein /// cytoplasmic sequestering of protein /// protein heterooligome…	transcription corepressor activity /// protein binding /// protein C-terminus binding /// enzyme binding /// protein domain specific binding /// protein domain specific binding /// protein complex binding /// histone deacetylase binding /// histone deacetylase binding /// phosphoserine binding /// phosphoserine binding /// phosphoprotein binding	nucleus /// cytoplasm /// cytoplasm /// centrosome /// cytosol /// transcriptional repressor complex /// melanosome /// protein complex /// perinuclear region of cytoplasm /// perinuclear region of cytoplasm
1386921_at	Cpe	carboxypeptidase E	3935.01	409.225	3804.26	P	4393.63	P	3607.13	P	---	cardiac left ventricle morphogenesis /// proteolysis /// peptide metabolic process /// embryo development /// protein processing /// peptide hormone processing /// insulin processing /// insulin processing /// enkephalin processing /// peptide catabolic process /// protein localization to membrane /// negative regulation of branching morphogenesis of a nerve	carboxypeptidase activity /// carboxypeptidase activity /// metallocarboxypeptidase activity /// protein binding /// peptidase activity /// metallopeptidase activity /// zinc ion binding /// hydrolase activity /// protein domain specific binding /// neurexin family protein binding /// neurexin family protein binding /// metal ion binding /// cell adhesion molecule binding /// cell adhesion molecu…	extracellular region /// extracellular space /// Golgi apparatus /// Golgi apparatus /// membrane /// secretory granule /// dendrite /// transport vesicle membrane /// secretory granule membrane /// dense core granule /// cytoplasmic vesicle /// neuronal cell body /// perikaryon /// membrane raft /// synaptic membrane
1397579_x_at	Apc2	adenomatosis polyposis coli 2	3922.1	438.106	3811.96	P	4404.76	P	3549.56	P	---	Wnt receptor signaling pathway /// negative regulation of Wnt receptor signaling pathway /// negative regulation of catenin import into nucleus /// negative regulation of catenin import into nucleus /// negative regulation of canonical Wnt receptor signaling pathway /// negative regulation of canonical Wnt receptor signaling pathway	binding /// protein binding /// beta-catenin binding /// beta-catenin binding /// microtubule binding	cytoplasm /// Golgi apparatus /// Golgi apparatus /// cytoplasmic microtubule /// cytoplasmic microtubule /// actin filament /// actin filament /// catenin complex /// catenin complex /// lamellipodium membrane /// lamellipodium membrane /// perinuclear region of cytoplasm /// perinuclear region of cytoplasm
1389511_s_at	---	---	3902.59	1311.79	5414	P	3060.18	P	3233.58	P	---	---	---	---
1398831_at	Psmb4	proteasome (prosome, macropain) subunit, beta type 4	3897.79	808.502	4691.28	P	3927.02	P	3075.07	P	<a target="external" href="http://www.wikipathways.org/index.php/Pathway:Rattus_norvegicus:Proteasome_Degradation">Proteasome_Degradation</a>	negative regulation of inflammatory response to antigenic stimulus /// negative regulation of inflammatory response to antigenic stimulus /// proteolysis /// proteolysis involved in cellular protein catabolic process	lipopolysaccharide binding /// lipopolysaccharide binding /// endopeptidase activity /// threonine-type endopeptidase activity /// peptidase activity /// hydrolase activity	proteasome complex /// nucleus /// cytoplasm /// proteasome core complex /// proteasome core complex /// proteasome core complex
1388391_at	Ndufa1	NADH dehydrogenase (ubiquinone) 1 alpha subcomplex, 1	3846.41	1003.07	4918.04	P	3691.21	P	2929.99	P	---	---	---	mitochondrion /// mitochondrial respiratory chain complex I /// mitochondrial respiratory chain complex I /// mitochondrial membrane
1398827_at	Cd81	Cd81 molecule	3828.13	469.516	3938.13	P	4232.88	P	3313.38	P	---	activation of MAPK activity /// activation of MAPK activity /// activation of MAPK activity /// phosphatidylinositol biosynthetic process /// phosphatidylinositol biosynthetic process /// phosphatidylinositol biosynthetic process /// protein localization /// protein localization /// protein localization /// positive regulation of cell proliferation /// positive regulation of cell proliferation //…	protein binding	immunological synapse /// immunological synapse /// integral to plasma membrane /// integral to plasma membrane /// integral to plasma membrane /// membrane /// integral to membrane /// apical plasma membrane
1371300_at	Rpl3	ribosomal protein L3	3804.55	334.736	3608.37	P	4191.06	P	3614.23	P	<a target="external" href="http://www.wikipathways.org/index.php/Pathway:Rattus_norvegicus:Ribosomal_Proteins">Ribosomal_Proteins</a>	translation /// cellular response to interleukin-4	structural constituent of ribosome	intracellular /// nucleus /// nucleolus /// nucleolus /// cytoplasm /// ribosome /// cytosolic large ribosomal subunit /// ribonucleoprotein complex
1371301_at	LOC100360449 /// LOC100362211 /// LOC100364457 /// RGD1559963 /// Rpl9	ribosomal protein L9-like /// ribosomal protein L9-like /// ribosomal protein L9-like /// similar to 60S ribosomal protein L9 /// ribosomal protein L9	3802.04	630.296	4329.25	P	3972.97	P	3103.91	P	<a target="external" href="http://www.wikipathways.org/index.php/Pathway:Rattus_norvegicus:Ribosomal_Proteins">Ribosomal_Proteins</a>	translation	structural constituent of ribosome /// rRNA binding	intracellular /// nucleolus /// cytoplasm /// ribosome /// cytosolic large ribosomal subunit /// ribonucleoprotein complex
1368114_at	Fgf13	fibroblast growth factor 13	3778.27	294.936	3452.24	P	4026.52	P	3856.05	P	---	MAPK cascade /// neuron migration /// neuron migration /// apoptotic process /// negative regulation of microtubule depolymerization /// negative regulation of microtubule depolymerization /// nervous system development /// learning /// learning /// memory /// memory /// cell proliferation /// hippocampus development /// hippocampus development /// cerebral cortex cell migration /// cerebral cort…	receptor binding /// protein binding /// microtubule binding /// microtubule binding /// growth factor activity /// sodium channel regulator activity /// sodium channel regulator activity /// protein kinase activator activity /// ion channel binding /// ion channel binding /// beta-tubulin binding /// beta-tubulin binding	extracellular region /// nucleus /// nucleus /// cytoplasm /// cytoplasm /// microtubule /// microtubule /// plasma membrane /// plasma membrane /// intercalated disc /// intercalated disc /// filopodium /// filopodium /// axon /// axon /// dendrite /// dendrite /// growth cone /// growth cone /// cell projection /// neuron projection /// neuron projection
1368277_at	Ppp3ca	protein phosphatase 3, catalytic subunit, alpha isozyme	3767.52	1227.75	5131.96	P	3418.63	P	2751.97	P	---	G1/S transition of mitotic cell cycle /// G1/S transition of mitotic cell cycle /// response to amphetamine /// protein dephosphorylation /// protein dephosphorylation /// protein import into nucleus /// protein import into nucleus /// calcium ion transport /// calcium ion transport /// response to stress /// transition between fast and slow fiber /// transition between fast and slow fiber /// de…	phosphoprotein phosphatase activity /// phosphoprotein phosphatase activity /// protein serine/threonine phosphatase activity /// protein serine/threonine phosphatase activity /// calcium-dependent protein serine/threonine phosphatase activity /// protein binding /// calmodulin binding /// calmodulin binding /// drug binding /// drug binding /// hydrolase activity /// enzyme binding /// enzyme bi…	intracellular /// nucleus /// nucleus /// nucleolus /// cytoplasm /// mitochondrion /// mitochondrion /// cytosol /// cytosol /// cytosol /// calcineurin complex /// calcineurin complex /// membrane /// Z disc /// Z disc
1388670_at	---	---	3758.31	529.476	3150.5	P	4119.36	P	4005.08	P	---	---	---	---
1375632_at	LOC682793 /// LOC685963 /// LOC690468 /// Rpl38	similar to 60S ribosomal protein L38 /// similar to 60S ribosomal protein L38 /// similar to 60S ribosomal protein L38 /// ribosomal protein L38	3748.86	1540.06	5482.04	P	3226.99	P	2537.55	P	---	skeletal system development /// ossification /// ossification /// translation /// regulation of translation /// sensory perception of sound /// sensory perception of sound /// 90S preribosome assembly /// middle ear morphogenesis /// middle ear morphogenesis /// axial mesoderm development	structural constituent of ribosome	intracellular /// ribosome /// cytosolic large ribosomal subunit /// ribonucleoprotein complex /// eukaryotic 80S initiation complex
1372612_at	Dynll2	dynein light chain LC8-type 2	3736.9	1399.34	5288.58	P	3351.4	P	2570.71	P	---	transport /// microtubule-based process /// synaptic target recognition	motor activity /// protein binding /// cytoskeletal protein binding	cytoplasm /// centrosome /// centrosome /// cytoskeleton /// microtubule /// microtubule associated complex /// myosin complex /// myosin complex /// dynein complex
1367711_at	Psmc2	proteasome (prosome, macropain) 26S subunit, ATPase 2	3733.81	508.864	4233.59	P	3751.52	P	3216.32	P	<a target="external" href="http://www.wikipathways.org/index.php/Pathway:Rattus_norvegicus:Proteasome_Degradation">Proteasome_Degradation</a>	ATP catabolic process /// ubiquitin-dependent protein catabolic process /// ubiquitin-dependent protein catabolic process /// protein catabolic process	nucleotide binding /// protein binding /// ATP binding /// hydrolase activity /// ATPase activity /// ATPase activity /// TBP-class protein binding /// nucleoside-triphosphatase activity	proteasome complex /// cytoplasmic mRNA processing body /// nucleus /// nucleus /// nucleus /// nucleolus /// cytoplasm /// mitochondrion /// mitochondrion /// proteasome accessory complex /// proteasome accessory complex /// proteasome accessory complex
1385701_at	---	---	3728.29	693.839	4475.96	P	3603.79	P	3105.14	P	---	---	---	---
1398446_at	Fam189b	family with sequence similarity 189, member B	3698.05	296.131	3786.91	P	3939.57	P	3367.66	P	---	---	protein binding /// WW domain binding	integral to membrane
1388327_at	Cisd1	CDGSH iron sulfur domain 1	3676.56	960.838	4737.32	P	3427.79	P	2864.57	P	---	regulation of cellular respiration /// regulation of cellular respiration	metal ion binding /// iron-sulfur cluster binding /// 2 iron, 2 sulfur cluster binding	mitochondrion /// mitochondrial outer membrane /// mitochondrial outer membrane /// membrane /// integral to membrane /// intracellular membrane-bounded organelle
1398626_s_at	Actr2	ARP2 actin-related protein 2 homolog (yeast)	3672.42	662.255	4424.43	P	3416.61	P	3176.23	P	---	establishment or maintenance of cell polarity /// asymmetric cell division /// cytoplasmic transport /// actin cytoskeleton organization /// regulation of actin filament polymerization /// meiotic cytokinesis /// Arp2/3 complex-mediated actin nucleation /// meiotic cell cycle /// spindle localization	nucleotide binding /// actin binding /// ATP binding	cytoplasm /// cytoskeleton /// Arp2/3 protein complex /// cell cortex /// actin cap /// cell projection
1377615_at	Tmem130	transmembrane protein 130	3652.01	971.999	4727.82	P	3391.18	P	2837.04	P	---	---	---	---
1367634_at	LOC100910017 /// Rpl31 /// Rpl31l1 /// Rpl31l2 /// Rpl31l4	60S ribosomal protein L31-like /// ribosomal protein L31 /// ribosomal protein L31-like 1 /// ribosomal protein L31-like 2 /// ribosomal protein L31-like 4	3626.32	1082.05	4819.62	P	3350.39	P	2708.96	P	---	translation	structural constituent of ribosome	intracellular /// ribosome /// cytosolic large ribosomal subunit /// ribonucleoprotein complex
1370124_at	Mt3	metallothionein 3	3605.02	1741.7	5399.45	P	3494.27	P	1921.33	P	---	protein import into nucleus, translocation /// protein import into nucleus, translocation /// response to hypoxia /// response to hypoxia /// positive regulation of protein phosphorylation /// positive regulation of protein phosphorylation /// energy reserve metabolic process /// energy reserve metabolic process /// cholesterol catabolic process /// cholesterol catabolic process /// zinc ion tran…	copper ion binding /// copper ion binding /// protein binding /// drug binding /// drug binding /// zinc ion binding /// zinc ion binding /// protein kinase activator activity /// protein kinase activator activity /// cysteine-type endopeptidase inhibitor activity involved in apoptotic process /// cysteine-type endopeptidase inhibitor activity involved in apoptotic process /// cadmium ion binding…	intracellular /// intracellular /// nucleus /// cytoplasm /// synaptic vesicle /// synaptic vesicle /// inclusion body /// inclusion body /// perinuclear region of cytoplasm /// perinuclear region of cytoplasm
1398774_at	LOC100361143 /// LOC100362027 /// Rpl30 /// Rpl30l1 /// Rpl30l2	ribosomal protein L30-like /// ribosomal protein L30-like /// ribosomal protein L30 /// ribosomal protein L30-like 1 /// ribosomal protein L30-like 2	3590.65	1291.85	5048.57	P	3135.07	P	2588.32	P	---	ribosomal small subunit assembly /// translation	structural constituent of ribosome	intracellular /// nucleus /// nucleolus /// nucleolus /// cytoplasm /// ribosome /// cytosolic large ribosomal subunit /// cytosolic large ribosomal subunit /// cytosolic small ribosomal subunit /// ribonucleoprotein complex
1383938_at	---	---	3579.88	427.452	3988.46	P	3615.42	P	3135.77	P	---	---	---	---
1371398_at	Atp5j2	ATP synthase, H+ transporting, mitochondrial Fo complex, subunit F2	3576.93	837.986	4447.03	P	3508.51	P	2775.26	P	---	ATP catabolic process /// ATP biosynthetic process /// transport /// ion transport /// proton transport /// ATP metabolic process	ATPase activity	mitochondrial proton-transporting ATP synthase complex, coupling factor F(o) /// mitochondrion /// mitochondrial inner membrane /// mitochondrial proton-transporting ATP synthase complex /// mitochondrial proton-transporting ATP synthase complex /// membrane /// integral to membrane /// proton-transporting ATP synthase complex, coupling factor F(o)
1371487_at	Sh3bgrl3	SH3 domain binding glutamic acid-rich protein-like 3	3572.88	799.537	4473.41	P	3298.79	P	2946.42	P	---	cell redox homeostasis	electron carrier activity /// protein disulfide oxidoreductase activity	cytoplasm /// cytoplasm
1398753_at	Akr1a1	aldo-keto reductase family 1, member A1 (aldehyde reductase)	3562.75	497.303	3997.17	P	3670.77	P	3020.32	P	---	L-ascorbic acid biosynthetic process /// L-ascorbic acid biosynthetic process /// D-glucuronate catabolic process /// D-glucuronate catabolic process /// aldehyde catabolic process /// aldehyde catabolic process /// oxidation-reduction process	alditol:NADP+ 1-oxidoreductase activity /// alcohol dehydrogenase (NADP+) activity /// oxidoreductase activity /// L-glucuronate reductase activity /// L-glucuronate reductase activity	cytosol /// cytosol /// apical plasma membrane /// apical plasma membrane
1387900_at	Cdipt	CDP-diacylglycerol--inositol 3-phosphatidyltransferase	3552.62	651.382	4190.58	P	3578.69	P	2888.59	P	---	lipid metabolic process /// phosphatidylinositol biosynthetic process /// phosphatidylinositol biosynthetic process /// phosphatidylinositol biosynthetic process /// phospholipid biosynthetic process /// CDP-diacylglycerol metabolic process	CDP-diacylglycerol-inositol 3-phosphatidyltransferase activity /// CDP-diacylglycerol-inositol 3-phosphatidyltransferase activity /// CDP-diacylglycerol-inositol 3-phosphatidyltransferase activity /// transferase activity /// phosphotransferase activity, for other substituted phosphate groups /// diacylglycerol binding /// manganese ion binding /// carbohydrate binding /// alcohol binding	Golgi membrane /// endoplasmic reticulum /// endoplasmic reticulum membrane /// Golgi apparatus /// plasma membrane /// membrane /// integral to membrane
1398350_at	Basp1	brain abundant, membrane attached signal protein 1	3540.66	159.219	3488.36	P	3719.45	P	3414.17	P	---	negative regulation of transcription, DNA-dependent /// negative regulation of transcription, DNA-dependent /// glomerular visceral epithelial cell differentiation	transcription corepressor activity /// transcription corepressor activity /// calmodulin binding /// protein domain specific binding /// transcription regulatory region DNA binding /// transcription regulatory region DNA binding	nucleus /// nucleus /// cytoplasm /// cytoplasm /// cytoplasm /// plasma membrane /// signalosome /// membrane /// nuclear speck /// nuclear speck /// growth cone /// cell projection
1369008_a_at	Olfm1	olfactomedin 1	3523.32	834.677	4480.83	P	3139.77	P	2949.36	P	---	multicellular organismal development /// protein oligomerization /// protein oligomerization	protein binding	extracellular region /// extracellular space /// extracellular space /// endoplasmic reticulum lumen /// cell junction /// alpha-amino-3-hydroxy-5-methyl-4-isoxazolepropionic acid selective glutamate receptor complex /// synapse
1370989_at	Ret	ret proto-oncogene	3520.11	399.484	3956.57	P	3172.61	P	3431.14	P	---	MAPK cascade /// MAPK cascade /// ureteric bud development /// ureteric bud development /// neural crest cell migration /// neural crest cell migration /// embryonic epithelial tube formation /// embryonic epithelial tube formation /// protein phosphorylation /// homophilic cell adhesion /// neuron cell-cell adhesion /// neuron cell-cell adhesion /// transmembrane receptor protein tyrosine kinase…	nucleotide binding /// protein kinase activity /// protein tyrosine kinase activity /// calcium ion binding /// calcium ion binding /// ATP binding /// kinase activity /// transferase activity /// transferase activity, transferring phosphorus-containing groups	integral to plasma membrane /// integral to plasma membrane /// endosome membrane /// endosome membrane /// membrane /// integral to membrane /// membrane raft
1371348_at	Psmb5	proteasome (prosome, macropain) subunit, beta type 5	3513.9	963.696	4466.1	P	3536.48	P	2539.11	P	<a target="external" href="http://www.wikipathways.org/index.php/Pathway:Rattus_norvegicus:Proteasome_Degradation">Proteasome_Degradation</a>	proteolysis /// response to oxidative stress /// response to oxidative stress /// proteasomal ubiquitin-dependent protein catabolic process /// proteasomal ubiquitin-dependent protein catabolic process /// proteolysis involved in cellular protein catabolic process	endopeptidase activity /// threonine-type endopeptidase activity /// protein binding /// peptidase activity /// hydrolase activity	proteasome complex /// nucleus /// cytoplasm /// proteasome core complex /// proteasome core complex /// proteasome core complex
1367578_at	Prdx2	peroxiredoxin 2	3493.77	494.608	3957.3	P	3550.95	P	2973.05	P	---	activation of MAPK activity /// respiratory burst involved in inflammatory response /// response to oxidative stress /// response to oxidative stress /// regulation of hydrogen peroxide metabolic process /// removal of superoxide radicals /// removal of superoxide radicals /// positive regulation of blood coagulation /// negative regulation of lipopolysaccharide-mediated signaling pathway /// neg…	peroxidase activity /// thioredoxin peroxidase activity /// antioxidant activity /// oxidoreductase activity /// peroxiredoxin activity	cytoplasm /// mitochondrion /// cytosol
1368840_at	Tmem176b	transmembrane protein 176B	3475.5	1235.11	2105.94	P	4504.84	P	3815.7	P	---	cell differentiation /// negative regulation of dendritic cell differentiation /// negative regulation of dendritic cell differentiation	protein binding	nucleus /// membrane /// integral to membrane /// nuclear membrane
1377095_at	Rbfox3	RNA binding protein, fox-1 homolog (C. elegans) 3	3473.93	1399.98	5066.36	P	2918.74	P	2436.7	P	---	regulation of alternative mRNA splicing, via spliceosome /// regulation of alternative mRNA splicing, via spliceosome /// mRNA processing /// RNA splicing /// regulation of RNA splicing	nucleotide binding /// nucleic acid binding /// DNA binding /// DNA binding /// RNA binding /// protein binding	intracellular /// nucleus /// nucleus /// cytoplasm /// cytoplasm /// neuronal cell body /// neuronal cell body /// neuron part
1367661_at	S100a6	S100 calcium binding protein A6	3472.14	1169.38	4778.21	P	3115.84	P	2522.35	P	---	ion transmembrane transport	calcium ion binding /// calcium ion binding /// calcium ion binding /// protein binding /// tropomyosin binding /// tropomyosin binding /// zinc ion binding /// zinc ion binding /// ion transmembrane transporter activity /// protein homodimerization activity /// protein homodimerization activity /// S100 protein binding /// S100 protein binding /// metal ion binding /// calcium-dependent protein …	ruffle /// ruffle /// nucleus /// nuclear envelope /// nuclear envelope /// cytoplasm /// cytosol /// cytosol /// plasma membrane /// membrane /// extrinsic to internal side of plasma membrane /// extrinsic to internal side of plasma membrane /// perinuclear region of cytoplasm /// perinuclear region of cytoplasm
1372359_at	Dusp26 /// LOC501718	dual specificity phosphatase 26 (putative) /// similar to dual specificity phosphatase 26	3470.77	479.246	3930.64	P	3507.42	P	2974.26	P	---	protein dephosphorylation /// dephosphorylation /// peptidyl-tyrosine dephosphorylation	phosphoprotein phosphatase activity /// protein tyrosine phosphatase activity /// protein binding /// protein tyrosine/serine/threonine phosphatase activity /// hydrolase activity /// phosphatase activity	nucleus /// cytoplasm /// mitochondrion /// mitochondrion /// Golgi apparatus
1398616_at	Ap1s2	adaptor-related protein complex 1, sigma 2 subunit	3466.25	866.182	4444.88	P	3155.79	P	2798.09	P	---	transport /// intracellular protein transport /// protein transport /// vesicle-mediated transport	protein transporter activity	membrane coat
1367597_at	Rps8	ribosomal protein S8	3465.01	1628.77	5314.99	P	2833.4	P	2246.63	P	---	maturation of SSU-rRNA from tricistronic rRNA transcript (SSU-rRNA, 5.8S rRNA, LSU-rRNA) /// translation /// translational elongation	structural constituent of ribosome	intracellular /// cytoplasm /// ribosome /// cytosolic small ribosomal subunit /// cytosolic small ribosomal subunit /// ribonucleoprotein complex /// ribonucleoprotein complex
1398365_at	Tppp3	tubulin polymerization-promoting protein family member 3	3448.72	665.695	2772.05	P	4102.87	P	3471.24	P	---	microtubule bundle formation /// microtubule bundle formation	calcium ion binding /// tubulin binding /// tubulin binding	cytoplasm /// cytoskeleton /// microtubule
1398828_at	Fkbp1a	FK506 binding protein 1a	3437	887.644	4348.37	P	3387.48	P	2575.16	P	<a target="external" href="http://www.wikipathways.org/index.php/Pathway:Rattus_norvegicus:Calcium_regulation_in_cardiac_cells">Calcium_regulation_in_cardiac_cells</a> /// <a target="external" href="http://www.wikipathways.org/index.php/Pathway:Rattus_norvegicus:TGF_Beta_Signaling_Pathway">TGF_Beta_Signaling_Pathway</a>	protein peptidyl-prolyl isomerization /// negative regulation of protein phosphorylation /// negative regulation of protein phosphorylation /// heart morphogenesis /// protein folding /// muscle contraction /// muscle contraction /// SMAD protein complex assembly /// response to iron ion /// peptidyl-proline modification /// cytokine-mediated signaling pathway /// cytokine-mediated signaling path…	peptidyl-prolyl cis-trans isomerase activity /// signal transducer activity /// transforming growth factor beta receptor binding /// protein binding /// FK506 binding /// FK506 binding /// drug binding /// isomerase activity /// calcium channel inhibitor activity /// enzyme binding /// Hsp70 protein binding /// type I transforming growth factor beta receptor binding /// ion channel binding /// SM…	cytoplasm /// cytosol /// membrane /// sarcoplasmic reticulum membrane /// intracellular membrane-bounded organelle /// axon terminus
1369897_s_at	Gnas	GNAS complex locus	3429.26	384.7	3837.06	P	3377.89	P	3072.82	P	<a target="external" href="http://www.wikipathways.org/index.php/Pathway:Rattus_norvegicus:Calcium_regulation_in_cardiac_cells">Calcium_regulation_in_cardiac_cells</a> /// <a target="external" href="http://www.wikipathways.org/index.php/Pathway:Rattus_norvegicus:G_Protein_Signaling">G_Protein_Signaling</a> /// <a target="external" href="http://www.wikipathways.org/index.php/Pathway:Rattus_norvegi…	skeletal system development /// tissue homeostasis /// positive regulation of protein phosphorylation /// endochondral ossification /// energy reserve metabolic process /// GTP catabolic process /// DNA methylation /// regulation of transcription from RNA polymerase II promoter /// signal transduction /// G-protein coupled receptor signaling pathway /// G-protein coupled receptor signaling pathwa…	nucleotide binding /// G-protein alpha-subunit binding /// GTPase activity /// GTPase activity /// signal transducer activity /// signal transducer activity /// insulin-like growth factor receptor binding /// protein binding /// GTP binding /// GTP binding /// GTP binding /// guanyl nucleotide binding /// protein domain specific binding /// G-protein beta-subunit binding /// G-protein beta/gamma-…	ruffle /// extracellular region /// cytoplasm /// cytoplasm /// endosome /// cytosol /// heterotrimeric G-protein complex /// plasma membrane /// plasma membrane /// synaptic vesicle /// membrane /// membrane /// cell junction /// dendrite /// intrinsic to membrane /// extrinsic to internal side of plasma membrane /// cytoplasmic vesicle /// vesicle /// trans-Golgi network membrane /// sarcolemma…
1375843_at	Ids	iduronate 2-sulfatase	3419.78	560.549	4047.03	P	2967.82	P	3244.5	P	---	---	sulfuric ester hydrolase activity	---
1395325_s_at	Mmgt1	membrane magnesium transporter 1	3415.11	908.099	4463.64	P	2882.17	P	2899.5	P	---	transport /// cation transport /// cobalt ion transport /// copper ion transport /// copper ion transport /// ferrous iron transport /// magnesium ion transport /// magnesium ion transport /// ion transmembrane transport /// iron ion transmembrane transport	cobalt ion transmembrane transporter activity /// cobalt ion transmembrane transporter activity /// ferrous iron transmembrane transporter activity /// ferrous iron transmembrane transporter activity /// magnesium ion transmembrane transporter activity /// magnesium ion transmembrane transporter activity /// inorganic cation transmembrane transporter activity	Golgi membrane /// cytoplasm /// endosome /// early endosome /// early endosome /// endoplasmic reticulum /// endoplasmic reticulum membrane /// Golgi apparatus /// Golgi apparatus /// plasma membrane /// plasma membrane /// membrane /// integral to membrane /// integral to membrane /// early endosome membrane /// ER membrane protein complex /// ER membrane protein complex
1391071_at	---	---	3379.61	492.985	3946.78	P	3053.93	P	3138.12	P	---	---	---	---
1367757_at	Cox6c /// LOC100365711	cytochrome c oxidase, subunit VIc /// cytochrome c oxidase, subunit VIc-like	3375.59	1192.66	4669.65	P	3136.57	P	2320.54	P	---	---	cytochrome-c oxidase activity	mitochondrion /// mitochondrial inner membrane /// mitochondrial respiratory chain complex IV /// membrane /// integral to membrane
1394422_at	Ttll7	tubulin tyrosine ligase-like family, member 7	3371.1	1198.59	4653.12	P	3181.67	P	2278.52	P	---	cellular protein modification process /// protein polyglutamylation	tubulin-tyrosine ligase activity	---
1367629_at	Cox7a2 /// Cox7a2l2	cytochrome c oxidase subunit VIIa polypeptide 2 /// cytochrome c oxidase subunit VIIa polypeptide 2-like 2	3368.98	926.265	4438.54	P	2835.11	P	2833.29	P	<a target="external" href="http://www.wikipathways.org/index.php/Pathway:Rattus_norvegicus:Electron_Transport_Chain">Electron_Transport_Chain</a>	---	cytochrome-c oxidase activity /// electron carrier activity	mitochondrion /// mitochondrial inner membrane /// mitochondrial respiratory chain /// membrane
1388304_at	Ndufb5	NADH dehydrogenase (ubiquinone) 1 beta subcomplex, 5	3361.53	1024.21	4431.93	P	3261.88	P	2390.8	P	---	---	---	mitochondrion /// mitochondrial inner membrane /// mitochondrial respiratory chain complex I /// mitochondrial respiratory chain complex I
1369976_at	Dynll1 /// LOC100361920	dynein light chain LC8-type 1 /// dynein light chain 1-like	3358.81	804.06	4100.23	P	3472.08	P	2504.13	P	---	transcription, DNA-dependent /// regulation of transcription, DNA-dependent /// nitric oxide biosynthetic process /// transport /// apoptotic process /// microtubule-based process /// neurotransmitter metabolic process /// negative regulation of phosphorylation /// negative regulation of phosphorylation /// negative regulation of catalytic activity	motor activity /// enzyme inhibitor activity /// protein binding /// protein C-terminus binding /// protein C-terminus binding /// enzyme binding /// protein domain specific binding /// protein domain specific binding /// nitric-oxide synthase regulator activity /// protein homodimerization activity	kinetochore /// kinetochore /// nucleus /// cytoplasm /// mitochondrion /// centrosome /// centrosome /// cytosol /// cytosol /// cytoskeleton /// cytoplasmic dynein complex /// cytoplasmic dynein complex /// cytoplasmic dynein complex /// microtubule /// microtubule associated complex /// signalosome /// signalosome /// membrane /// membrane /// dynein complex /// mitotic spindle /// mitotic spi…
1371481_at	Reep5	receptor accessory protein 5	3346.52	867.377	4333.23	P	3001.99	P	2704.34	P	---	---	protein binding	membrane /// integral to membrane
1388372_at	Rpl35	ribosomal protein L35	3345.93	1255.51	4741.39	P	2988.53	P	2307.87	P	<a target="external" href="http://www.wikipathways.org/index.php/Pathway:Rattus_norvegicus:Ribosomal_Proteins">Ribosomal_Proteins</a>	translation	structural constituent of ribosome	intracellular /// cytoplasm /// ribosome /// cytosolic large ribosomal subunit /// ribonucleoprotein complex
1373470_at	Ctnnb1	catenin (cadherin associated protein), beta 1	3298.85	837.308	4223.29	P	3081.87	P	2591.39	P	<a target="external" href="http://www.wikipathways.org/index.php/Pathway:Rattus_norvegicus:TGF_Beta_Signaling_Pathway">TGF_Beta_Signaling_Pathway</a> /// <a target="external" href="http://www.wikipathways.org/index.php/Pathway:Rattus_norvegicus:Wnt_Signaling">Wnt_Signaling</a>	negative regulation of transcription from RNA polymerase II promoter /// embryonic axis specification /// cell morphogenesis involved in differentiation /// skeletal system development /// patterning of blood vessels /// vasculogenesis /// branching involved in ureteric bud morphogenesis /// in utero embryonic development /// in utero embryonic development /// gastrulation with mouth forming seco…	RNA polymerase II activating transcription factor binding /// RNA polymerase II activating transcription factor binding /// DNA binding /// chromatin binding /// chromatin binding /// double-stranded DNA binding /// double-stranded DNA binding /// sequence-specific DNA binding transcription factor activity /// sequence-specific DNA binding transcription factor activity /// transcription coactivat…	spindle pole /// nucleus /// nucleus /// transcription factor complex /// transcription factor complex /// cytoplasm /// cytoplasm /// cytoplasm /// centrosome /// centrosome /// microtubule organizing center /// cytosol /// cytosol /// cytoskeleton /// plasma membrane /// plasma membrane /// cell-cell junction /// cell-cell junction /// adherens junction /// cell-cell adherens junction /// cell-…
1371419_at	Sptbn1	spectrin, beta, non-erythrocytic 1	3266.13	366.67	3442.51	P	2844.61	P	3511.29	P	---	mitotic cytokinesis /// plasma membrane organization /// common-partner SMAD protein phosphorylation /// SMAD protein import into nucleus /// Golgi to plasma membrane protein transport /// membrane assembly /// protein targeting to plasma membrane	actin binding /// structural constituent of cytoskeleton /// structural constituent of cytoskeleton /// phospholipid binding /// ankyrin binding /// protein complex binding	nucleus /// nucleolus /// cytoplasm /// plasma membrane /// spectrin /// membrane /// axolemma /// cortical cytoskeleton /// M band /// cuticular plate /// protein complex
1388645_at	Ola1	Obg-like ATPase 1	3260.42	496.454	3833.04	P	2997.46	P	2950.75	P	---	ATP catabolic process /// ATP catabolic process /// ferrous iron transport	nucleotide binding /// protein binding /// ATP binding /// ATP binding /// GTP binding /// ferrous iron transmembrane transporter activity /// hydrolase activity	nucleus /// nucleolus /// cytoplasm /// cytoplasm /// integral to membrane
1398986_at	Serinc3	serine incorporator 3	3242.68	287.142	3477.68	P	3327.74	P	2922.62	P	---	phosphatidylserine metabolic process /// sphingolipid metabolic process /// induction of apoptosis /// induction of apoptosis /// L-serine transport /// positive regulation of transferase activity	L-serine transmembrane transporter activity	Golgi apparatus /// Golgi apparatus /// plasma membrane /// plasma membrane /// membrane
1386866_at	Ywhag	tyrosine 3-monooxygenase/tryptophan 5-monooxygenase activation protein, gamma polypeptide	3217.47	183.123	3307.33	P	3338.3	P	3006.78	P	---	protein targeting /// protein targeting /// signal transduction /// cellular response to insulin stimulus /// regulation of neuron differentiation /// regulation of neuron differentiation /// regulation of synaptic plasticity /// regulation of synaptic plasticity /// regulation of catalytic activity	actin binding /// protein kinase C binding /// protein kinase C binding /// insulin-like growth factor receptor binding /// insulin-like growth factor receptor binding /// protein binding /// protein binding /// protein domain specific binding /// protein domain specific binding /// enzyme regulator activity /// receptor tyrosine kinase binding	cytoplasm /// membrane-bounded vesicle
1370238_at	LOC100360002 /// Usmg5	up-regulated during skeletal muscle growth protein 5-like /// up-regulated during skeletal muscle growth 5 homolog (mouse)	3213.6	853.401	4196.15	P	2787.38	P	2657.26	P	---	---	---	mitochondrion /// mitochondrial inner membrane /// mitochondrial proton-transporting ATP synthase complex /// membrane /// integral to membrane /// mitochondrial membrane
1388318_at	Pgk1	phosphoglycerate kinase 1	3205.04	264.949	2907.07	P	3293.92	P	3414.11	P	<a target="external" href="http://www.wikipathways.org/index.php/Pathway:Rattus_norvegicus:Glycolysis_and_Gluconeogenesis">Glycolysis_and_Gluconeogenesis</a>	carbohydrate metabolic process /// gluconeogenesis /// gluconeogenesis /// glycolysis /// glycolysis /// glycolysis /// phosphorylation /// phosphorylation	nucleotide binding /// phosphoglycerate kinase activity /// phosphoglycerate kinase activity /// phosphoglycerate kinase activity /// phosphoglycerate kinase activity /// ATP binding /// ATP binding /// kinase activity /// transferase activity /// ADP binding	cytoplasm /// cytosol
1372300_at	---	---	3202.46	539.94	3753.4	P	3179.72	P	2674.24	P	---	---	---	---
1371571_at	App	amyloid beta (A4) precursor protein	3199.74	982.306	4332.37	P	2580.59	P	2686.26	P	---	G2 phase of mitotic cell cycle /// suckling behavior /// suckling behavior /// mRNA polyadenylation /// mRNA polyadenylation /// regulation of translation /// regulation of translation /// protein phosphorylation /// protein phosphorylation /// cellular copper ion homeostasis /// cellular copper ion homeostasis /// endocytosis /// endocytosis /// apoptotic process /// induction of apoptosis /// r…	DNA binding /// DNA binding /// serine-type endopeptidase inhibitor activity /// serine-type endopeptidase inhibitor activity /// receptor binding /// protein binding /// heparin binding /// peptidase activator activity /// peptidase inhibitor activity /// acetylcholine receptor binding /// acetylcholine receptor binding /// identical protein binding /// identical protein binding /// metal ion bi…	cytoplasm /// cytoplasm /// Golgi apparatus /// Golgi apparatus /// Golgi apparatus /// plasma membrane /// plasma membrane /// coated pit /// cell surface /// cell surface /// membrane /// integral to membrane /// integral to membrane /// axon /// axon /// cytoplasmic vesicle /// cytoplasmic vesicle /// neuromuscular junction /// neuromuscular junction /// ciliary rootlet /// ciliary rootlet ///…
1367929_at	Cd59	CD59 molecule, complement regulatory protein	3193.25	317.252	3555.53	P	3059.2	P	2965.03	P	---	negative regulation of activation of membrane attack complex /// negative regulation of activation of membrane attack complex /// cell surface receptor signaling pathway /// regulation of complement activation /// positive regulation of T cell proliferation /// negative regulation of apoptotic process /// negative regulation of complement activation /// negative regulation of cytolysis	complement binding /// protein binding	extracellular space /// plasma membrane /// cell surface /// membrane /// anchored to membrane /// anchored to external side of plasma membrane /// anchored to external side of plasma membrane /// sarcolemma /// compact myelin
1398625_at	LOC679126	similar to SMAD-interacting zinc finger protein 2	3189.37	360.561	3582.74	P	3110.8	P	2874.57	P	---	---	nucleic acid binding /// zinc ion binding	---
1388995_at	Rnf14	ring finger protein 14	3163.69	117.986	3088.02	P	3299.64	P	3103.42	P	---	regulation of transcription, DNA-dependent /// response to estradiol stimulus /// regulation of androgen receptor signaling pathway	protein binding /// zinc ion binding /// small conjugating protein ligase activity /// metal ion binding /// androgen receptor binding	nucleus /// cytoplasm
1398885_at	Rpl23	ribosomal protein L23	3153.77	1265.44	4540.91	P	2857.96	P	2062.43	P	---	translation	structural constituent of ribosome	nucleolus /// cytoplasm /// ribosome /// cytosolic large ribosomal subunit /// ribonucleoprotein complex
1367932_at	Hmgcs1	3-hydroxy-3-methylglutaryl-CoA synthase 1 (soluble)	3137.15	259.464	3436.69	P	2992.76	P	2982.01	P	<a target="external" href="http://www.wikipathways.org/index.php/Pathway:Rattus_norvegicus:Cholesterol_Biosynthesis">Cholesterol_Biosynthesis</a>	response to acid /// liver development /// lipid metabolic process /// steroid biosynthetic process /// cholesterol biosynthetic process /// brain development /// metabolic process /// steroid metabolic process /// cholesterol metabolic process /// isoprenoid biosynthetic process /// male gonad development /// response to low light intensity stimulus /// response to hormone stimulus /// response …	catalytic activity /// hydroxymethylglutaryl-CoA synthase activity /// hydroxymethylglutaryl-CoA synthase activity /// hydroxymethylglutaryl-CoA synthase activity /// drug binding /// transferase activity /// isomerase activity /// protein homodimerization activity /// organic acid binding	nucleus /// nucleus /// nucleolus /// cytoplasm /// cytosol /// cytosol /// plasma membrane /// plasma membrane
1375877_at	Syt4	synaptotagmin IV	3125.26	189.379	3319.97	P	2941.71	P	3114.11	P	---	transport /// neurotransmitter secretion /// neurotransmitter secretion /// calcium ion-dependent exocytosis /// negative regulation of vesicle fusion /// negative regulation of calcium ion-dependent exocytosis	SNARE binding /// phosphatidylserine binding /// transporter activity /// calcium ion binding /// calcium ion binding /// calcium ion binding /// protein binding /// protein binding /// calcium-dependent phospholipid binding /// syntaxin binding /// clathrin binding /// metal ion binding	synaptic vesicle /// membrane /// integral to membrane /// cell junction /// synaptic vesicle membrane /// dense core granule /// cytoplasmic vesicle /// neuron projection /// neuron projection /// synapse /// perinuclear region of cytoplasm /// perinuclear region of cytoplasm
1371977_at	Arpc3	actin related protein 2/3 complex, subunit 3	3108.93	994.189	4207.93	P	2846.78	P	2272.09	P	---	regulation of actin filament polymerization /// Arp2/3 complex-mediated actin nucleation	protein binding	cytoskeleton /// Arp2/3 protein complex /// lamellipodium /// lamellipodium
1370888_at	Cox5a /// LOC100361008	cytochrome c oxidase, subunit Va /// Cytochrome c oxidase subunit 5A, mitochondrial-like	3101.59	755.673	3889.01	P	3033.5	P	2382.27	P	<a target="external" href="http://www.wikipathways.org/index.php/Pathway:Rattus_norvegicus:Electron_Transport_Chain">Electron_Transport_Chain</a>	---	cytochrome-c oxidase activity /// cytochrome-c oxidase activity /// metal ion binding	mitochondrion /// mitochondrial inner membrane /// mitochondrial inner membrane /// membrane
1367646_at	Ctsb	cathepsin B	3083.66	168.599	2895.19	P	3135.63	P	3220.15	P	---	proteolysis /// proteolysis /// proteolysis /// proteolysis /// proteolysis /// proteolysis /// autophagy /// response to stress /// spermatogenesis /// skeletal muscle tissue development /// response to wounding /// response to mechanical stimulus /// response to glucose stimulus /// response to organic cyclic compound /// response to amine stimulus /// response to cytokine stimulus /// response…	endopeptidase activity /// endopeptidase activity /// cysteine-type endopeptidase activity /// cysteine-type endopeptidase activity /// cysteine-type endopeptidase activity /// protein binding /// peptidase activity /// cysteine-type peptidase activity /// hydrolase activity /// kininogen binding /// protein complex binding /// peptide binding /// protein self-association	extracellular region /// extracellular space /// nucleolus /// nucleolus /// cytoplasm /// mitochondrion /// mitochondrion /// mitochondrion /// lysosome /// lysosome /// lysosome /// caveola /// external side of plasma membrane /// cell surface /// apical plasma membrane /// sarcolemma /// melanosome /// intracellular membrane-bounded organelle /// perinuclear region of cytoplasm /// perinuclear…
1369000_at	Ntrk1	neurotrophic tyrosine kinase, receptor, type 1	3079.6	653.806	2947.27	P	3789.44	P	2502.07	P	<a target="external" href="http://www.wikipathways.org/index.php/Pathway:Rattus_norvegicus:Apoptosis_KEGG">Apoptosis_KEGG</a>	protein phosphorylation /// protein phosphorylation /// transmembrane receptor protein tyrosine kinase signaling pathway /// multicellular organismal development /// nervous system development /// axon guidance /// aging /// learning or memory /// negative regulation of cell proliferation /// negative regulation of cell proliferation /// response to radiation /// developmental programmed cell dea…	nucleotide binding /// protein kinase activity /// protein tyrosine kinase activity /// transmembrane receptor protein tyrosine kinase activity /// transmembrane receptor protein tyrosine kinase activity /// neurotrophin receptor activity /// neurotrophin p75 receptor binding /// protein binding /// ATP binding /// nerve growth factor receptor activity /// nerve growth factor receptor activity //…	Golgi membrane /// cytoplasm /// endosome /// early endosome /// late endosome /// plasma membrane /// integral to plasma membrane /// integral to plasma membrane /// cell surface /// membrane /// integral to membrane /// axon /// dendrite /// cytoplasmic vesicle /// early endosome membrane /// neuronal cell body /// protein complex
1367460_at	Gdi2	GDP dissociation inhibitor 2	3063.39	602.783	3672.81	P	3049.91	P	2467.47	P	---	small GTPase mediated signal transduction /// protein transport /// vesicle-mediated transport /// positive regulation of GTPase activity	Rab GDP-dissociation inhibitor activity /// GTPase activator activity /// Rab GTPase activator activity /// small GTPase binding	cytoplasm /// Golgi apparatus /// cytosol /// cell surface /// membrane
1388375_at	Prkar1a	protein kinase, cAMP-dependent, regulatory, type I, alpha	3060.6	280.128	3301.45	P	3127.17	P	2753.19	P	---	mesoderm formation /// mesoderm formation /// negative regulation of protein kinase activity /// negative regulation of protein kinase activity /// female meiosis /// signal transduction /// heart development /// sarcomere organization /// sarcomere organization /// negative regulation of meiosis /// regulation of protein kinase activity /// cardiac muscle cell proliferation /// cardiac muscle ce…	cAMP-dependent protein kinase regulator activity /// cAMP-dependent protein kinase regulator activity /// cAMP-dependent protein kinase regulator activity /// cAMP binding /// ubiquitin protein ligase binding /// ubiquitin protein ligase binding /// protein kinase A catalytic subunit binding	cytoplasm /// plasma membrane /// cAMP-dependent protein kinase complex /// neuromuscular junction /// neuromuscular junction /// protein complex
1388408_at	Prr13	proline rich 13	3024.19	638.067	3664.63	P	3019.43	P	2388.52	P	---	transcription, DNA-dependent /// regulation of transcription, DNA-dependent	---	nucleus /// nucleolus /// nucleolus
1388348_at	---	---	3022.05	227.076	3281.55	P	2924.85	P	2859.76	P	---	---	---	---
1368402_at	Dync1li2	dynein, cytoplasmic 1 light intermediate chain 2	2998.43	262.86	3268.35	P	2983.7	P	2743.25	P	---	microtubule cytoskeleton organization /// microtubule cytoskeleton organization /// transport /// microtubule-based movement /// retrograde axon cargo transport /// centrosome localization /// centrosome localization	nucleotide binding /// motor activity /// microtubule motor activity /// protein binding /// ATP binding	cytoplasm /// centrosome /// centrosome /// cytoskeleton /// cytoplasmic dynein complex /// microtubule /// dynein complex
1392934_at	---	---	2996.93	617.712	3698.99	P	2536.82	P	2754.96	P	---	---	---	---
1390153_at	---	---	2986.71	336.134	3372.01	P	2753.5	P	2834.63	P	---	---	---	---
1387073_at	Snap25	synaptosomal-associated protein 25	2986.34	322.842	3344.24	P	2897.7	P	2717.08	P	---	exocytosis /// neurotransmitter secretion /// neurotransmitter secretion /// axonogenesis /// long-term memory /// endosomal transport /// growth hormone secretion /// sleep /// positive regulation of insulin secretion /// positive regulation of hormone secretion /// calcium ion-dependent exocytosis of neurotransmitter /// regulation of synapse assembly	SNARE binding /// SNARE binding /// SNARE binding /// SNARE binding /// voltage-gated potassium channel activity /// SNAP receptor activity /// protein binding /// myosin binding /// syntaxin-1 binding /// syntaxin-1 binding /// protein domain specific binding /// protein N-terminus binding	cytoplasm /// cytoplasm /// endosome /// trans-Golgi network /// trans-Golgi network /// cytosol /// plasma membrane /// voltage-gated potassium channel complex /// actin cytoskeleton /// membrane /// membrane /// lamellipodium /// cell junction /// filopodium /// axon /// growth cone /// BLOC-1 complex /// BLOC-1 complex /// BLOC-1 complex /// SNARE complex /// SNARE complex /// neuron projectio…
1368656_at	Scg3	secretogranin III	2968.3	403.246	3217.02	P	3184.84	P	2503.05	P	---	---	protein binding	extracellular region /// membrane /// cytoplasmic membrane-bounded vesicle /// transport vesicle membrane /// cytoplasmic vesicle
1371327_a_at	Actg1	actin, gamma 1	2964.57	1725.51	1121.84	P	4542.18	P	3229.69	P	<a target="external" href="http://www.wikipathways.org/index.php/Pathway:Rattus_norvegicus:Smooth_muscle_contraction">Smooth_muscle_contraction</a>	sarcomere organization /// response to calcium ion	nucleotide binding /// structural constituent of cytoskeleton /// ATP binding /// kinesin binding /// Tat protein binding /// identical protein binding /// nitric-oxide synthase binding	cytoplasm /// cytosol /// cytoskeleton /// actin cytoskeleton /// myofibril /// ribonucleoprotein complex /// filamentous actin /// NuA4 histone acetyltransferase complex /// extracellular vesicular exosome /// MLL5-L complex
1370278_at	Atp5d	ATP synthase, H+ transporting, mitochondrial F1 complex, delta subunit	2954.27	531.71	2594.24	P	3564.98	P	2703.59	P	<a target="external" href="http://www.wikipathways.org/index.php/Pathway:Rattus_norvegicus:Electron_Transport_Chain">Electron_Transport_Chain</a>	ADP biosynthetic process /// ATP catabolic process /// ATP biosynthetic process /// transport /// ion transport /// ATP synthesis coupled proton transport /// ATP synthesis coupled proton transport /// proton transport /// ATP metabolic process	ATPase activity /// ATPase activity /// protein complex binding /// proton-transporting ATP synthase activity, rotational mechanism /// proton-transporting ATP synthase activity, rotational mechanism /// proton-transporting ATPase activity, rotational mechanism	mitochondrial proton-transporting ATP synthase complex, catalytic core F(1) /// mitochondrion /// mitochondrial inner membrane /// mitochondrial inner membrane /// mitochondrial proton-transporting ATP synthase complex /// mitochondrial proton-transporting ATP synthase complex /// mitochondrial proton-transporting ATP synthase complex /// membrane /// proton-transporting ATP synthase complex /// …
1375219_a_at	LOC100363271 /// LOC681406 /// RGD1562399 /// Rps2	ribosomal protein S2-like /// similar to 40S ribosomal protein S2 /// similar to 40S ribosomal protein S2 /// ribosomal protein S2	2951.41	306.995	3108.79	P	3147.8	P	2597.64	P	<a target="external" href="http://www.wikipathways.org/index.php/Pathway:Rattus_norvegicus:Ribosomal_Proteins">Ribosomal_Proteins</a>	ribosomal small subunit assembly /// formation of translation preinitiation complex /// translation /// cellular response to interleukin-4	RNA binding /// structural constituent of ribosome /// structural constituent of ribosome /// structural constituent of ribosome /// fibroblast growth factor binding /// protein complex binding	intracellular /// nucleoplasm /// nucleolus /// ribosome /// small ribosomal subunit /// cytosolic small ribosomal subunit /// cytosolic small ribosomal subunit /// ribonucleoprotein complex
1367512_at	Chmp5	charged multivesicular body protein 5	2946.63	755.774	3810.03	P	2624.93	P	2404.93	P	---	regulation of receptor recycling /// transport /// lysosome organization /// endosome to lysosome transport /// protein transport	---	nucleus /// cytoplasm /// endosome /// cytosol /// endosome membrane /// membrane
1388903_at	Dynlt3	dynein light chain Tctex-type 3	2943.73	621.451	3654.39	P	2674.56	P	2502.24	P	---	regulation of mitotic cell cycle	protein binding /// identical protein binding	kinetochore /// kinetochore /// cytoplasm /// cytoplasm /// cytoplasmic dynein complex /// cytoplasmic dynein complex /// plasma membrane /// plasma membrane
1375197_at	LOC686442 /// Uqcr11	similar to ubiquinol-cytochrome c reductase subunit /// ubiquinol-cytochrome c reductase, complex III subunit XI	2939.34	881.383	3950.21	P	2536.1	P	2331.71	P	---	proton transport /// ion transmembrane transport /// oxidation-reduction process	ubiquinol-cytochrome-c reductase activity /// ubiquinol-cytochrome-c reductase activity /// electron carrier activity	mitochondrion /// mitochondrial inner membrane
1367469_at	Eif4g2	eukaryotic translation initiation factor 4, gamma 2	2934.54	133.541	2781.7	P	3028.64	P	2993.28	P	---	regulation of translational initiation /// RNA metabolic process	DNA binding /// RNA binding /// translation initiation factor activity /// binding /// protein binding /// translation factor activity, nucleic acid binding	cytoplasm /// eukaryotic translation initiation factor 4F complex
1367467_at	Iscu	iron-sulfur cluster scaffold homolog (E. coli)	2925.54	722.241	3718.02	P	2754.26	P	2304.33	P	---	iron-sulfur cluster assembly	iron ion binding /// protein binding /// protein complex scaffold /// protein complex scaffold /// iron-sulfur cluster binding	cytoplasm /// mitochondrion /// mitochondrion /// cytosol /// cytosol
1370862_at	Apoe	apolipoprotein E	2923.53	1054.4	1745.35	P	3778.45	P	3246.78	P	<a target="external" href="http://www.wikipathways.org/index.php/Pathway:Rattus_norvegicus:Statin_Pathway_PharmGKB">Statin_Pathway_PharmGKB</a>	negative regulation of endothelial cell proliferation /// negative regulation of endothelial cell proliferation /// response to dietary excess /// response to dietary excess /// lipid metabolic process /// triglyceride metabolic process /// triglyceride metabolic process /// cholesterol catabolic process /// cholesterol catabolic process /// transport /// lipid transport /// cellular calcium ion …	beta-amyloid binding /// beta-amyloid binding /// beta-amyloid binding /// lipid transporter activity /// lipid transporter activity /// protein binding /// phospholipid binding /// phospholipid binding /// heparin binding /// heparin binding /// lipid binding /// antioxidant activity /// antioxidant activity /// cholesterol transporter activity /// cholesterol transporter activity /// identical …	extracellular region /// extracellular space /// extracellular space /// cytoplasm /// early endosome /// late endosome /// Golgi apparatus /// microtubule /// plasma membrane /// dendrite /// extrinsic to external side of plasma membrane /// very-low-density lipoprotein particle /// very-low-density lipoprotein particle /// low-density lipoprotein particle /// low-density lipoprotein particle //…
1371320_at	Itm2b	integral membrane protein 2B	2917.45	354.55	3198.11	P	3035.25	P	2519	P	---	apoptotic process /// induction of apoptosis /// negative regulation of amyloid precursor protein biosynthetic process /// negative regulation of amyloid precursor protein biosynthetic process /// extrinsic apoptotic signaling pathway in absence of ligand	beta-amyloid binding /// beta-amyloid binding /// protein binding /// ATP binding /// ATP binding	Golgi membrane /// extracellular region /// extracellular space /// extracellular space /// nucleus /// nucleus /// endosome /// Golgi apparatus /// plasma membrane /// plasma membrane /// endosome membrane /// membrane /// integral to membrane /// Golgi-associated vesicle membrane /// Golgi-associated vesicle membrane /// integral to organelle membrane /// integral to organelle membrane /// intr…
1388308_at	LOC687090	hypothetical protein LOC687090	2915.1	313.559	3207.93	P	2953.09	P	2584.27	P	---	---	identical protein binding	synaptic vesicle /// cell junction /// cytoplasmic vesicle /// synapse
1375296_at	Snx3	sorting nexin 3	2914.84	342.463	2890.66	P	3268.75	P	2585.1	P	---	transport /// cell communication /// protein transport	protein binding /// lipid binding /// protein phosphatase binding /// phosphatidylinositol-3-phosphate binding /// phosphatidylinositol-3-phosphate binding /// phosphatidylinositol binding	cytoplasm /// endosome /// early endosome /// early endosome /// endosome membrane /// endosome membrane
1389454_at	LOC100912106 /// Pdcd5	programmed cell death protein 5-like /// programmed cell death 5	2911.93	769.273	3782.08	P	2631.5	P	2322.22	P	---	positive regulation of apoptotic process	DNA binding	nucleus /// cytoplasm
1368888_a_at	Rtn4	reticulon 4	2901.44	232.043	2899.85	P	2670.2	P	3134.27	P	---	angiogenesis /// angiogenesis /// nervous system development /// axonal fasciculation /// axonal fasciculation /// axonal fasciculation /// aging /// negative regulation of neuron projection development /// response to activity /// olfactory nerve development /// cerebral cortex radial glia guided migration /// cerebral cortex radial glia guided migration /// cerebral cortex radial glia guided mi…	protein binding /// protein complex binding	nuclear envelope /// nuclear envelope /// nuclear envelope /// cytoplasm /// endoplasmic reticulum /// endoplasmic reticulum /// endoplasmic reticulum membrane /// plasma membrane /// membrane /// integral to membrane /// integral to endoplasmic reticulum membrane /// integral to endoplasmic reticulum membrane /// integral to endoplasmic reticulum membrane /// cell projection /// cell projection …
1367595_s_at	B2m	beta-2 microglobulin	2900.86	580.722	3440.86	P	2975.14	P	2286.57	P	---	positive regulation of T cell mediated cytotoxicity /// positive regulation of T cell mediated cytotoxicity /// response to molecule of bacterial origin /// response to molecule of bacterial origin /// antigen processing and presentation of peptide antigen via MHC class I /// antigen processing and presentation of exogenous protein antigen via MHC class Ib, TAP-dependent /// antigen processing an…	protein binding	extracellular region /// extracellular space /// cytoplasm /// Golgi apparatus /// plasma membrane /// external side of plasma membrane /// external side of plasma membrane /// MHC class I protein complex
1376842_at	---	---	2894.41	620.492	3508.38	P	2267.59	P	2907.27	P	---	---	---	---
1371692_at	Mllt11	myeloid/lymphoid or mixed-lineage leukemia (trithorax homolog, Drosophila); translocated to, 11	2881.09	345.223	3278.32	P	2711.38	P	2653.58	P	---	positive regulation of apoptotic process /// positive regulation of apoptotic process /// positive regulation of transcription, DNA-dependent /// positive regulation of transcription, DNA-dependent /// positive regulation of mitochondrial depolarization /// positive regulation of mitochondrial depolarization /// positive regulation of release of cytochrome c from mitochondria /// positive regulat…	---	intracellular /// intracellular
1389544_at	Tomm7	translocase of outer mitochondrial membrane 7 homolog (yeast)	2874.04	440.475	3362.39	P	2753	P	2506.75	P	---	intracellular protein transport /// protein import into mitochondrial matrix	protein binding /// P-P-bond-hydrolysis-driven protein transmembrane transporter activity	mitochondrion /// mitochondrial outer membrane translocase complex /// mitochondrial outer membrane translocase complex
1373650_at	Cmas	cytidine monophosphate N-acetylneuraminic acid synthetase	2871.97	468.627	3366.8	P	2814.2	P	2434.9	P	---	N-acetylneuraminate metabolic process /// lipopolysaccharide biosynthetic process	N-acylneuraminate cytidylyltransferase activity	nucleus
1386891_at	Pebp1	phosphatidylethanolamine binding protein 1	2863.47	807.116	2046.7	P	3660.57	P	2883.13	P	---	MAPK cascade /// regulation of neurotransmitter levels /// negative regulation of protein phosphorylation /// regulation of the force of heart contraction /// response to stress /// response to oxidative stress /// spermatid development /// spermatid development /// brain development /// aging /// response to heat /// response to wounding /// response to toxic substance /// response to organic su…	nucleotide binding /// serine-type endopeptidase inhibitor activity /// receptor binding /// ATP binding /// lipid binding /// kinase binding /// protein kinase binding /// peptidase inhibitor activity /// mitogen-activated protein kinase binding	extracellular space /// cytoplasm /// mitochondrion /// mitochondrial outer membrane /// rough endoplasmic reticulum /// Golgi apparatus /// synaptic vesicle /// cell surface /// cell surface /// membrane /// neuron projection /// neuronal cell body /// axon terminus /// apical part of cell
1369939_at	Cycs /// LOC100363502 /// LOC679794	cytochrome c, somatic /// cytochrome c, somatic-like /// similar to Cytochrome c, somatic	2860.78	370.142	3256.59	P	2802.56	P	2523.2	P	---	mitochondrial electron transport, cytochrome c to oxygen /// apoptotic DNA fragmentation /// apoptotic process /// apoptotic process /// response to oxidative stress /// activation of cysteine-type endopeptidase activity involved in apoptotic process by cytochrome c /// activation of cysteine-type endopeptidase activity involved in apoptotic process by cytochrome c /// electron transport chain //…	iron ion binding /// lipid binding /// electron carrier activity /// electron carrier activity /// heme binding /// heme binding /// electron transporter, transferring electrons from CoQH2-cytochrome c reductase complex and cytochrome c oxidase complex activity /// metal ion binding	nucleus /// mitochondrion /// mitochondrion /// mitochondrion /// mitochondrial inner membrane /// mitochondrial respiratory chain /// mitochondrial intermembrane space /// cytosol /// cytosol /// respiratory chain
1367583_at	RGD1565798 /// Tpt1	similar to tumor protein, translationally-controlled 1 /// tumor protein, translationally-controlled 1	2858.84	470.496	3327.16	P	2863.16	P	2386.2	P	---	spermatogenesis /// cell proliferation /// response to virus /// stem cell maintenance /// negative regulation of apoptotic process /// negative regulation of ectoderm development	calcium ion binding /// transcription factor binding	extracellular space /// nucleoplasm /// cytoplasm /// cytoplasm /// multivesicular body /// tubulin complex
1381557_at	Gna14	guanine nucleotide binding protein, alpha 14	2846.18	618.963	3531.91	P	2328.82	P	2677.83	P	---	GTP catabolic process /// signal transduction /// G-protein coupled receptor signaling pathway /// adenylate cyclase-modulating G-protein coupled receptor signaling pathway /// phospholipase C-activating dopamine receptor signaling pathway	nucleotide binding /// G-protein coupled receptor binding /// GTPase activity /// signal transducer activity /// GTP binding /// guanyl nucleotide binding /// G-protein beta/gamma-subunit complex binding	heterotrimeric G-protein complex /// extrinsic to internal side of plasma membrane
1373204_at	Tmem176a	transmembrane protein 176A	2845.29	177.628	3001.45	P	2652.05	P	2882.39	P	---	negative regulation of dendritic cell differentiation /// negative regulation of dendritic cell differentiation	protein binding	membrane /// integral to membrane
1370006_at	LOC100912599 /// LOC679739	NADH dehydrogenase [ubiquinone] iron-sulfur protein 6, mitochondrial-like /// NADH dehydrogenase (ubiquinone) Fe-S protein 6	2835.76	690.232	3482.09	P	2916.47	P	2108.72	P	---	---	---	---
1399106_at	Myeov2	myeloma overexpressed 2	2835.71	907.646	3868.92	P	2471.32	P	2166.88	P	---	---	---	---
1367667_at	Fdps	farnesyl diphosphate synthase	2832.51	300.996	3132.69	P	2834.13	P	2530.71	P	<a target="external" href="http://www.wikipathways.org/index.php/Pathway:Rattus_norvegicus:Cholesterol_Biosynthesis">Cholesterol_Biosynthesis</a> /// <a target="external" href="http://www.wikipathways.org/index.php/Pathway:Rattus_norvegicus:Cholesterol_biosynthesis_KEGG">Cholesterol_biosynthesis_KEGG</a>	lipid metabolic process /// steroid biosynthetic process /// cholesterol biosynthetic process /// spermatogenesis /// steroid metabolic process /// cholesterol metabolic process /// isoprenoid biosynthetic process /// isoprenoid biosynthetic process /// male gonad development /// sterol biosynthetic process /// geranyl diphosphate biosynthetic process /// response to testosterone stimulus /// res…	dimethylallyltranstransferase activity /// farnesyltranstransferase activity /// geranyltranstransferase activity /// geranyltranstransferase activity /// transferase activity /// metal ion binding	nucleus /// nucleolus /// cytoplasm /// mitochondrion /// mitochondrial matrix /// peroxisome
1391880_at	---	---	2831.6	455.543	3344.21	P	2677.48	P	2473.11	P	---	---	---	---
1369977_at	Uchl1	ubiquitin carboxyl-terminal esterase L1 (ubiquitin thiolesterase)	2828.8	700.923	2090.02	P	3484.46	P	2911.91	P	---	response to ischemia /// proteolysis /// ubiquitin-dependent protein catabolic process /// response to stress /// axonogenesis /// axon target recognition /// axon target recognition /// adult walking behavior /// adult walking behavior /// metabolic process /// cell proliferation /// cell proliferation /// protein deubiquitination /// protein deubiquitination /// sensory perception of pain /// a…	cysteine-type endopeptidase activity /// cysteine-type endopeptidase activity /// ubiquitin thiolesterase activity /// ubiquitin thiolesterase activity /// protein binding /// peptidase activity /// cysteine-type peptidase activity /// omega peptidase activity /// omega peptidase activity /// hydrolase activity /// ligase activity /// alpha-2A adrenergic receptor binding /// alpha-2A adrenergic r…	intracellular /// nucleus /// nucleus /// nucleolus /// cytoplasm /// endoplasmic reticulum /// endoplasmic reticulum membrane /// cytosol /// cytosol /// plasma membrane /// plasma membrane /// membrane /// axon /// axon /// neuronal cell body /// neuronal cell body
1371297_at	LOC100361311 /// LOC100910109 /// LOC100911966 /// LOC100912746 /// LOC100912819 /// LOC305779 /// LOC684838 /// RGD1560194 /// Rpl7a	ribosomal protein L7a-like /// 60S ribosomal protein L7a-like /// 60S ribosomal protein L7a-like /// 60S ribosomal protein L7a-like /// 60S ribosomal protein L7a-like /// similar to 60S ribosomal protein L7a /// similar to 60S ribosomal protein L7a /// similar to 60S ribosomal protein L7a /// ribosomal protein L7a	2825.56	388.473	3018.45	P	3079.84	P	2378.39	P	---	ribosome biogenesis	protein binding	ribosome /// membrane /// membrane /// cytosolic large ribosomal subunit /// cytosolic large ribosomal subunit /// ribonucleoprotein complex /// polysomal ribosome /// polysomal ribosome
1370918_a_at	Atp5c1	ATP synthase, H+ transporting, mitochondrial F1 complex, gamma polypeptide 1	2819.38	710.342	3552.78	P	2770.76	P	2134.6	P	<a target="external" href="http://www.wikipathways.org/index.php/Pathway:Rattus_norvegicus:Electron_Transport_Chain">Electron_Transport_Chain</a>	oxidative phosphorylation /// ADP biosynthetic process /// ATP catabolic process /// ATP catabolic process /// ATP biosynthetic process /// transport /// ion transport /// ATP synthesis coupled proton transport /// proton transport /// ATP metabolic process	ATPase activity /// ATPase activity /// proton-transporting ATP synthase activity, rotational mechanism /// proton-transporting ATPase activity, rotational mechanism /// protein heterodimerization activity	mitochondrial proton-transporting ATP synthase complex, catalytic core F(1) /// mitochondrion /// mitochondrial envelope /// mitochondrial inner membrane /// mitochondrial inner membrane /// mitochondrial proton-transporting ATP synthase complex /// mitochondrial proton-transporting ATP synthase complex /// mitochondrial proton-transporting ATP synthase complex /// membrane /// proton-transportin…
1386902_at	Vdac3	voltage-dependent anion channel 3	2816.37	181.075	2616.71	P	2969.95	P	2862.46	P	---	behavioral fear response /// transport /// ion transport /// anion transport /// synaptic transmission /// neuron-neuron synaptic transmission /// learning /// regulation of anion transport /// transmembrane transport	nucleotide binding /// voltage-gated anion channel activity /// porin activity	mitochondrion /// mitochondrial outer membrane /// mitochondrial inner membrane /// rough endoplasmic reticulum /// membrane /// integral to membrane /// pore complex
1388307_at	Serinc1	serine incorporator 1	2815.49	328.623	3075.54	P	2446.15	P	2924.79	P	---	RNA-dependent DNA replication /// lipid metabolic process /// phosphatidylserine metabolic process /// sphingolipid metabolic process /// phospholipid biosynthetic process /// L-serine transport /// positive regulation of transferase activity	RNA binding /// RNA-directed DNA polymerase activity /// protein binding /// L-serine transmembrane transporter activity	endoplasmic reticulum /// endoplasmic reticulum membrane /// plasma membrane /// plasma membrane /// membrane /// integral to membrane
1398754_at	Uba52	ubiquitin A-52 residue ribosomal protein fusion product 1	2814.69	794.453	3647.58	P	2731.25	P	2065.26	P	---	translation	structural constituent of ribosome /// protein binding	intracellular /// nucleus /// cytoplasm /// ribosome /// cytosolic large ribosomal subunit /// ribonucleoprotein complex
1367620_at	Atp5g3	ATP synthase, H+ transporting, mitochondrial Fo complex, subunit C3 (subunit 9)	2813.22	298.794	2942.43	P	3025.65	P	2471.56	P	---	transport /// ion transport /// aging /// ATP synthesis coupled proton transport /// ATP hydrolysis coupled proton transport /// proton transport /// response to ethanol	lipid binding /// hydrogen ion transmembrane transporter activity	mitochondrion /// mitochondrion /// membrane /// integral to membrane /// mitochondrial membrane /// proton-transporting two-sector ATPase complex, proton-transporting domain /// proton-transporting ATP synthase complex, coupling factor F(o)
1398357_at	Cplx1	complexin 1	2812.08	232.259	2714.1	P	3077.27	P	2644.86	P	---	transport /// neurotransmitter transport /// exocytosis /// synaptic vesicle exocytosis /// synaptic vesicle exocytosis /// insulin secretion /// insulin secretion /// transmembrane transport	SNARE binding /// neurotransmitter transporter activity /// neurotransmitter transporter activity /// syntaxin-1 binding /// syntaxin binding	cytoplasm /// cytosol /// dendrite /// SNARE complex /// neuronal cell body /// protein complex /// synapse /// synaptobrevin 2-SNAP-25-syntaxin-1a-complexin I complex
1371504_at	Rpl37a	ribosomal protein L37a	2807.02	1443.47	4446.01	P	1725.08	P	2249.96	P	---	translation	structural constituent of ribosome /// metal ion binding	intracellular /// ribosome /// cytosolic large ribosomal subunit /// cytosolic large ribosomal subunit /// ribonucleoprotein complex
1371321_at	LOC681754 /// LOC688869	similar to cytochrome c oxidase, subunit VIb polypeptide 1 /// similar to cytochrome c oxidase, subunit VIb polypeptide 1	2799.58	1303.75	4210.68	P	2548.29	P	1639.76	P	---	---	cytochrome-c oxidase activity	mitochondrion /// mitochondrion /// mitochondrial inner membrane
1398860_at	Nedd8	neural precursor cell expressed, developmentally down-regulated 8	2798.05	409.472	2991.29	P	3075.15	P	2327.72	P	---	regulation of transcription from RNA polymerase II promoter /// regulation of transcription from RNA polymerase II promoter /// protein localization /// protein localization /// response to organic cyclic compound /// protein neddylation /// protein neddylation	protein binding /// ubiquitin protein ligase binding /// ubiquitin protein ligase binding	nucleus /// nucleus
1372878_at	Zfr	zinc finger RNA binding protein	2782.73	423.637	3247.08	P	2683.8	P	2417.31	P	---	multicellular organismal development	nucleic acid binding /// DNA binding /// RNA binding /// protein binding /// zinc ion binding /// metal ion binding	intracellular /// nucleus /// nucleus /// chromosome /// nucleolus /// cytoplasm
1367623_at	Rpl18	ribosomal protein L18	2780.17	849.123	3758.06	P	2352.92	P	2229.52	P	<a target="external" href="http://www.wikipathways.org/index.php/Pathway:Rattus_norvegicus:Ribosomal_Proteins">Ribosomal_Proteins</a>	translation	structural constituent of ribosome	intracellular /// cytoplasm /// ribosome /// cytosolic large ribosomal subunit /// ribonucleoprotein complex
1385235_at	Rbfox1	RNA binding protein, fox-1 homolog (C. elegans) 1	2760.71	1090.05	4012.66	P	2247.34	P	2022.14	P	---	mRNA processing /// RNA splicing /// regulation of RNA splicing /// neuromuscular process controlling balance	nucleotide binding /// nucleic acid binding /// RNA binding /// protein binding /// protein C-terminus binding /// protein C-terminus binding	nucleus /// nucleus /// cytoplasm /// cytoplasm /// trans-Golgi network /// trans-Golgi network
1398842_at	Cltc	clathrin, heavy chain (Hc)	2748.88	496.004	3318.76	P	2414.45	P	2513.43	P	---	intracellular protein transport /// receptor-mediated endocytosis /// receptor-mediated endocytosis /// Golgi organization /// mitosis /// mitosis /// mitosis /// vesicle-mediated transport /// receptor internalization /// receptor internalization /// transferrin transport /// transferrin transport	structural molecule activity /// binding /// protein binding /// protein C-terminus binding /// ankyrin binding /// heat shock protein binding /// peptide binding	mitochondrion /// mitochondrion /// spindle /// spindle /// spindle /// coated pit /// membrane /// membrane coat /// clathrin coat /// clathrin coat /// clathrin coat of trans-Golgi network vesicle /// clathrin coat of coated pit /// clathrin-coated vesicle /// T-tubule /// cytoplasmic vesicle membrane /// clathrin-coated endocytic vesicle membrane /// cytoplasmic vesicle /// sarcolemma /// mela…
1387892_at	Tubb5	tubulin, beta 5 class I	2747.72	727.682	2020.97	P	3476.33	P	2745.86	P	---	neuron migration /// GTP catabolic process /// microtubule-based process /// microtubule-based movement /// axon guidance /// cellular process /// spindle assembly /// spindle assembly /// protein polymerization	nucleotide binding /// GTPase activity /// structural constituent of cytoskeleton /// structural constituent of cytoskeleton /// protein binding /// GTP binding /// protein domain specific binding /// protein complex binding /// GTPase activating protein binding /// MHC class I protein binding /// MHC class I protein binding	intracellular /// nucleus /// nuclear envelope lumen /// nuclear envelope lumen /// cytoplasm /// cytoplasm /// cytoskeleton /// microtubule /// microtubule /// plasma membrane /// plasma membrane /// microtubule cytoskeleton /// axon /// protein complex /// cell body /// cell body /// extracellular vesicular exosome /// extracellular vesicular exosome
1387883_a_at	Tmsb4x	thymosin beta 4, X-linked	2746.05	230.358	2938.19	P	2809.28	P	2490.68	P	---	osteoblast differentiation /// cytoskeleton organization /// actin cytoskeleton organization /// regulation of cell migration /// sequestering of actin monomers	actin binding /// protein binding	nucleus /// cytoplasm /// cytosol /// cytoskeleton
1386887_at	Cox5b	cytochrome c oxidase subunit Vb	2727.22	567.018	3380.24	P	2359.62	P	2441.81	P	<a target="external" href="http://www.wikipathways.org/index.php/Pathway:Rattus_norvegicus:Electron_Transport_Chain">Electron_Transport_Chain</a>	response to hormone stimulus /// response to peptide hormone stimulus	cytochrome-c oxidase activity /// metal ion binding	mitochondrion /// mitochondrial envelope /// mitochondrial inner membrane /// mitochondrial inner membrane /// membrane
1371694_at	Dpysl2	dihydropyrimidinase-like 2	2723.57	29.2856	2705.47	P	2757.35	P	2707.88	P	---	response to amphetamine /// pyrimidine nucleobase catabolic process /// cytoskeleton organization /// cytoskeleton organization /// multicellular organismal development /// nervous system development /// brain development /// positive regulation of glutamate secretion /// spinal cord development /// olfactory bulb development /// cell differentiation /// regulation of axon extension /// response …	protein binding /// hydrolase activity /// hydrolase activity, acting on carbon-nitrogen (but not peptide) bonds /// hydrolase activity, acting on carbon-nitrogen (but not peptide) bonds, in cyclic amides /// protein kinase binding /// protein kinase binding	cytoplasm /// mitochondrion /// mitochondrion /// cytosol /// axon /// axon /// dendrite /// dendrite /// growth cone /// neuron projection /// neuronal cell body /// neuronal cell body /// terminal bouton /// protein complex
1390707_at	Rgs10	regulator of G-protein signaling 10	2719.48	755.756	3578.99	P	2420.51	P	2158.95	P	<a target="external" href="http://www.wikipathways.org/index.php/Pathway:Rattus_norvegicus:Calcium_regulation_in_cardiac_cells">Calcium_regulation_in_cardiac_cells</a> /// <a target="external" href="http://www.wikipathways.org/index.php/Pathway:Rattus_norvegicus:Smooth_muscle_contraction">Smooth_muscle_contraction</a>	regulation of G-protein coupled receptor protein signaling pathway /// negative regulation of signal transduction /// termination of G-protein coupled receptor signaling pathway /// positive regulation of GTPase activity /// positive regulation of GTPase activity	GTPase activator activity /// GTPase activator activity /// protein binding	nucleus /// nucleus /// nucleus /// nucleolus /// cytoplasm /// plasma membrane /// neuronal cell body /// dendritic spine /// axon terminus
1379252_at	---	---	2715.34	399.128	3173.22	P	2441.01	P	2531.78	P	---	---	---	---
1377325_a_at	Pgm2l1	phosphoglucomutase 2-like 1	2711.02	416.187	2874.14	P	3020.93	P	2237.98	P	---	carbohydrate metabolic process /// carbohydrate catabolic process	phosphoglucomutase activity /// intramolecular transferase activity, phosphotransferases /// glucose-1,6-bisphosphate synthase activity /// glucose-1,6-bisphosphate synthase activity	cytosol
1388822_at	Scoc	short coiled-coil protein	2708.01	278.52	2493.15	P	3022.68	P	2608.19	P	---	positive regulation of macroautophagy /// positive regulation of macroautophagy	protein binding	Golgi membrane /// cytoplasm /// endosome /// endosome /// Golgi apparatus /// trans-Golgi network /// trans-Golgi network /// cytosol /// membrane
1398326_at	Chchd10	coiled-coil-helix-coiled-coil-helix domain containing 10	2699.61	1229.98	4014.2	P	2507.88	P	1576.76	P	---	oxidative phosphorylation /// oxidative phosphorylation /// ATP biosynthetic process /// ATP biosynthetic process /// negative regulation of ATP citrate synthase activity /// negative regulation of ATP citrate synthase activity	---	mitochondrion /// mitochondrion
1367604_at	Crip2	cysteine-rich protein 2	2693.37	741.509	3450.64	P	2660.78	P	1968.7	P	---	positive regulation of cell proliferation /// hemopoiesis	zinc ion binding /// metal ion binding	cell cortex /// extracellular matrix
1389334_at	Ndufa10 /// Ndufa10l1	NADH dehydrogenase (ubiquinone) 1 alpha subcomplex 10 /// NADH dehydrogenase (ubiquinone) 1 alpha subcomplex 10-like 1	2687.16	685.337	3477.98	P	2266.43	P	2317.07	P	---	nucleobase-containing compound metabolic process /// electron transport chain /// response to drug /// oxidation-reduction process	ATP binding /// phosphotransferase activity, alcohol group as acceptor	mitochondrion /// mitochondrial respiratory chain complex I /// mitochondrial respiratory chain complex I /// mitochondrial matrix /// respiratory chain
1371686_at	Canx	calnexin	2672.29	218.047	2725.36	P	2858.9	P	2432.61	P	---	protein folding /// aging /// synaptic vesicle endocytosis /// synaptic vesicle endocytosis /// chaperone-mediated protein folding /// clathrin-mediated endocytosis /// clathrin-mediated endocytosis	glycoprotein binding /// calcium ion binding /// protein binding /// carbohydrate binding /// apolipoprotein binding /// ionotropic glutamate receptor binding /// metal ion binding /// unfolded protein binding	cytoplasm /// endoplasmic reticulum /// endoplasmic reticulum /// endoplasmic reticulum membrane /// endoplasmic reticulum membrane /// rough endoplasmic reticulum /// ribosome /// membrane /// integral to membrane /// integral to membrane /// axon /// dendrite cytoplasm /// melanosome /// neuronal cell body /// dendritic spine /// protein complex
1372907_at	Atp6v0e2	ATPase, H+ transporting V0 subunit e2	2662.98	583.405	2237.82	P	3328.1	P	2423.01	P	---	transport /// ion transport /// ATP hydrolysis coupled proton transport /// proton transport /// cell growth	hydrogen ion transmembrane transporter activity /// hydrolase activity	membrane /// integral to membrane /// proton-transporting V-type ATPase, V0 domain
1370246_at	Calm2	calmodulin 2	2661.2	697.715	1869.99	P	3188.29	P	2925.33	P	---	G2/M transition of mitotic cell cycle /// response to amphetamine /// regulation of heart rate /// detection of calcium ion /// activation of adenylate cyclase activity /// regulation of release of sequestered calcium ion into cytosol by sarcoplasmic reticulum /// calcium-mediated signaling /// positive regulation of cyclic nucleotide metabolic process /// regulation of cytokinesis /// regulation…	calcium channel regulator activity /// calcium ion binding /// calcium ion binding /// calcium ion binding /// protein binding /// adenylate cyclase binding /// protein domain specific binding /// enzyme regulator activity /// nitric-oxide synthase regulator activity /// titin binding /// titin binding /// type 3 metabotropic glutamate receptor binding /// thioesterase binding /// thioesterase bi…	spindle pole /// spindle pole /// nucleus /// nucleoplasm /// cytoplasm /// centrosome /// centrosome /// spindle /// cytosol /// cytoskeleton /// spindle microtubule /// spindle microtubule /// plasma membrane /// sarcomere /// growth cone /// calcium channel complex /// neuron projection
1393987_s_at	Grk6	G protein-coupled receptor kinase 6	2643.52	591.312	3202.44	P	2703.72	P	2024.42	P	<a target="external" href="http://www.wikipathways.org/index.php/Pathway:Rattus_norvegicus:Calcium_regulation_in_cardiac_cells">Calcium_regulation_in_cardiac_cells</a> /// <a target="external" href="http://www.wikipathways.org/index.php/Pathway:Rattus_norvegicus:Smooth_muscle_contraction">Smooth_muscle_contraction</a>	desensitization of G-protein coupled receptor protein signaling pathway /// desensitization of G-protein coupled receptor protein signaling pathway /// protein phosphorylation /// signal transduction /// negative regulation of anion channel activity /// Wnt receptor signaling pathway /// phosphorylation /// termination of G-protein coupled receptor signaling pathway	nucleotide binding /// protein kinase activity /// protein serine/threonine kinase activity /// G-protein coupled receptor kinase activity /// G-protein coupled receptor kinase activity /// ATP binding /// kinase activity /// transferase activity /// transferase activity, transferring phosphorus-containing groups	cytosol /// plasma membrane
1373351_at	Ank2	ankyrin 2, neuronal	2642.51	611.108	3289.43	P	2074.97	P	2563.14	P	---	regulation of heart rate /// atrial septum development /// cellular calcium ion homeostasis /// signal transduction /// nervous system development /// protein localization /// positive regulation of gene expression /// regulation of cardiac muscle contraction by regulation of the release of sequestered calcium ion /// regulation of cardiac muscle contraction by calcium ion signaling /// paranodal…	receptor binding /// structural constituent of cytoskeleton /// protein binding /// potassium channel regulator activity /// enzyme binding /// protein kinase binding /// protein kinase binding /// spectrin binding /// protein binding, bridging /// ion channel binding /// ion channel binding /// ATPase binding	intracellular /// cytoplasm /// cytoskeleton /// plasma membrane /// plasma membrane /// integral to plasma membrane /// intercalated disc /// basolateral plasma membrane /// Z disc /// T-tubule /// M band /// A band /// sarcolemma /// neuron projection /// costamere /// membrane raft /// perinuclear region of cytoplasm
1367956_at	Ncdn	neurochondrin	2626.69	218.013	2708.29	P	2792.13	P	2379.65	P	---	neuron projection development /// neuron projection development /// bone resorption /// bone resorption /// regulation of neuronal synaptic plasticity	binding /// protein binding	nucleus /// cytoplasm /// cytosol /// axon /// dendrite /// cell projection /// neuron projection /// neuronal cell body
1371870_at	---	---	2615.58	773.319	2147.38	P	3508.17	P	2191.18	P	---	---	---	---
1371407_at	Nckap1	NCK-associated protein 1	2612.95	99.4922	2722.75	P	2587.31	P	2528.78	P	---	in utero embryonic development /// somitogenesis /// neural tube closure /// zygotic determination of anterior/posterior axis, embryo /// endoderm development /// mesodermal cell migration /// embryonic body morphogenesis /// lamellipodium assembly /// notochord development /// establishment or maintenance of actin cytoskeleton polarity /// regulation of protein localization /// embryonic heart t…	protein binding	plasma membrane /// membrane /// integral to membrane /// lamellipodium /// lamellipodium membrane /// cell projection
1389556_at	Kifap3	kinesin-associated protein 3	2612.59	303.788	2901.82	P	2639.87	P	2296.09	P	---	microtubule-based process /// protein localization /// negative regulation of cell proliferation /// positive regulation of calcium-dependent cell-cell adhesion	binding /// protein binding /// kinesin binding /// kinesin binding	condensed nuclear chromosome /// centrosome /// kinesin complex /// spindle microtubule /// kinesin II complex
1371344_at	Rpl27a	ribosomal protein L27a	2593.25	885.291	3461.18	P	2626.99	P	1691.57	P	<a target="external" href="http://www.wikipathways.org/index.php/Pathway:Rattus_norvegicus:Ribosomal_Proteins">Ribosomal_Proteins</a>	translation /// translation	structural constituent of ribosome /// structural constituent of ribosome	intracellular /// ribosome /// cytosolic large ribosomal subunit /// cytosolic ribosome /// ribonucleoprotein complex
1388310_at	Eif1 /// Eif1l1 /// LOC691877	eukaryotic translation initiation factor 1 /// eukaryotic translation initiation factor 1-like 1 /// similar to suppressor of initiator codon mutations, related sequence 1	2588.18	817.468	3504.26	P	2327.27	P	1933.02	P	---	translational initiation /// dosage compensation by inactivation of X chromosome /// dosage compensation by inactivation of X chromosome	translation initiation factor activity	---
1370866_at	Rpl41	ribosomal protein L41	2558.98	1272.75	3990.26	P	2132.26	P	1554.43	P	---	translation	structural constituent of ribosome	ribosome /// cytosolic large ribosomal subunit /// cytosolic large ribosomal subunit /// ribonucleoprotein complex
1383073_at	Usp14	ubiquitin specific peptidase 14 (tRNA-guanine transglycosylase)	2531.46	232.372	2616.42	P	2709.4	P	2268.57	P	---	proteolysis /// ubiquitin-dependent protein catabolic process /// synaptic transmission /// synaptic transmission /// negative regulation of endopeptidase activity /// regulation of chemotaxis /// regulation of chemotaxis /// regulation of proteasomal protein catabolic process /// regulation of proteasomal protein catabolic process	ubiquitin thiolesterase activity /// ubiquitin thiolesterase activity /// endopeptidase inhibitor activity /// endopeptidase inhibitor activity /// protein binding /// peptidase activity /// cysteine-type peptidase activity /// hydrolase activity /// proteasome binding /// proteasome binding	cytoplasm /// cell surface /// cell surface /// cytoplasmic membrane-bounded vesicle /// cytoplasmic membrane-bounded vesicle /// synapse /// synapse
1374269_at	---	---	2526.21	109.199	2644.88	P	2429.96	P	2503.8	P	---	---	---	---
1383094_at	Sri	sorcin	2525.13	426.333	3007.92	P	2367.08	P	2200.39	P	---	calcium ion transport /// calcium ion transport /// negative regulation of heart rate /// negative regulation of heart rate /// positive regulation of insulin secretion involved in cellular response to glucose stimulus /// cytoplasmic sequestering of transcription factor /// positive regulation of release of sequestered calcium ion into cytosol /// regulation of calcium ion transport /// negative…	protease binding /// protease binding /// calcium ion binding /// calcium ion binding /// protein binding /// protein heterodimerization activity /// protein heterodimerization activity /// repressing transcription factor binding	intracellular /// endoplasmic reticulum membrane /// endoplasmic reticulum membrane /// cytosol /// cytosol /// plasma membrane /// plasma membrane /// membrane /// Z disc /// Z disc /// vesicle /// chromaffin granule membrane /// chromaffin granule membrane
1371618_s_at	Tubb3	tubulin, beta 3 class III	2522.96	258.314	2702.44	P	2639.54	P	2226.9	P	---	neuron migration /// GTP catabolic process /// microtubule-based process /// microtubule-based movement /// mitosis /// axon guidance /// axon guidance /// cellular process /// neuron differentiation /// protein polymerization	nucleotide binding /// GTPase activity /// structural constituent of cytoskeleton /// protein binding /// GTP binding /// peptide binding /// MHC class I protein binding	intracellular /// nuclear envelope lumen /// cytoplasm /// cytoplasm /// cytoskeleton /// microtubule /// microtubule /// plasma membrane /// plasma membrane /// microtubule cytoskeleton /// axon /// axon /// protein complex /// cell body /// extracellular vesicular exosome
1385851_at	Capn5	calpain 5	2518.29	485.577	2982.64	P	2558.26	P	2013.96	P	<a target="external" href="http://www.wikipathways.org/index.php/Pathway:Rattus_norvegicus:Integrin-mediated_cell_adhesion_KEGG">Integrin-mediated_cell_adhesion_KEGG</a>	ovarian follicle development /// luteinization /// proteolysis /// granulosa cell differentiation	calcium-dependent cysteine-type endopeptidase activity /// protein binding /// peptidase activity /// cysteine-type peptidase activity /// hydrolase activity	intracellular /// cell surface /// cell surface
1390356_at	Gmfb	glia maturation factor, beta	2516.98	290.867	2274.45	P	2839.46	P	2437.02	P	---	---	actin binding /// growth factor activity	intracellular
1376845_at	Ifi27l2b	interferon, alpha-inducible protein 27 like 2B	2514.42	733.383	3205.59	P	2592.58	P	1745.08	P	---	---	---	integral to membrane
1388296_at	LOC100360679 /// LOC100362298 /// LOC100912024 /// Rps18	ribosomal protein S18-like /// ribosomal protein S18-like /// uncharacterized LOC100912024 /// ribosomal protein S18	2512.46	735.268	3336.06	P	2279.22	P	1922.11	P	---	translation /// translation /// regulation of translation /// ribosome biogenesis	nucleic acid binding /// RNA binding /// structural constituent of ribosome /// structural constituent of ribosome /// structural constituent of ribosome /// rRNA binding	intracellular /// cytoplasm /// ribosome /// small ribosomal subunit /// small ribosomal subunit /// cytosolic small ribosomal subunit /// cytosolic small ribosomal subunit /// ribonucleoprotein complex
1373408_at	Tbca	tubulin folding cofactor A	2504.82	776.999	3344.46	P	2358.82	P	1811.18	P	---	tubulin complex assembly	unfolded protein binding	cytoplasm /// cytoskeleton /// microtubule
1383069_at	Rbms3	RNA binding motif, single stranded interacting protein 3	2479.36	566.399	3125.42	P	2244.42	P	2068.23	P	---	---	nucleotide binding /// nucleic acid binding	intracellular membrane-bounded organelle /// intracellular membrane-bounded organelle
1367476_at	Srp14	signal recognition particle 14	2451.59	497.918	2123.18	P	3024.49	P	2207.09	P	---	SRP-dependent cotranslational protein targeting to membrane /// response to drug /// response to drug /// protein targeting to ER /// negative regulation of translational elongation	7S RNA binding /// endoplasmic reticulum signal peptide binding	signal recognition particle, endoplasmic reticulum targeting /// signal recognition particle, endoplasmic reticulum targeting /// signal recognition particle
1375119_at	Nedd4	neural precursor cell expressed, developmentally down-regulated 4, E3 ubiquitin protein ligase	2450.38	70.8716	2462.31	P	2514.54	P	2374.31	P	---	negative regulation of transcription from RNA polymerase II promoter /// adaptive immune response /// outflow tract morphogenesis /// endocardial cushion development /// cellular protein modification process /// protein monoubiquitination /// protein targeting to lysosome /// immune response /// lysosomal transport /// nervous system development /// neuromuscular junction development /// negative…	ubiquitin-protein ligase activity /// ubiquitin-protein ligase activity /// ubiquitin-protein ligase activity /// protein binding /// protein C-terminus binding /// protein C-terminus binding /// ligase activity /// sodium channel inhibitor activity /// protein domain specific binding /// beta-2 adrenergic receptor binding /// ubiquitin binding /// phosphoserine binding /// phosphothreonine bindi…	ubiquitin ligase complex /// chromatin /// intracellular /// nucleus /// cytoplasm /// Golgi apparatus /// cytosol /// plasma membrane /// plasma membrane /// microvillus /// cell cortex /// membrane /// membrane raft /// perinuclear region of cytoplasm
1368241_a_at	Flot1	flotillin 1	2446.84	404.985	2839.46	P	2470.54	P	2030.53	P	---	endocytosis /// axonogenesis /// axonogenesis /// axon guidance /// regulation of Rho protein signal transduction /// regulation of Rho protein signal transduction /// protein localization to plasma membrane /// protein localization to plasma membrane	protein binding /// ionotropic glutamate receptor binding	endosome /// endosome /// microtubule organizing center /// plasma membrane /// caveola /// caveola /// signalosome /// signalosome /// membrane /// flotillin complex /// flotillin complex /// centriolar satellite /// centriolar satellite /// sarcolemma /// sarcolemma /// melanosome /// membrane raft
1367979_s_at	Cyp51	cytochrome P450, family 51	2440.32	593.724	3120.46	P	2174.87	P	2025.63	P	<a target="external" href="http://www.wikipathways.org/index.php/Pathway:Rattus_norvegicus:Cholesterol_Biosynthesis">Cholesterol_Biosynthesis</a>	lipid metabolic process /// steroid biosynthetic process /// cholesterol biosynthetic process /// steroid metabolic process /// cholesterol metabolic process /// sterol biosynthetic process /// cholesterol biosynthetic process via 24,25-dihydrolanosterol /// regulation of cholesterol biosynthetic process /// oxidation-reduction process	monooxygenase activity /// iron ion binding /// sterol 14-demethylase activity /// sterol 14-demethylase activity /// electron carrier activity /// oxidoreductase activity /// oxidoreductase activity, acting on paired donors, with incorporation or reduction of molecular oxygen /// heme binding /// heme binding /// metal ion binding	endoplasmic reticulum /// endoplasmic reticulum membrane /// membrane /// integral to membrane /// organelle membrane /// intracellular membrane-bounded organelle
1372442_at	---	---	2440.05	168.852	2550.32	P	2524.16	P	2245.66	P	---	---	---	---
1374432_at	---	---	2437.76	254.774	2727.53	P	2336.88	P	2248.88	P	---	---	---	---
1367585_a_at	Atp1a1	ATPase, Na+/K+ transporting, alpha 1 polypeptide	2427.13	955.856	1324.3	P	2939.88	P	3017.2	P	---	regulation of the force of heart contraction /// regulation of the force of heart contraction /// regulation of sodium ion transport /// ATP catabolic process /// ATP catabolic process /// ATP biosynthetic process /// transport /// ion transport /// cation transport /// potassium ion transport /// sodium ion transport /// metabolic process /// regulation of blood pressure /// regulation of blood …	nucleotide binding /// catalytic activity /// 4-nitrophenylphosphatase activity /// 4-nitrophenylphosphatase activity /// sodium:potassium-exchanging ATPase activity /// sodium:potassium-exchanging ATPase activity /// protein binding /// ATP binding /// monovalent inorganic cation transmembrane transporter activity /// ATPase activity, coupled to transmembrane movement of ions, phosphorylative me…	endosome /// endoplasmic reticulum /// Golgi apparatus /// plasma membrane /// plasma membrane /// sodium:potassium-exchanging ATPase complex /// caveola /// membrane /// integral to membrane /// basolateral plasma membrane /// basolateral plasma membrane /// T-tubule /// T-tubule /// sarcolemma /// melanosome /// membrane raft
1387951_at	Cd55	Cd55 molecule	2425.83	159.464	2451.2	P	2255.2	P	2571.09	P	<a target="external" href="http://www.wikipathways.org/index.php/Pathway:Rattus_norvegicus:Complement_Activation_Classical">Complement_Activation_Classical</a>	elevation of cytosolic calcium ion concentration /// elevation of cytosolic calcium ion concentration /// spermatogenesis /// regulation of complement activation, classical pathway /// negative regulation of catalytic activity /// response to peptide hormone stimulus /// negative regulation of complement activation /// maternal process involved in parturition	enzyme inhibitor activity	external side of plasma membrane /// cell surface /// cell surface /// apical plasma membrane /// membrane raft /// membrane raft
1373041_at	LOC100361144 /// Ndufb3	NADH dehydrogenase (ubiquinone) 1 beta subcomplex 3-like /// NADH dehydrogenase (ubiquinone) 1 beta subcomplex 3	2406.62	536.639	2975.63	P	2334.58	P	1909.64	P	---	---	NADH dehydrogenase (ubiquinone) activity	mitochondrion /// mitochondrion /// mitochondrial inner membrane /// mitochondrial respiratory chain complex I
1370341_at	Eno2 /// LOC100911625	enolase 2, gamma, neuronal /// gamma-enolase-like	2399.54	157.669	2254.78	P	2567.54	P	2376.3	P	<a target="external" href="http://www.wikipathways.org/index.php/Pathway:Rattus_norvegicus:Glycolysis_and_Gluconeogenesis">Glycolysis_and_Gluconeogenesis</a>	gluconeogenesis /// glycolysis /// glycolysis /// response to organic cyclic compound /// response to estradiol stimulus /// response to drug	magnesium ion binding /// phosphopyruvate hydratase activity /// phosphopyruvate hydratase activity /// lyase activity /// protein homodimerization activity /// metal ion binding /// protein heterodimerization activity	phosphopyruvate hydratase complex /// photoreceptor inner segment /// intracellular /// cytoplasm /// cytoplasm /// plasma membrane /// membrane /// neuron projection /// neuronal cell body /// perikaryon /// synaptic membrane
1371381_at	LOC685322	similar to ubiquinol-cytochrome c reductase complex 7.2kDa protein isoform b	2394.91	1108.52	3569.52	P	2248.1	P	1367.1	P	---	mitochondrial electron transport, ubiquinol to cytochrome c	---	mitochondrion /// mitochondrial envelope /// mitochondrial inner membrane /// mitochondrial respiratory chain complex III
1371307_at	LOC100360522 /// RGD1564744 /// RGD1565054 /// Rplp1	ribosomal protein P1-like /// similar to 60S acidic ribosomal protein P1 /// similar to 60S acidic ribosomal protein P1 /// ribosomal protein, large, P1	2393.64	362.594	2723.57	P	2451.9	P	2005.44	P	<a target="external" href="http://www.wikipathways.org/index.php/Pathway:Rattus_norvegicus:Ribosomal_Proteins">Ribosomal_Proteins</a>	translational elongation	structural constituent of ribosome	intracellular /// cytoplasm /// ribosome /// cytosolic large ribosomal subunit /// ribonucleoprotein complex
1388325_at	Atp6v1d	ATPase, H+ transporting, lysosomal V1 subunit D	2389.12	69.2322	2334.57	P	2467.01	P	2365.78	P	---	cilium assembly /// protein localization to cilium	protein binding /// ATPase activity, coupled to transmembrane movement of substances	centrosome /// cilium /// membrane /// vacuolar proton-transporting V-type ATPase complex /// vacuolar proton-transporting V-type ATPase complex
1388076_at	Serbp1	Serpine1 mRNA binding protein 1	2386.45	297.03	2628.57	P	2475.76	P	2055.01	P	---	regulation of apoptotic process	RNA binding /// mRNA 3'-UTR binding /// mRNA 3'-UTR binding /// protein binding	nucleus /// cytoplasm /// cytoplasm /// plasma membrane /// perinuclear region of cytoplasm
1367717_at	LOC100359517 /// LOC100909755 /// LOC100911728 /// LOC100912121 /// Rps27	ribosomal protein S27-like /// 40S ribosomal protein S27-like /// 40S ribosomal protein S27-like /// 40S ribosomal protein S27-like /// ribosomal protein S27	2382.89	1191.42	3698.06	P	2074.91	P	1375.69	P	---	translation	structural constituent of ribosome /// protein binding /// metal ion binding	intracellular /// nucleus /// nucleus /// ribosome /// cytosolic small ribosomal subunit /// cytosolic small ribosomal subunit /// ribonucleoprotein complex
1386857_at	RGD1565395 /// Stmn1	similar to stathmin 1/oncoprotein 18) /// stathmin 1	2380.21	282.3	2188.54	P	2704.39	P	2247.7	P	---	microtubule depolymerization /// microtubule depolymerization /// mitotic spindle organization /// multicellular organismal development /// nervous system development /// axonogenesis /// brain development /// response to virus /// cell differentiation /// regulation of microtubule polymerization or depolymerization /// negative regulation of microtubule polymerization /// intracellular signal tr…	tubulin binding	intracellular /// cytoplasm /// cytoplasm /// cytosol /// cytoskeleton /// microtubule /// membrane
1373571_at	Rtn3	reticulon 3	2378.11	532.233	2976.37	P	1957.19	P	2200.75	P	---	transport /// apoptotic process /// vesicle-mediated transport /// endoplasmic reticulum tubular network organization /// endoplasmic reticulum tubular network organization	protein binding	Golgi membrane /// endoplasmic reticulum /// endoplasmic reticulum membrane /// Golgi apparatus /// membrane /// integral to membrane
1371796_at	Tmx2	thioredoxin-related transmembrane protein 2	2376.73	575.225	2927.31	P	2423.19	P	1779.68	P	---	cell redox homeostasis	---	integral to membrane
1398787_at	Rheb	Ras homolog enriched in brain	2373.77	178.452	2274.15	P	2579.79	P	2267.38	P	---	GTP catabolic process /// signal transduction /// small GTPase mediated signal transduction /// small GTPase mediated signal transduction /// protein transport /// positive regulation of TOR signaling cascade /// positive regulation of TOR signaling cascade /// regulation of neuronal synaptic plasticity	nucleotide binding /// GTPase activity /// GTPase activity /// protein binding /// GTP binding /// GTP binding /// GTP binding /// GDP binding /// protein kinase binding /// protein kinase binding /// metal ion binding	intracellular /// spliceosomal complex /// spliceosomal complex /// plasma membrane /// membrane /// dendrite /// neuronal cell body
1387927_a_at	Olfm1	olfactomedin 1	2373.5	1061.96	3582.03	P	1949.12	P	1589.36	P	---	multicellular organismal development /// protein oligomerization /// protein oligomerization	---	extracellular region /// extracellular space /// extracellular space /// cell junction /// alpha-amino-3-hydroxy-5-methyl-4-isoxazolepropionic acid selective glutamate receptor complex /// synapse
1393314_at	---	---	2373.32	356.129	2302.34	P	2759.59	P	2058.03	P	---	---	---	---
1380191_s_at	Txnl1	thioredoxin-like 1	2365.49	403.51	2818.12	P	2234.92	P	2043.44	P	---	glycerol ether metabolic process /// electron transport chain /// cell redox homeostasis /// oxidation-reduction process	electron carrier activity /// protein disulfide oxidoreductase activity /// disulfide oxidoreductase activity	proteasome complex /// nucleus /// cytoplasm /// cytoplasm
1372446_at	Ppp1r2	protein phosphatase 1, regulatory (inhibitor) subunit 2	2364.13	106.726	2448.38	P	2244.11	P	2399.9	P	---	carbohydrate metabolic process /// glycogen metabolic process /// regulation of signal transduction /// regulation of phosphoprotein phosphatase activity	protein phosphatase inhibitor activity	---
1380172_at	Kif5c	kinesin family member 5C	2360.46	1318.9	3842.92	P	1317.18	P	1921.27	P	---	regulation of transcription, DNA-dependent /// microtubule-based movement /// signal transduction /// motor neuron axon guidance /// mRNA transport	nucleotide binding /// sequence-specific DNA binding transcription factor activity /// microtubule motor activity /// signal transducer activity /// protein binding /// ATP binding /// microtubule binding /// apolipoprotein receptor binding	cytoplasm /// cytoplasm /// kinesin complex /// microtubule /// microtubule associated complex /// ciliary rootlet /// neuron projection
1388303_at	Rpl26	ribosomal protein L26	2359.58	866.804	3273.51	P	2256.03	P	1549.2	P	---	rRNA processing /// rRNA processing /// translation /// ribosomal large subunit biogenesis /// ribosomal large subunit biogenesis	structural constituent of ribosome /// protein binding	intracellular /// ribosome /// large ribosomal subunit /// cytosolic large ribosomal subunit /// cytosolic large ribosomal subunit
1375335_at	Hsp90ab1	heat shock protein 90 alpha (cytosolic), class B member 1	2334.82	488.261	2890.68	P	1975.24	P	2138.55	P	---	placenta development /// placenta development /// protein folding /// response to stress /// response to unfolded protein /// response to salt stress /// positive regulation of protein binding /// negative regulation of proteasomal ubiquitin-dependent protein catabolic process /// negative regulation of proteasomal ubiquitin-dependent protein catabolic process /// positive regulation of protein i…	nucleotide binding /// UTP binding /// CTP binding /// protein binding /// ATP binding /// ATP binding /// GTP binding /// sulfonylurea receptor binding /// protein kinase binding /// dATP binding /// ion channel binding /// unfolded protein binding	intracellular /// cytoplasm /// cytoplasm /// cytoplasm /// mitochondrion /// mitochondrion /// cytosol /// signalosome /// signalosome /// cell surface /// inclusion body /// basolateral plasma membrane /// apical plasma membrane /// brush border membrane /// melanosome
1393469_at	---	---	2331.24	104.346	2434.42	P	2225.77	P	2333.53	P	---	---	---	---
1367596_at	LOC100360508 /// LOC100361756 /// LOC100361854 /// LOC688948 /// Rps26	ribosomal protein S26-like /// ribosomal protein S26-like /// ribosomal protein S26-like /// similar to ribosomal protein S26 /// ribosomal protein S26	2331.17	337.857	2544.94	P	2506.92	P	1941.67	P	---	translation /// negative regulation of RNA splicing	mRNA binding /// structural constituent of ribosome	intracellular /// ribosome /// small ribosomal subunit /// cytosolic small ribosomal subunit /// cytosolic small ribosomal subunit /// ribonucleoprotein complex
1367653_a_at	Mdh1	malate dehydrogenase 1, NAD (soluble)	2328.93	338.941	2681.06	P	2300.82	P	2004.93	P	<a target="external" href="http://www.wikipathways.org/index.php/Pathway:Rattus_norvegicus:Glycolysis_and_Gluconeogenesis">Glycolysis_and_Gluconeogenesis</a> /// <a target="external" href="http://www.wikipathways.org/index.php/Pathway:Rattus_norvegicus:Krebs-TCA_Cycle">Krebs-TCA_Cycle</a>	carbohydrate metabolic process /// tricarboxylic acid cycle /// oxaloacetate metabolic process /// malate metabolic process /// NADH metabolic process /// NAD metabolic process /// cellular carbohydrate metabolic process /// oxidation-reduction process	catalytic activity /// oxidoreductase activity /// malate dehydrogenase activity /// oxidoreductase activity, acting on the CH-OH group of donors, NAD or NADP as acceptor /// L-malate dehydrogenase activity /// NAD binding	cytoplasm /// mitochondrion /// mitochondrion /// centrosome /// centrosome
1398761_at	LOC100909743 /// Rpl5	60S ribosomal protein L5-like /// ribosomal protein L5	2328.77	221.857	2504.36	P	2402.52	P	2079.43	P	<a target="external" href="http://www.wikipathways.org/index.php/Pathway:Rattus_norvegicus:Ribosomal_Proteins">Ribosomal_Proteins</a>	translation /// positive regulation of phosphatase activity /// cellular response to inorganic substance	RNA binding /// structural constituent of ribosome /// protein binding /// 5S rRNA binding /// rRNA binding	intracellular /// nucleus /// nucleolus /// cytoplasm /// ribosome /// aminoacyl-tRNA synthetase multienzyme complex /// ribonucleoprotein complex
1398803_at	Dync1h1	dynein cytoplasmic 1 heavy chain 1	2328.38	557.852	1684.61	P	2630.98	P	2669.54	P	---	ATP catabolic process /// transport /// microtubule-based movement /// cytoplasmic mRNA processing body assembly /// stress granule assembly	nucleotide binding /// motor activity /// microtubule motor activity /// protein binding /// ATP binding /// ATPase activity /// nucleoside-triphosphatase activity	cytoplasm /// cytoplasm /// Golgi apparatus /// centrosome /// cytoskeleton /// microtubule /// microtubule /// dynein complex /// extracellular vesicular exosome
1369954_at	Idh1	isocitrate dehydrogenase 1 (NADP+), soluble	2323.49	384.622	2762.55	P	2161.91	P	2046.03	P	---	glyoxylate cycle /// tricarboxylic acid cycle /// isocitrate metabolic process /// isocitrate metabolic process /// isocitrate metabolic process /// 2-oxoglutarate metabolic process /// 2-oxoglutarate metabolic process /// glutathione metabolic process /// glutathione metabolic process /// response to oxidative stress /// response to oxidative stress /// female gonad development /// response to o…	magnesium ion binding /// magnesium ion binding /// isocitrate dehydrogenase (NADP+) activity /// isocitrate dehydrogenase (NADP+) activity /// isocitrate dehydrogenase (NADP+) activity /// isocitrate dehydrogenase (NADP+) activity /// receptor binding /// receptor binding /// oxidoreductase activity /// oxidoreductase activity, acting on the CH-OH group of donors, NAD or NADP as acceptor /// pro…	cytoplasm /// mitochondrion /// mitochondrion /// peroxisome /// peroxisome /// cytosol /// cytosol
1370869_at	Bcat1	branched chain amino acid transaminase 1, cytosolic	2314.77	431.614	1821.73	P	2624.33	P	2498.25	P	---	metabolic process /// cellular amino acid biosynthetic process /// branched-chain amino acid metabolic process /// branched-chain amino acid biosynthetic process /// branched-chain amino acid catabolic process /// branched-chain amino acid catabolic process	catalytic activity /// branched-chain-amino-acid transaminase activity /// branched-chain-amino-acid transaminase activity /// branched-chain-amino-acid transaminase activity /// transaminase activity /// transferase activity /// identical protein binding /// L-leucine transaminase activity /// L-valine transaminase activity /// L-isoleucine transaminase activity	cytoplasm /// mitochondrion /// mitochondrion /// cytosol /// cytosol
1384525_at	Dock11	dedicator of cytokinesis 11	2311.69	208.225	2552.05	P	2186.24	P	2196.78	P	---	small GTPase mediated signal transduction /// regulation of catalytic activity	guanyl-nucleotide exchange factor activity /// Rho guanyl-nucleotide exchange factor activity /// Rho guanyl-nucleotide exchange factor activity /// protein binding /// GTP binding /// phospholipid binding /// Rho GTPase binding /// Rho GTPase binding	---
1389301_at	Mbnl2	muscleblind-like splicing regulator 2	2309.88	214.355	2296.46	P	2102.55	P	2530.63	P	---	regulation of alternative mRNA splicing, via spliceosome /// mRNA processing /// RNA splicing /// regulation of RNA splicing	nucleic acid binding /// RNA binding /// zinc ion binding /// metal ion binding	nucleus /// cytoplasm
1387121_a_at	Ndrg2	NDRG family member 2	2302.12	379.178	1930.19	P	2288.01	P	2688.15	P	---	negative regulation of cytokine production /// negative regulation of cytokine production /// signal transduction /// multicellular organismal development /// nervous system development /// regulation of vascular endothelial growth factor production /// regulation of vascular endothelial growth factor production /// Wnt receptor signaling pathway /// cell differentiation /// negative regulation o…	protein binding	nucleus /// nucleus /// nucleolus /// cytoplasm /// Golgi apparatus /// Golgi apparatus /// centrosome /// centrosome /// growth cone /// cell projection /// perinuclear region of cytoplasm
1371417_at	Uqcrq	ubiquinol-cytochrome c reductase, complex III subunit VII	2293.61	1075.41	3472.53	P	2041.98	P	1366.34	P	---	subthalamus development /// pons development /// cerebellar Purkinje cell layer development /// hippocampus development /// thalamus development /// hypothalamus development /// pyramidal neuron development /// electron transport chain /// midbrain development /// oxidation-reduction process	ubiquinol-cytochrome-c reductase activity	mitochondrion /// mitochondrial inner membrane /// mitochondrial inner membrane /// membrane /// integral to membrane /// respiratory chain
1370043_at	Alcam	activated leukocyte cell adhesion molecule	2285.08	690.908	3061.93	P	1739.38	P	2053.93	P	---	cell adhesion /// axon guidance /// motor neuron axon guidance /// motor neuron axon guidance	protein binding	external side of plasma membrane /// external side of plasma membrane /// membrane /// integral to membrane /// axon /// axon /// neuronal cell body /// neuronal cell body
1398765_at	Ap2m1	adaptor-related protein complex 2, mu 1 subunit	2284.3	690.966	1566.39	P	2944.73	P	2341.78	P	---	transport /// intracellular protein transport /// protein transport /// vesicle-mediated transport	protein binding /// lipid binding	mitochondrion /// mitochondrion /// plasma membrane /// coated pit /// membrane /// clathrin vesicle coat /// clathrin adaptor complex /// clathrin coat of coated pit /// transport vesicle
1387855_at	Gdi1	GDP dissociation inhibitor 1	2282.69	228.24	2101.99	P	2539.19	P	2206.9	P	---	protein transport /// positive regulation of GTPase activity /// negative regulation of axonogenesis /// response to calcium ion	Rab GDP-dissociation inhibitor activity /// GTPase activator activity /// protein binding /// Rab GTPase binding	cytoplasm /// cytoplasm /// midbody /// midbody /// neuron projection /// protein complex
1375421_a_at	Pja2	praja ring finger 2, E3 ubiquitin protein ligase	2282.52	457.427	2775.09	P	1871.09	P	2201.37	P	---	long-term memory /// regulation of protein kinase A signaling cascade /// regulation of protein kinase A signaling cascade /// protein ubiquitination	ubiquitin-protein ligase activity /// ubiquitin-protein ligase activity /// zinc ion binding /// ligase activity /// protein kinase A catalytic subunit binding /// protein kinase A catalytic subunit binding /// protein kinase A regulatory subunit binding /// protein kinase A regulatory subunit binding /// metal ion binding	Golgi membrane /// cytoplasm /// endoplasmic reticulum /// endoplasmic reticulum membrane /// Golgi apparatus /// plasma membrane /// plasma membrane /// postsynaptic density /// membrane /// cell junction /// synapse /// postsynaptic membrane
1367606_at	Rps3a	ribosomal protein S3a	2278.41	403.033	2742.53	P	2075.96	P	2016.73	P	<a target="external" href="http://www.wikipathways.org/index.php/Pathway:Rattus_norvegicus:Ribosomal_Proteins">Ribosomal_Proteins</a>	translation /// translation /// induction of apoptosis /// induction of apoptosis /// cell differentiation /// execution phase of apoptosis	structural constituent of ribosome /// translation initiation factor binding	intracellular /// nucleus /// nucleus /// nucleolus /// cytoplasm /// cytosol /// cytosol /// ribosome /// cytosolic small ribosomal subunit /// cytosolic small ribosomal subunit /// ribonucleoprotein complex /// ribonucleoprotein complex
1383061_at	---	---	2277.62	139.583	2438.57	P	2204.57	P	2189.73	P	---	---	---	---
1388332_at	---	---	2276.55	40.6627	2319.82	P	2239.13	P	2270.7	P	---	---	---	---
1367573_at	LOC100911372 /// Rps6	40S ribosomal protein S6-like /// ribosomal protein S6	2275.58	290.81	2558.79	P	2290.23	P	1977.73	P	---	ribosomal small subunit assembly /// G1/S transition of mitotic cell cycle /// placenta development /// T cell proliferation involved in immune response /// rRNA processing /// translation /// activation-induced cell death of T cells /// mitosis /// mitotic cell cycle checkpoint /// gastrulation /// oogenesis stage /// TOR signaling cascade /// T cell differentiation in thymus /// ribosomal small…	structural constituent of ribosome /// structural constituent of ribosome /// structural constituent of ribosome /// protein binding /// protein kinase binding	intracellular /// nucleus /// nucleolus /// cytoplasm /// ribosome /// ribosome /// ribosome /// polysome /// small ribosomal subunit /// cytosolic small ribosomal subunit /// cytosolic small ribosomal subunit /// ribonucleoprotein complex /// perinuclear region of cytoplasm
1387019_at	Atp5i	ATP synthase, H+ transporting, mitochondrial Fo complex, subunit E	2268.33	837.98	3174.33	P	2109.59	P	1521.07	P	<a target="external" href="http://www.wikipathways.org/index.php/Pathway:Rattus_norvegicus:Electron_Transport_Chain">Electron_Transport_Chain</a>	ATP catabolic process /// ATP biosynthetic process /// transport /// ion transport /// ATP synthesis coupled proton transport /// proton transport /// ATP metabolic process	hydrogen ion transmembrane transporter activity /// ATPase activity /// ATPase activity	mitochondrial proton-transporting ATP synthase complex, coupling factor F(o) /// mitochondrion /// mitochondrion /// mitochondrial inner membrane /// mitochondrial proton-transporting ATP synthase complex /// mitochondrial proton-transporting ATP synthase complex /// membrane /// proton-transporting ATP synthase complex, coupling factor F(o)
1398893_at	Ndfip1	Nedd4 family interacting protein 1	2266.15	158.982	2133.55	P	2222.49	P	2442.4	P	---	regulation of myeloid leukocyte differentiation /// regulation of myeloid leukocyte differentiation /// negative regulation of type 2 immune response /// negative regulation of type 2 immune response /// cellular iron ion homeostasis /// cellular iron ion homeostasis /// signal transduction /// negative regulation of gene expression /// negative regulation of gene expression /// positive regulati…	signal transducer activity /// signal transducer activity /// protein binding /// WW domain binding /// WW domain binding	Golgi membrane /// extracellular region /// endosome /// Golgi apparatus /// cell cortex /// cell cortex /// endosome membrane /// membrane /// integral to membrane /// perinuclear region of cytoplasm /// perinuclear region of cytoplasm
1375631_at	Plekhb2	pleckstrin homology domain containing, family B (evectins) member 2	2261.9	76.5989	2253.83	P	2342.22	P	2189.66	P	---	---	protein binding /// phospholipid binding	---
1368292_at	Dnm1	dynamin 1	2260.59	291.786	2459.28	P	2396.9	P	1925.6	P	---	GTP catabolic process /// endocytosis /// receptor-mediated endocytosis /// receptor-mediated endocytosis /// endosome organization /// endosome organization /// receptor internalization	nucleotide binding /// GTPase activity /// protein binding /// GTP binding /// phospholipid binding /// protein C-terminus binding /// hydrolase activity /// protein complex binding /// protein complex binding /// identical protein binding /// identical protein binding	cytoplasm /// Golgi apparatus /// cytoskeleton /// microtubule /// plasma membrane /// membrane coat /// membrane coat /// protein complex
1376577_at	---	---	2257.53	229.568	2480.59	P	2270.04	P	2021.96	P	---	---	---	---
1373188_at	Scn4b	sodium channel, voltage-gated, type IV, beta	2251.62	285.977	1955.07	P	2274.1	P	2525.7	P	---	transport /// ion transport /// sodium ion transport /// positive regulation of sodium ion transport /// positive regulation of sodium ion transport /// regulation of ion transmembrane transport /// sodium ion transmembrane transport /// cardiac muscle contraction /// cardiac muscle contraction /// regulation of ventricular cardiac muscle cell membrane repolarization /// regulation of ventricular…	voltage-gated ion channel activity /// voltage-gated sodium channel activity /// sodium channel activity /// protein binding /// sodium channel regulator activity /// sodium channel regulator activity /// ion channel binding /// ion channel binding /// voltage-gated sodium channel activity involved in regulation of cardiac muscle cell action potential /// voltage-gated sodium channel activity inv…	voltage-gated sodium channel complex /// voltage-gated sodium channel complex /// plasma membrane /// intercalated disc /// intercalated disc /// membrane /// integral to membrane
1370562_at	Calcb	calcitonin-related polypeptide, beta	2233.11	578.708	2744.33	P	2350.2	P	1604.82	P	---	vasodilation	hormone activity	extracellular region
1386952_a_at	Dync1i2	dynein cytoplasmic 1 intermediate chain 2	2218.58	193.928	2042.54	P	2186.74	P	2426.46	P	---	transport /// microtubule-based movement /// microtubule-based movement	motor activity /// protein complex binding	cytoplasm /// centrosome /// cytoskeleton /// cytoplasmic dynein complex /// microtubule /// microtubule /// dynein complex /// vesicle /// vesicle
1367637_a_at	Ppp1cc	protein phosphatase 1, catalytic subunit, gamma isozyme	2214.56	198.975	2437	P	2053.54	P	2153.12	P	---	carbohydrate metabolic process /// glycogen metabolic process /// protein dephosphorylation /// cell cycle /// neuron differentiation /// regulation of nucleocytoplasmic transport /// cell division	phosphoprotein phosphatase activity /// protein serine/threonine phosphatase activity /// protein serine/threonine phosphatase activity /// protein binding /// hydrolase activity /// protein kinase binding /// metal ion binding	chromosome, centromeric region /// kinetochore /// condensed chromosome kinetochore /// nucleus /// nucleoplasm /// chromosome /// nucleolus /// nucleolus /// cytoplasm /// mitochondrion /// mitochondrion /// mitochondrial outer membrane /// cytosol /// nuclear speck /// midbody /// cleavage furrow /// dendritic spine /// protein complex /// MLL5-L complex /// PTW/PP1 phosphatase complex /// PTW/…
1367708_a_at	Fasn	fatty acid synthase	2207.96	494.253	2761.04	P	2053.32	P	1809.52	P	<a target="external" href="http://www.wikipathways.org/index.php/Pathway:Rattus_norvegicus:Fatty_Acid_Synthesis">Fatty_Acid_Synthesis</a>	acetyl-CoA metabolic process /// lipid metabolic process /// fatty acid metabolic process /// fatty acid biosynthetic process /// metabolic process /// lipid biosynthetic process /// biosynthetic process /// oxidation-reduction process /// cellular response to interleukin-4	catalytic activity /// fatty acid synthase activity /// fatty acid synthase activity /// [acyl-carrier-protein] S-acetyltransferase activity /// [acyl-carrier-protein] S-malonyltransferase activity /// 3-oxoacyl-[acyl-carrier-protein] synthase activity /// 3-oxoacyl-[acyl-carrier-protein] reductase (NADPH) activity /// 3-hydroxypalmitoyl-[acyl-carrier-protein] dehydratase activity /// enoyl-[acyl…	cytoplasm /// mitochondrion /// mitochondrion /// Golgi apparatus /// Golgi apparatus /// plasma membrane /// plasma membrane /// melanosome /// glycogen granule /// glycogen granule
1373039_at	Tomm70a	translocase of outer mitochondrial membrane 70 homolog A (S. cerevisiae)	2204.71	222.939	2458.96	P	2042.66	P	2112.51	P	---	protein transport	---	mitochondrion /// mitochondrial outer membrane /// membrane /// integral to membrane
1387860_at	Capn2	calpain 2, (m/II) large subunit	2204.2	377.252	2638.09	P	1953.71	P	2020.8	P	<a target="external" href="http://www.wikipathways.org/index.php/Pathway:Rattus_norvegicus:Integrin-mediated_cell_adhesion_KEGG">Integrin-mediated_cell_adhesion_KEGG</a>	response to hypoxia /// blastocyst development /// blastocyst development /// proteolysis /// proteolysis /// myoblast fusion /// myoblast fusion /// metabolic process /// protein autoprocessing /// protein autoprocessing	calcium-dependent cysteine-type endopeptidase activity /// calcium ion binding /// protein binding /// cytoskeletal protein binding /// peptidase activity /// cysteine-type peptidase activity /// hydrolase activity /// metal ion binding /// protein heterodimerization activity	chromatin /// chromatin /// intracellular /// nucleus /// nucleus /// cytoplasm /// cytoplasm /// plasma membrane /// membrane
1373896_at	---	---	2203.85	121.688	2338.24	P	2172.19	P	2101.13	P	---	---	---	---
1371371_at	LOC688963 /// LOC691675 /// Ndufb4	similar to NADH dehydrogenase (ubiquinone) 1 beta subcomplex, 4, 15kDa /// similar to NADH dehydrogenase (ubiquinone) 1 beta subcomplex, 4, 15kDa /// NADH dehydrogenase (ubiquinone) 1 beta subcomplex 4	2201.33	417.706	2643.68	P	2146.64	P	1813.65	P	---	response to oxidative stress	NADH dehydrogenase (ubiquinone) activity	mitochondrion /// mitochondrion /// mitochondrial inner membrane /// mitochondrial respiratory chain complex I
1376500_at	Fbxo23	F-box only protein 23	2196.95	297.812	2302.72	P	2427.45	P	1860.69	P	---	---	---	membrane /// integral to membrane
1375170_at	S100a11	S100 calcium binding protein A11	2189.72	446.903	2703.3	P	1889.33	P	1976.54	P	---	spermatogenesis	calcium ion binding /// protein homodimerization activity /// S100 protein binding /// metal ion binding /// calcium-dependent protein binding	ruffle /// nucleus /// nucleus /// nucleolus /// cytoplasm /// cytoplasm
1389343_at	LOC100361944 /// Minos1	hypothetical protein LOC100361944 /// mitochondrial inner membrane organizing system 1	2186.34	389.45	2585.82	P	2165.42	P	1807.77	P	---	---	---	mitochondrion /// mitochondrial inner membrane /// membrane /// integral to membrane
1370277_at	Slc25a3	solute carrier family 25 (mitochondrial carrier, phosphate carrier), member 3	2175.08	600.229	1540.82	P	2734.21	P	2250.21	P	---	transport	symporter activity /// phosphate:hydrogen symporter activity	mitochondrion /// mitochondrion /// mitochondrial inner membrane /// mitochondrial inner membrane /// membrane /// integral to membrane
1391434_at	Rab3a	RAB3A, member RAS oncogene family	2172.12	566.01	2821.94	P	1907.77	P	1786.65	P	---	respiratory system process /// respiratory system process /// GTP catabolic process /// transport /// intracellular protein transport /// exocytosis /// nucleocytoplasmic transport /// mitochondrion organization /// mitochondrion organization /// signal transduction /// small GTPase mediated signal transduction /// neuromuscular synaptic transmission /// neuromuscular synaptic transmission /// ax…	nucleotide binding /// ATPase activator activity /// GTPase activity /// GTPase activity /// protein binding /// GTP binding /// protein C-terminus binding /// GTPase binding /// ATPase binding	acrosomal vesicle /// acrosomal vesicle /// intracellular /// nucleus /// cytoplasm /// cytosol /// plasma membrane /// synaptic vesicle /// synaptic vesicle /// membrane /// intracellular organelle /// protein complex
1369948_at	Ngfrap1	nerve growth factor receptor (TNFRSF16) associated protein 1	2172.05	503.045	2005.01	P	2737.37	P	1773.78	P	---	apoptotic process /// induction of apoptosis /// induction of apoptosis /// extrinsic apoptotic signaling pathway via death domain receptors /// extrinsic apoptotic signaling pathway via death domain receptors	death receptor binding /// death receptor binding /// protein binding /// metal ion binding	nucleus /// cytoplasm /// cytoplasm /// cytosol /// cytosol
1367900_at	Gyg1	glycogenin 1	2165.11	315.649	2527.8	P	2014.94	P	1952.58	P	<a target="external" href="http://www.wikipathways.org/index.php/Pathway:Rattus_norvegicus:Glycogen_Metabolism">Glycogen_Metabolism</a>	glycogen biosynthetic process /// glycogen biosynthetic process	protein binding /// glucose binding /// glycogenin glucosyltransferase activity /// transferase activity /// transferase activity, transferring glycosyl groups /// metal ion binding	---
1386879_at	Lgals3	lectin, galactoside-binding, soluble, 3	2163.38	312.756	2363.24	P	2323.94	P	1802.95	P	---	skeletal system development /// skeletal system development /// mRNA processing /// RNA splicing /// cell differentiation /// extracellular matrix organization /// extracellular matrix organization /// innate immune response	protein binding /// IgE binding /// carbohydrate binding	extracellular region /// proteinaceous extracellular matrix /// proteinaceous extracellular matrix /// nucleus /// spliceosomal complex /// cytoplasm /// mitochondrial inner membrane /// mitochondrial inner membrane /// plasma membrane /// extracellular matrix
1383169_at	---	---	2161.92	236.567	2434.97	P	2018.51	P	2032.29	P	---	---	---	---
1367808_at	Timm8b	translocase of inner mitochondrial membrane 8 homolog b (yeast)	2151.77	452.145	2641.46	P	2063.72	P	1750.12	P	---	protein targeting to mitochondrion /// transport /// protein transport /// protein import into mitochondrial inner membrane	metal ion binding	mitochondrion /// mitochondrial inner membrane /// membrane /// mitochondrial intermembrane space protein transporter complex
1371133_a_at	Prkar2b	protein kinase, cAMP dependent regulatory, type II beta	2145.35	151.866	2016.95	P	2106.12	P	2312.98	P	<a target="external" href="http://www.wikipathways.org/index.php/Pathway:Rattus_norvegicus:Calcium_regulation_in_cardiac_cells">Calcium_regulation_in_cardiac_cells</a> /// <a target="external" href="http://www.wikipathways.org/index.php/Pathway:Rattus_norvegicus:G_Protein_Signaling">G_Protein_Signaling</a> /// <a target="external" href="http://www.wikipathways.org/index.php/Pathway:Rattus_norvegi…	regulation of protein phosphorylation /// fatty acid metabolic process /// fatty acid metabolic process /// signal transduction /// learning /// learning /// phosphorylation /// regulation of protein kinase activity /// response to antipsychotic drug /// response to clozapine	nucleotide binding /// cAMP-dependent protein kinase regulator activity /// cAMP-dependent protein kinase regulator activity /// kinase activity /// protein domain specific binding /// cAMP binding /// ubiquitin protein ligase binding /// ubiquitin protein ligase binding /// protein kinase A catalytic subunit binding	cytoplasm /// cytoplasm /// mitochondrial inner membrane /// centrosome /// centrosome /// plasma membrane /// plasma membrane /// cAMP-dependent protein kinase complex /// membrane /// membrane raft /// perinuclear region of cytoplasm
1367561_at	Rpl27	ribosomal protein L27	2136.6	541.965	2660.73	P	2170.67	P	1578.41	P	---	translation	structural constituent of ribosome	intracellular /// ribosome /// cytosolic large ribosomal subunit /// ribonucleoprotein complex
1375189_at	Edf1	endothelial differentiation-related factor 1	2135.57	733.013	2924.3	P	2007.17	P	1475.24	P	---	transcription, DNA-dependent /// regulation of transcription, DNA-dependent /// multicellular organismal development /// cell differentiation /// positive regulation of DNA binding /// positive regulation of DNA binding	DNA binding /// sequence-specific DNA binding transcription factor activity /// transcription coactivator activity /// transcription coactivator activity /// histone acetyltransferase activity /// protein binding /// calmodulin binding /// methyltransferase activity /// sequence-specific DNA binding	nucleus /// transcription factor TFIID complex /// transcription factor TFIID complex /// nucleolus /// nucleolus /// cytoplasm /// cytoplasm
1371313_at	Rpl23a	ribosomal protein L23a	2119.42	401.78	2535.17	P	2089.86	P	1733.24	P	---	translation /// cell proliferation	nucleotide binding /// RNA binding /// structural constituent of ribosome /// rRNA binding	intracellular /// nucleus /// nucleus /// ribosome /// cytosolic large ribosomal subunit /// ribonucleoprotein complex /// TORC2 complex
1371427_at	Spcs1	signal peptidase complex subunit 1 homolog (S. cerevisiae)	2103.59	334.169	1845.46	P	2481.04	P	1984.27	P	---	signal peptide processing	peptidase activity /// ribosome binding /// ribosome binding	signal peptidase complex /// integral to membrane /// integral to endoplasmic reticulum membrane /// integral to endoplasmic reticulum membrane
1386894_at	Hspd1	heat shock protein 1 (chaperonin)	2101.03	179.77	2299.52	P	2054.39	P	1949.16	P	---	response to hypoxia /// detection of misfolded protein /// B cell cytokine production /// MyD88-dependent toll-like receptor signaling pathway /// positive regulation of T cell mediated immune response to tumor cell /// protein folding /// 'de novo' protein folding /// activation of cysteine-type endopeptidase activity involved in apoptotic process /// response to unfolded protein /// response to…	nucleotide binding /// lipopolysaccharide binding /// protease binding /// p53 binding /// protein binding /// ATP binding /// protein complex binding /// insulin binding /// protein heterodimerization activity /// chaperone binding /// misfolded protein binding	extracellular space /// cytoplasm /// cytoplasm /// mitochondrion /// mitochondrion /// mitochondrial inner membrane /// mitochondrial matrix /// early endosome /// rough endoplasmic reticulum /// Golgi apparatus /// cytosol /// cytosol /// plasma membrane /// coated pit /// cell surface /// cell surface /// cyclin-dependent protein kinase activating kinase holoenzyme complex /// mitochondrial cr…
1386898_at	Hspe1	heat shock protein 1 (chaperonin 10)	2100.05	542.896	2694.64	P	1974.76	P	1630.76	P	---	protein folding /// response to stress	ATP binding /// chaperone binding /// chaperone binding	cytoplasm /// mitochondrion /// mitochondrion /// mitochondrial matrix
1398759_at	Tsc22d1	TSC22 domain family, member 1	2087.15	414.365	1746.38	P	2548.4	P	1966.67	P	---	transcription, DNA-dependent /// regulation of transcription, DNA-dependent /// positive regulation of cell proliferation /// positive regulation of apoptotic process /// negative regulation of apoptotic process	sequence-specific DNA binding transcription factor activity	nucleus /// cytoplasm
1370109_s_at	Eef1a1	eukaryotic translation elongation factor 1 alpha 1	2086.96	659.478	1327.88	P	2414	P	2519.01	P	---	GTP catabolic process /// translation /// translational elongation /// negative regulation of apoptotic process /// protein homooligomerization	nucleotide binding /// mRNA binding /// translation elongation factor activity /// translation elongation factor activity /// GTPase activity /// GTP binding /// protein kinase binding	nucleus /// nucleus /// cytoplasm /// cytoplasm /// cytoplasm /// eukaryotic translation elongation factor 1 complex /// plasma membrane /// neuronal cell body
1398794_at	Tceb1	transcription elongation factor B (SIII), polypeptide 1	2083.67	636.963	2784.35	P	1927	P	1539.66	P	---	transcription, DNA-dependent /// regulation of transcription, DNA-dependent /// regulation of transcription from RNA polymerase II promoter /// ubiquitin-dependent protein catabolic process /// positive regulation of transcription elongation from RNA polymerase II promoter	ubiquitin-protein ligase activity /// protein binding /// protein complex binding	nucleus /// VCB complex
1388244_s_at	LOC100359969 /// LOC100910498 /// Rpsa	rCG25653-like /// 40S ribosomal protein SA-like /// ribosomal protein SA	2073.18	667.067	2800.46	P	1929.23	P	1489.83	P	<a target="external" href="http://www.wikipathways.org/index.php/Pathway:Rattus_norvegicus:Ribosomal_Proteins">Ribosomal_Proteins</a>	ribosomal small subunit assembly /// endonucleolytic cleavage in ITS1 to separate SSU-rRNA from 5.8S rRNA and LSU-rRNA from tricistronic rRNA transcript (SSU-rRNA, 5.8S rRNA, LSU-rRNA) /// endonucleolytic cleavage to generate mature 3'-end of SSU-rRNA from (SSU-rRNA, 5.8S rRNA, LSU-rRNA) /// rRNA export from nucleus /// translation /// cell adhesion /// cell-cell adhesion /// epithelial cell diff…	structural constituent of ribosome /// laminin receptor activity /// structural molecule activity /// ribosome binding /// laminin binding /// laminin binding	basement membrane /// intracellular /// nucleus /// nucleus /// cytoplasm /// cytoplasm /// cytosol /// ribosome /// plasma membrane /// plasma membrane /// small ribosomal subunit /// membrane /// cytosolic small ribosomal subunit /// cytosolic small ribosomal subunit /// ribonucleoprotein complex /// 90S preribosome /// extracellular matrix /// neuronal cell body
1388370_at	Ccni	cyclin I	2071.21	132.016	2214.32	P	1954.19	P	2045.11	P	---	---	---	---
1388335_at	Tagln2	transgelin 2	2068.25	461.65	1554.84	P	2449.18	P	2200.72	P	---	muscle organ development	protein binding	plasma membrane /// nuclear membrane
1398923_at	Rnasek	ribonuclease, RNase K	2062.35	226.672	2037.25	P	2300.53	P	1849.28	P	---	rRNA transcription /// rRNA transcription	endoribonuclease activity /// endoribonuclease activity	---
1388632_at	Rab6b	RAB6B, member RAS oncogene family	2061.18	600.549	1375.09	P	2491.5	P	2316.95	P	---	GTP catabolic process /// signal transduction /// small GTPase mediated signal transduction /// protein transport	nucleotide binding /// GTPase activity /// GTP binding	intracellular /// membrane
1373298_at	---	---	2061.05	286.93	1868.73	P	1923.57	P	2390.85	P	---	---	---	---
1382882_x_at	---	---	2060.36	708.321	2878.06	P	1667.14	P	1635.87	P	---	---	---	---
1373319_at	Ddx1	DEAD (Asp-Glu-Ala-Asp) box helicase 1	2058.38	178.48	2246.55	P	2037.09	P	1891.49	P	<a target="external" href="http://www.wikipathways.org/index.php/Pathway:Rattus_norvegicus:mRNA_processing_Reactome">mRNA_processing_Reactome</a>	double-strand break repair /// double-strand break repair /// transcription, DNA-dependent /// regulation of transcription, DNA-dependent /// mRNA processing /// multicellular organismal development /// multicellular organismal development /// response to virus /// response to virus /// DNA duplex unwinding /// DNA duplex unwinding /// response to exogenous dsRNA /// response to exogenous dsRNA /…	nucleotide binding /// nucleic acid binding /// DNA binding /// chromatin binding /// chromatin binding /// transcription cofactor activity /// transcription cofactor activity /// RNA binding /// double-stranded RNA binding /// double-stranded RNA binding /// helicase activity /// nuclease activity /// nuclease activity /// exonuclease activity /// protein binding /// ATP binding /// ATP-dependen…	nucleus /// nucleus /// nucleolus /// cytoplasm /// cytoplasmic stress granule /// cytoplasmic stress granule /// ribonucleoprotein complex /// cleavage body /// cleavage body /// tRNA-splicing ligase complex /// tRNA-splicing ligase complex
1389040_at	---	---	2055.04	440.351	2563.52	P	1799.84	P	1801.77	P	---	---	---	---
1382467_at	Bex1 /// Bex2	brain expressed, X-linked 1 /// brain expressed X-linked 2	2054.57	416.262	2514.87	P	1944.3	P	1704.55	P	---	positive regulation of neuroblast proliferation /// apoptotic process /// cell cycle /// multicellular organismal development /// nervous system development /// cell differentiation /// regulation of apoptotic process /// negative regulation of neuron differentiation /// positive regulation of transcription from RNA polymerase II promoter /// neurotrophin TRK receptor signaling pathway /// positi…	RNA polymerase II activating transcription factor binding /// protein binding	nucleus /// nucleus /// transcription factor complex /// cytoplasm /// cytoplasm
1371336_at	Hn1	hematological and neurological expressed 1	2051.32	672.863	2828.27	P	1665.95	P	1659.74	P	---	---	---	nucleus
1368145_at	Pcp4	Purkinje cell protein 4	2050.03	727.758	2525.49	P	2412.37	P	1212.23	P	---	---	calmodulin binding /// calmodulin binding	nucleus /// nucleus /// cytosol /// cytosol
1398830_at	LOC100362069 /// RGD1565183 /// Rpl28	ribosomal protein L28-like /// similar to ribosomal protein L28 /// ribosomal protein L28	2048.96	636.115	2728.62	P	1950.33	P	1467.92	P	<a target="external" href="http://www.wikipathways.org/index.php/Pathway:Rattus_norvegicus:Ribosomal_Proteins">Ribosomal_Proteins</a>	translation	structural constituent of ribosome	intracellular /// cytoplasm /// ribosome /// cytosolic large ribosomal subunit /// ribonucleoprotein complex
1367575_at	Eno1	enolase 1, (alpha)	2044.46	1050.77	833.432	P	2714.71	P	2585.22	P	<a target="external" href="http://www.wikipathways.org/index.php/Pathway:Rattus_norvegicus:Glycolysis_and_Gluconeogenesis">Glycolysis_and_Gluconeogenesis</a>	glycolysis /// glycolysis /// response to virus /// negative regulation of cell growth /// negative regulation of transcription, DNA-dependent	magnesium ion binding /// phosphopyruvate hydratase activity /// phosphopyruvate hydratase activity /// lyase activity /// protein homodimerization activity /// metal ion binding /// protein heterodimerization activity	phosphopyruvate hydratase complex /// cytoplasm /// plasma membrane /// membrane /// neuron projection /// extracellular vesicular exosome /// synaptic membrane
1375705_at	Gnb1	guanine nucleotide binding protein (G protein), beta polypeptide 1	2040.43	211.304	2284.19	P	1927.88	P	1909.23	P	<a target="external" href="http://www.wikipathways.org/index.php/Pathway:Rattus_norvegicus:Calcium_regulation_in_cardiac_cells">Calcium_regulation_in_cardiac_cells</a> /// <a target="external" href="http://www.wikipathways.org/index.php/Pathway:Rattus_norvegicus:G_Protein_Signaling">G_Protein_Signaling</a> /// <a target="external" href="http://www.wikipathways.org/index.php/Pathway:Rattus_norvegi…	GTP catabolic process /// G-protein coupled receptor signaling pathway /// G-protein coupled receptor signaling pathway /// G-protein coupled receptor signaling pathway /// phospholipase C-activating G-protein coupled receptor signaling pathway /// phospholipase C-activating G-protein coupled receptor signaling pathway /// elevation of cytosolic calcium ion concentration /// cell proliferation //…	G-protein coupled receptor binding /// GTPase activity /// GTPase activity /// signal transducer activity /// type 1 angiotensin receptor binding /// GTPase binding /// GTPase binding	photoreceptor outer segment /// photoreceptor inner segment /// heterotrimeric G-protein complex /// heterotrimeric G-protein complex /// heterotrimeric G-protein complex /// dendrite /// photoreceptor outer segment membrane /// cell body
1373886_at	Reep1	receptor accessory protein 1	2039.1	816.008	1104.6	P	2610.76	P	2401.93	P	---	protein insertion into membrane /// protein insertion into membrane /// endoplasmic reticulum tubular network organization /// endoplasmic reticulum tubular network organization	protein binding /// microtubule binding /// microtubule binding /// olfactory receptor binding /// olfactory receptor binding	cytoplasm /// endoplasmic reticulum /// endoplasmic reticulum /// membrane /// membrane
1388892_at	Rab2b	RAB2B, member RAS oncogene family	2031.71	507.382	2576.85	P	1945.05	P	1573.25	P	---	GTP catabolic process /// intracellular protein transport /// nucleocytoplasmic transport /// signal transduction /// small GTPase mediated signal transduction /// protein transport /// positive regulation of exocytosis /// positive regulation of exocytosis	nucleotide binding /// GTPase activity /// GTP binding	intracellular /// nucleus /// cytoplasm /// membrane
1389904_at	---	---	2028.98	347.219	1747	P	1923.13	P	2416.8	P	---	---	---	---
1367848_at	Dctn1	dynactin 1	2028.44	309.539	2379.42	P	1911.46	P	1794.43	P	---	transport /// microtubule-based process	motor activity /// microtubule motor activity /// protein binding /// transferase activity /// cofactor binding	kinetochore /// kinetochore /// spindle pole /// spindle pole /// cytoplasm /// centrosome /// centrosome /// cytoskeleton /// cytoplasmic dynein complex /// microtubule /// microtubule /// dynein complex /// cell leading edge /// cell leading edge
1398841_at	Rab1a	RAB1A, member RAS oncogene family	2024.6	308.041	1683.12	P	2109.15	P	2281.54	P	---	transport /// ER to Golgi vesicle-mediated transport /// small GTPase mediated signal transduction /// protein transport /// vesicle-mediated transport /// Rab protein signal transduction	nucleotide binding /// GTP binding	Golgi membrane /// endoplasmic reticulum /// endoplasmic reticulum membrane /// Golgi apparatus /// neuronal cell body
1398880_at	Sub1	SUB1 homolog (S. cerevisiae)	2023.03	162.153	2204.87	P	1970.81	P	1893.43	P	---	transcription, DNA-dependent /// regulation of transcription, DNA-dependent /// regulation of transcription from RNA polymerase II promoter /// regulation of transcription from RNA polymerase II promoter	DNA binding /// single-stranded DNA binding /// single-stranded DNA binding /// transcription coactivator activity /// transcription coactivator activity /// protein binding	nucleus /// nucleus /// transcription factor complex /// transcription factor complex /// nucleolus /// nucleolus
1370218_at	Ldhb	lactate dehydrogenase B	2022.99	197.329	1801.39	P	2179.7	P	2087.9	P	<a target="external" href="http://www.wikipathways.org/index.php/Pathway:Rattus_norvegicus:Glycolysis_and_Gluconeogenesis">Glycolysis_and_Gluconeogenesis</a>	carbohydrate metabolic process /// lactate metabolic process /// glycolysis /// NAD metabolic process /// cellular carbohydrate metabolic process /// oxidation-reduction process	catalytic activity /// lactate dehydrogenase activity /// L-lactate dehydrogenase activity /// L-lactate dehydrogenase activity /// protein binding /// oxidoreductase activity /// oxidoreductase activity, acting on the CH-OH group of donors, NAD or NADP as acceptor /// kinase binding /// identical protein binding /// NAD binding	cytoplasm /// mitochondrion /// mitochondrion
1371741_at	Actr1a	ARP1 actin-related protein 1 homolog A, centractin alpha (yeast)	2022.87	349.349	1750.23	P	2416.67	P	1901.7	P	---	---	nucleotide binding /// ATP binding	cytoplasm /// cytoplasm /// centrosome /// centrosome /// microtubule organizing center /// cytoskeleton
1375046_at	Nacad	NAC alpha domain containing	2014.37	731.325	2787.35	P	1922.34	P	1333.41	P	---	---	---	---
1398872_at	LOC683961 /// LOC684988 /// LOC690462 /// Rps13	similar to ribosomal protein S13 /// similar to ribosomal protein S13 /// hypothetical protein LOC690462 /// ribosomal protein S13	2011.3	560.632	2612.99	P	1917.29	P	1503.61	P	---	translation /// negative regulation of RNA splicing /// negative regulation of RNA splicing	mRNA binding /// mRNA binding /// structural constituent of ribosome /// protein binding	intracellular /// nucleus /// nucleolus /// nucleolus /// ribosome /// cytosolic small ribosomal subunit /// cytosolic small ribosomal subunit /// ribonucleoprotein complex
1375144_at	---	---	2010.71	56.6161	2005.57	P	2069.72	P	1956.83	P	---	---	---	---
1398797_at	Hnrnpk /// LOC100363335	heterogeneous nuclear ribonucleoprotein K /// heterogeneous nuclear ribonucleoprotein K-like	2005.96	185.011	1815.38	P	2017.65	P	2184.85	P	---	transcription, DNA-dependent /// regulation of transcription, DNA-dependent /// mRNA processing /// RNA splicing /// regulation of low-density lipoprotein particle clearance /// regulation of apoptotic process /// positive regulation of low-density lipoprotein particle receptor biosynthetic process /// positive regulation of transcription from RNA polymerase II promoter /// positive regulation of…	RNA polymerase II core promoter proximal region sequence-specific DNA binding /// RNA polymerase II core promoter proximal region sequence-specific DNA binding transcription factor activity involved in positive regulation of transcription /// DNA binding /// single-stranded DNA binding /// RNA binding /// RNA binding	nuclear chromatin /// podosome /// nucleus /// nucleoplasm /// spliceosomal complex /// nucleolus /// cytoplasm /// cell junction /// ribonucleoprotein complex /// cell projection /// catalytic step 2 spliceosome
1367645_at	LOC100361180 /// LOC100362366 /// LOC100365810 /// Rps17	40S ribosomal protein S17-like /// 40S ribosomal protein S17-like /// 40S ribosomal protein S17-like /// ribosomal protein S17	2003.85	1037.45	3196.78	P	1502.24	P	1312.54	P	<a target="external" href="http://www.wikipathways.org/index.php/Pathway:Rattus_norvegicus:Ribosomal_Proteins">Ribosomal_Proteins</a>	ribosomal small subunit assembly /// rRNA processing /// translation /// translational elongation /// erythrocyte homeostasis /// ribosomal small subunit biogenesis	structural constituent of ribosome	intracellular /// ribosome /// cytosolic small ribosomal subunit /// cytosolic small ribosomal subunit /// ribonucleoprotein complex
1371330_at	Rpl11	ribosomal protein L11	2001.29	86.9188	2020.1	P	2077.26	P	1906.5	P	---	rRNA processing /// translation /// protein targeting /// protein localization to nucleus /// protein localization to nucleus /// ribosomal large subunit biogenesis	RNA binding /// structural constituent of ribosome /// rRNA binding	intracellular /// nucleus /// nucleolus /// nucleolus /// ribosome /// cytosolic large ribosomal subunit /// ribonucleoprotein complex
1369628_at	Sv2b	synaptic vesicle glycoprotein 2b	2001.17	835.997	2965.55	P	1481.86	P	1556.11	P	---	neurotransmitter uptake /// transport /// neurotransmitter transport /// transmembrane transport	transporter activity /// transmembrane transporter activity	acrosomal vesicle /// synaptic vesicle /// synaptic vesicle /// membrane /// integral to membrane /// cell junction /// synaptic vesicle membrane /// cytoplasmic vesicle /// synapse
1376657_at	Cadm1	cell adhesion molecule 1	1998.56	200.79	2229.46	P	1864.92	P	1901.29	P	---	liver development /// T cell mediated cytotoxicity /// cell adhesion /// homophilic cell adhesion /// homophilic cell adhesion /// heterophilic cell-cell adhesion /// heterophilic cell-cell adhesion /// synapse assembly /// synapse assembly /// brain development /// cell recognition /// cell recognition /// unidimensional cell growth /// unidimensional cell growth /// calcium-independent cell-cel…	receptor binding /// receptor binding /// protein C-terminus binding /// protein C-terminus binding /// PDZ domain binding /// PDZ domain binding /// protein homodimerization activity /// protein homodimerization activity /// cell adhesion molecule binding	plasma membrane /// plasma membrane /// cell-cell junction /// cell-cell junction /// synaptic vesicle /// synaptic vesicle /// membrane /// integral to membrane /// basolateral plasma membrane /// basolateral plasma membrane /// axon /// axon /// dendrite /// dendrite /// neuron projection /// synapse
1398389_at	---	---	1992.84	461.142	2462.41	P	1540.61	P	1975.49	P	---	---	---	---
1370855_at	Cst3	cystatin C	1989.89	471.136	1563.92	P	2495.93	P	1909.83	P	---	eye development /// response to hypoxia /// cell activation /// apoptotic process /// defense response /// defense response /// response to oxidative stress /// brain development /// salivary gland development /// embryo implantation /// positive regulation of cell proliferation /// male gonad development /// response to toxic substance /// response to carbohydrate stimulus /// response to inorga…	beta-amyloid binding /// beta-amyloid binding /// protease binding /// protease binding /// endopeptidase inhibitor activity /// cysteine-type endopeptidase inhibitor activity /// cysteine-type endopeptidase inhibitor activity /// protein binding /// peptidase inhibitor activity	extracellular region /// basement membrane /// extracellular space /// extracellular space /// cytoplasm /// lysosome /// multivesicular body /// endoplasmic reticulum /// nuclear membrane /// vesicle /// axon part /// cell projection /// neuronal cell body /// contractile fiber /// perinuclear region of cytoplasm
1373675_at	Glrx2	glutaredoxin 2	1984.54	419.928	2344.94	P	2085.27	P	1523.41	P	---	response to organic substance /// response to organic substance /// electron transport chain /// response to hydrogen peroxide /// response to hydrogen peroxide /// cell redox homeostasis /// oxidation-reduction process	electron carrier activity /// protein disulfide oxidoreductase activity /// metal ion binding /// iron-sulfur cluster binding /// 2 iron, 2 sulfur cluster binding	nucleus /// nucleus /// nucleolus /// mitochondrion /// mitochondrion
1367870_at	Glrx3	glutaredoxin 3	1978.06	364.856	1940.18	P	2360.38	P	1633.63	P	---	regulation of the force of heart contraction /// regulation of the force of heart contraction /// mitosis /// negative regulation of cardiac muscle hypertrophy /// negative regulation of cardiac muscle hypertrophy /// cell redox homeostasis	protein kinase C binding /// protein binding /// electron carrier activity /// protein disulfide oxidoreductase activity /// metal ion binding /// iron-sulfur cluster binding	spliceosomal complex /// cytoplasm /// cell cortex /// Z disc /// Z disc
1383429_at	Psmd14	proteasome (prosome, macropain) 26S subunit, non-ATPase, 14	1971.73	181.23	2172.91	P	1821.25	P	1921.04	P	---	double-strand break repair via homologous recombination /// double-strand break repair via homologous recombination /// double-strand break repair via nonhomologous end joining /// double-strand break repair via nonhomologous end joining /// positive regulation of endopeptidase activity /// regulation of proteasomal protein catabolic process /// regulation of proteasomal protein catabolic process…	ubiquitin thiolesterase activity /// protein binding /// endopeptidase activator activity /// endopeptidase activator activity /// proteasome binding /// proteasome binding	proteasome complex /// proteasome regulatory particle, lid subcomplex /// proteasome regulatory particle, lid subcomplex /// proteasome accessory complex
1371947_at	Ndn	necdin, melanoma antigen (MAGE) family member	1967.73	298.062	1624.51	P	2161.52	P	2117.15	P	---	neuron migration /// neuron migration /// respiratory system process /// respiratory system process /// regulation of transcription, DNA-dependent /// regulation of transcription, DNA-dependent /// axonogenesis /// axonal fasciculation /// axonal fasciculation /// central nervous system development /// central nervous system development /// respiratory gaseous exchange /// glial cell migration //…	protein binding /// gamma-tubulin binding /// gamma-tubulin binding	nucleus /// nucleus /// cytoplasm /// cytoplasm /// centrosome /// centrosome /// cytosol /// cytosol /// cell projection /// cell projection
1390048_at	Srrm2	serine/arginine repetitive matrix 2	1966.17	586.261	2640.95	P	1581.82	P	1675.74	P	---	---	protein N-terminus binding /// C2H2 zinc finger domain binding	nucleus /// Cajal body /// nuclear speck /// catalytic step 2 spliceosome
1371334_at	Itm2c	integral membrane protein 2C	1965.72	915.798	968.357	P	2768.77	P	2160.03	P	---	negative regulation of neuron projection development /// negative regulation of neuron projection development /// induction of programmed cell death /// neuron differentiation /// neuron differentiation /// positive regulation of extrinsic apoptotic signaling pathway	beta-amyloid binding /// beta-amyloid binding /// protein binding /// ATP binding /// ATP binding	lysosome /// lysosome /// lysosomal membrane /// Golgi apparatus /// Golgi apparatus /// plasma membrane /// plasma membrane /// membrane /// integral to membrane /// perinuclear region of cytoplasm /// perinuclear region of cytoplasm
1368869_at	Akap12	A kinase (PRKA) anchor protein 12	1963.1	128.011	1868.22	P	1912.38	P	2108.7	P	---	protein targeting /// signal transduction /// signal transduction /// positive regulation of protein kinase A signaling cascade /// positive regulation of protein kinase A signaling cascade /// positive regulation of cAMP biosynthetic process /// positive regulation of cAMP biosynthetic process	protein binding /// adenylate cyclase binding /// adenylate cyclase binding	cytoplasm /// cytoplasm /// cytoskeleton /// plasma membrane /// plasma membrane
1389820_at	Cox7c	cytochrome c oxidase, subunit VIIc	1957.06	684.016	2744.33	P	1618.51	P	1508.35	P	<a target="external" href="http://www.wikipathways.org/index.php/Pathway:Rattus_norvegicus:Electron_Transport_Chain">Electron_Transport_Chain</a>	---	cytochrome-c oxidase activity	mitochondrion /// mitochondrial inner membrane /// mitochondrial inner membrane /// membrane /// integral to membrane
1388489_at	Ndufa3	NADH dehydrogenase (ubiquinone) 1 alpha subcomplex, 3	1956.06	821.513	2845.35	P	1797.34	P	1225.49	P	---	---	---	mitochondrion /// mitochondrial inner membrane /// mitochondrial respiratory chain complex I /// mitochondrial respiratory chain complex I
1372257_at	---	---	1955.72	392.92	1503.07	P	2155.21	P	2208.87	P	---	---	---	---
1384302_at	Slc6a17	solute carrier family 6 (neurotransmitter transporter), member 17	1949.94	297.928	2293.51	P	1793.35	P	1762.95	P	---	transport /// neurotransmitter transport /// neutral amino acid transport /// glycine transport /// leucine transport /// proline transport /// alanine transport	neurotransmitter:sodium symporter activity /// symporter activity	integral to plasma membrane /// synaptic vesicle /// membrane /// integral to membrane /// cell junction /// synaptic vesicle membrane /// cytoplasmic vesicle /// synapse
1389463_at	Prkar1b	protein kinase, cAMP dependent regulatory, type I, beta	1947.55	374.261	1558.93	P	2305.58	P	1978.15	P	---	regulation of protein phosphorylation /// signal transduction /// learning or memory /// phosphorylation /// regulation of protein kinase activity	cAMP-dependent protein kinase regulator activity /// cAMP-dependent protein kinase regulator activity /// kinase activity /// cAMP binding /// protein kinase A catalytic subunit binding	cytoplasm /// plasma membrane /// cAMP-dependent protein kinase complex /// cAMP-dependent protein kinase complex
1390113_a_at	Larp1	La ribonucleoprotein domain family, member 1	1941.29	631.373	2659.01	P	1693.34	P	1471.54	P	---	positive regulation of macroautophagy	---	---
1395467_at	Cpne6	copine VI (neuronal)	1941.22	204.059	2088.22	P	2027.2	P	1708.24	P	---	---	phosphatidylserine binding /// protein binding	membrane /// axon /// dendrite
1371841_at	Mtpn	myotrophin	1936.88	225.736	2195.32	P	1778.24	P	1837.08	P	---	catecholamine metabolic process /// positive regulation of macromolecule biosynthetic process /// positive regulation of cardiac muscle hypertrophy /// positive regulation of cardiac muscle hypertrophy /// cell growth /// cell growth /// cerebellar granule cell differentiation /// neuron differentiation /// positive regulation of cell growth /// skeletal muscle tissue regeneration /// positive re…	protein binding	nucleus /// cytoplasm /// cytosol /// F-actin capping protein complex /// F-actin capping protein complex /// axon /// perinuclear region of cytoplasm
1389012_at	Ndufb2	NADH dehydrogenase (ubiquinone) 1 beta subcomplex, 2	1931.28	574.404	2545.78	P	1840.2	P	1407.86	P	---	---	---	mitochondrion /// mitochondrial inner membrane /// mitochondrial respiratory chain complex I /// mitochondrial respiratory chain complex I
1367819_at	Got2	glutamic-oxaloacetic transaminase 2, mitochondrial	1917.96	387.275	1474.68	P	2190.71	P	2088.48	P	<a target="external" href="http://www.wikipathways.org/index.php/Pathway:Rattus_norvegicus:Glycolysis_and_Gluconeogenesis">Glycolysis_and_Gluconeogenesis</a>	2-oxoglutarate metabolic process /// oxaloacetate metabolic process /// cellular amino acid metabolic process /// cellular amino acid metabolic process /// aspartate metabolic process /// aspartate metabolic process /// aspartate biosynthetic process /// aspartate catabolic process /// glutamate metabolic process /// transport /// lipid transport /// biosynthetic process /// fatty acid transport …	catalytic activity /// L-aspartate:2-oxoglutarate aminotransferase activity /// L-aspartate:2-oxoglutarate aminotransferase activity /// L-aspartate:2-oxoglutarate aminotransferase activity /// L-aspartate:2-oxoglutarate aminotransferase activity /// phospholipid binding /// transaminase activity /// kynurenine-oxoglutarate transaminase activity /// amino acid binding /// transferase activity ///…	mitochondrion /// mitochondrion /// mitochondrion /// mitochondrial inner membrane /// mitochondrial inner membrane /// mitochondrial matrix /// plasma membrane /// plasma membrane /// cell surface /// membrane /// perikaryon /// protein complex
1369931_at	LOC100364062 /// Pkm	M2 pyruvate kinase-like /// pyruvate kinase, muscle	1916.26	937.996	843.062	P	2579.42	P	2326.31	P	<a target="external" href="http://www.wikipathways.org/index.php/Pathway:Rattus_norvegicus:Glycolysis_and_Gluconeogenesis">Glycolysis_and_Gluconeogenesis</a>	response to hypoxia /// liver development /// glucose metabolic process /// glycolysis /// glycolysis /// glycolysis /// ATP biosynthetic process /// response to nutrient /// metabolic process /// response to gravity /// response to organic substance /// programmed cell death /// response to muscle inactivity /// phosphorylation /// organ regeneration /// response to insulin stimulus /// pyruvate…	nucleotide binding /// magnesium ion binding /// catalytic activity /// pyruvate kinase activity /// pyruvate kinase activity /// protein binding /// ATP binding /// kinase activity /// transferase activity /// potassium ion binding /// ADP binding /// metal ion binding	nucleus /// nucleus /// cytoplasm /// cytoplasm /// mitochondrion /// plasma membrane /// cilium /// extracellular vesicular exosome
1388529_at	Rtcd1	RNA terminal phosphate cyclase domain 1	1914.26	269.067	2172.13	P	1935.41	P	1635.25	P	---	RNA processing	nucleotide binding /// catalytic activity /// RNA-3'-phosphate cyclase activity /// ATP binding	nucleus /// nucleus
1383612_at	---	---	1913.27	223.755	2033.96	P	1655.08	P	2050.76	P	---	---	---	---
1367590_at	Ran	RAN, member RAS oncogene family	1906.69	327.975	1729.38	P	2285.16	P	1705.54	P	---	microtubule cytoskeleton organization /// GTP catabolic process /// protein import into nucleus /// protein import into nucleus /// protein export from nucleus /// protein export from nucleus /// transport /// intracellular protein transport /// nucleocytoplasmic transport /// cell cycle /// mitosis /// signal transduction /// small GTPase mediated signal transduction /// spermatid development //…	nucleotide binding /// GTPase activity /// GTP binding /// GTP binding /// GDP binding /// protein domain specific binding	chromatin /// intracellular /// nucleus /// nucleus /// cytoplasm /// membrane /// melanosome /// protein complex
1383130_at	Rbfox1	RNA binding protein, fox-1 homolog (C. elegans) 1	1906.27	527.327	2496.24	P	1480.8	P	1741.79	P	---	mRNA processing /// RNA splicing /// regulation of RNA splicing /// neuromuscular process controlling balance	nucleotide binding /// nucleic acid binding /// RNA binding /// protein binding /// protein C-terminus binding /// protein C-terminus binding	nucleus /// nucleus /// cytoplasm /// cytoplasm /// trans-Golgi network /// trans-Golgi network
1373479_at	Ppp3ca	protein phosphatase 3, catalytic subunit, alpha isozyme	1904.72	303.443	1593.27	P	1921.42	P	2199.47	P	---	G1/S transition of mitotic cell cycle /// G1/S transition of mitotic cell cycle /// response to amphetamine /// protein dephosphorylation /// protein dephosphorylation /// protein import into nucleus /// protein import into nucleus /// calcium ion transport /// calcium ion transport /// response to stress /// transition between fast and slow fiber /// transition between fast and slow fiber /// de…	phosphoprotein phosphatase activity /// phosphoprotein phosphatase activity /// protein serine/threonine phosphatase activity /// protein serine/threonine phosphatase activity /// calcium-dependent protein serine/threonine phosphatase activity /// protein binding /// calmodulin binding /// calmodulin binding /// drug binding /// drug binding /// enzyme binding /// enzyme binding /// calmodulin-de…	intracellular /// nucleus /// nucleus /// nucleolus /// cytoplasm /// mitochondrion /// mitochondrion /// cytosol /// cytosol /// cytosol /// calcineurin complex /// calcineurin complex /// membrane /// Z disc /// Z disc
1372249_at	Ywhaz	tyrosine 3-monooxygenase/tryptophan 5-monooxygenase activation protein, zeta polypeptide	1902.87	454.537	1408.13	P	2301.99	P	1998.49	P	---	histamine secretion by mast cell /// protein targeting /// protein targeting to mitochondrion /// regulation of cell death /// regulation of cell death /// response to drug	protein binding /// transcription factor binding /// transcription factor binding /// protein kinase binding /// protein domain specific binding /// protein domain specific binding /// protein complex binding	nucleus /// nucleus /// mitochondrion /// mitochondrion /// postsynaptic density /// cell leading edge /// melanosome /// protein complex /// perinuclear region of cytoplasm
1379720_at	---	---	1899.46	319.838	1530.82	P	2103.15	P	2064.42	P	---	---	---	---
1375173_at	Plbd2	phospholipase B domain containing 2	1896.14	247.666	2042.89	P	2035.34	P	1610.2	P	---	lipid metabolic process /// lipid catabolic process	hydrolase activity	lysosome /// lysosomal lumen
1377125_at	Dnajc6	DnaJ (Hsp40) homolog, subfamily C, member 6	1895.58	223.967	2147.95	P	1720.49	P	1818.3	P	---	dephosphorylation	protein binding /// phosphatase activity /// heat shock protein binding	---
1390419_a_at	Tusc3	tumor suppressor candidate 3	1891.05	179.747	1685.33	P	1970.06	P	2017.75	P	---	magnesium ion transport /// magnesium ion transport /// protein N-linked glycosylation via asparagine /// cell redox homeostasis /// cognition /// cognition	dolichyl-diphosphooligosaccharide-protein glycotransferase activity /// magnesium ion transmembrane transporter activity /// magnesium ion transmembrane transporter activity	mitochondrion /// mitochondrion /// oligosaccharyltransferase complex /// oligosaccharyltransferase complex
1369930_at	Psma6	proteasome (prosome, macropain) subunit, alpha type 6	1885.24	711.098	2679.6	P	1668.08	P	1308.05	P	---	proteolysis /// ubiquitin-dependent protein catabolic process /// positive regulation of NF-kappaB transcription factor activity /// positive regulation of NF-kappaB transcription factor activity /// proteolysis involved in cellular protein catabolic process /// proteolysis involved in cellular protein catabolic process	RNA binding /// RNA binding /// endopeptidase activity /// threonine-type endopeptidase activity /// protein binding /// peptidase activity /// hydrolase activity /// NF-kappaB binding /// NF-kappaB binding	proteasome complex /// cytoplasmic mRNA processing body /// nucleus /// nucleus /// cytoplasm /// mitochondrion /// mitochondrion /// proteasome core complex /// proteasome core complex /// polysome /// polysome /// nuclear matrix /// nuclear matrix /// proteasome core complex, alpha-subunit complex /// proteasome core complex, alpha-subunit complex /// myofibril /// sarcomere
1368523_at	Cadps	Ca++-dependent secretion activator	1880.4	44.5052	1923.37	P	1834.5	P	1883.31	P	---	transport /// exocytosis /// protein transport /// vesicle organization /// synaptic vesicle priming /// regulated secretory pathway /// positive regulation of calcium ion-dependent exocytosis /// catecholamine secretion	calcium ion binding /// phospholipid binding /// lipid binding /// metal ion binding	membrane /// cell junction /// cytoplasmic vesicle membrane /// cytoplasmic vesicle /// synapse
1387906_a_at	Gnas	GNAS complex locus	1873.78	818.953	2814.22	P	1489.41	P	1317.72	P	<a target="external" href="http://www.wikipathways.org/index.php/Pathway:Rattus_norvegicus:Calcium_regulation_in_cardiac_cells">Calcium_regulation_in_cardiac_cells</a> /// <a target="external" href="http://www.wikipathways.org/index.php/Pathway:Rattus_norvegicus:G_Protein_Signaling">G_Protein_Signaling</a> /// <a target="external" href="http://www.wikipathways.org/index.php/Pathway:Rattus_norvegi…	skeletal system development /// tissue homeostasis /// positive regulation of protein phosphorylation /// endochondral ossification /// energy reserve metabolic process /// GTP catabolic process /// DNA methylation /// regulation of transcription from RNA polymerase II promoter /// signal transduction /// G-protein coupled receptor signaling pathway /// G-protein coupled receptor signaling pathwa…	nucleotide binding /// G-protein alpha-subunit binding /// GTPase activity /// GTPase activity /// signal transducer activity /// signal transducer activity /// insulin-like growth factor receptor binding /// protein binding /// GTP binding /// GTP binding /// GTP binding /// guanyl nucleotide binding /// protein domain specific binding /// G-protein beta-subunit binding /// G-protein beta/gamma-…	ruffle /// extracellular region /// cytoplasm /// cytoplasm /// endosome /// cytosol /// heterotrimeric G-protein complex /// plasma membrane /// plasma membrane /// synaptic vesicle /// membrane /// membrane /// cell junction /// dendrite /// intrinsic to membrane /// extrinsic to internal side of plasma membrane /// cytoplasmic vesicle /// vesicle /// trans-Golgi network membrane /// sarcolemma…
1395461_at	Apc2	adenomatosis polyposis coli 2	1864.84	312.859	2225.32	P	1664.05	P	1705.15	P	---	Wnt receptor signaling pathway /// negative regulation of Wnt receptor signaling pathway /// negative regulation of catenin import into nucleus /// negative regulation of catenin import into nucleus /// negative regulation of canonical Wnt receptor signaling pathway /// negative regulation of canonical Wnt receptor signaling pathway	binding /// protein binding /// beta-catenin binding /// beta-catenin binding /// microtubule binding	cytoplasm /// Golgi apparatus /// Golgi apparatus /// cytoplasmic microtubule /// cytoplasmic microtubule /// actin filament /// actin filament /// catenin complex /// catenin complex /// lamellipodium membrane /// lamellipodium membrane /// perinuclear region of cytoplasm /// perinuclear region of cytoplasm
1382819_at	Tyrp1	tyrosinase-related protein 1	1863.97	45.3198	1812.14	P	1896.12	P	1883.66	P	---	melanin metabolic process /// metabolic process /// melanocyte differentiation /// melanocyte differentiation /// melanosome organization /// melanosome organization /// melanin biosynthetic process /// acetoacetic acid metabolic process /// acetoacetic acid metabolic process /// pigmentation /// oxidation-reduction process	copper ion binding /// protein binding /// oxidoreductase activity /// oxidoreductase activity, acting on paired donors, with incorporation or reduction of molecular oxygen, another compound as one donor, and incorporation of one atom of oxygen /// protein homodimerization activity /// protein homodimerization activity /// metal ion binding /// protein heterodimerization activity /// protein hete…	endosome membrane /// endosome membrane /// clathrin-coated endocytic vesicle membrane /// clathrin-coated endocytic vesicle membrane /// melanosome membrane /// melanosome membrane /// melanosome
1388301_at	Uqcrc1	ubiquinol-cytochrome c reductase core protein I	1863.62	386.137	1597.5	P	2306.5	P	1686.87	P	---	mitochondrial electron transport, ubiquinol to cytochrome c /// mitochondrial electron transport, ubiquinol to cytochrome c /// proteolysis /// response to activity /// response to alkaloid /// oxidation-reduction process	catalytic activity /// metalloendopeptidase activity /// protein binding /// zinc ion binding /// protein complex binding /// metal ion binding	mitochondrion /// mitochondrion /// mitochondrial inner membrane /// mitochondrial respiratory chain complex III /// membrane /// respiratory chain
1393383_at	Arhgdig	Rho GDP dissociation inhibitor (GDI) gamma	1861.81	463.087	2113.52	P	2144.53	P	1327.39	P	---	regulation of protein localization /// regulation of protein localization /// regulation of catalytic activity	small GTPase regulator activity /// GDP-dissociation inhibitor activity /// Rho GDP-dissociation inhibitor activity /// protein binding	cytoplasm /// membrane /// membrane
1371318_at	Rps16	ribosomal protein S16	1859.06	223.239	1858.19	P	2082.74	P	1636.27	P	---	rRNA processing /// translation /// ribosomal small subunit biogenesis	RNA binding /// RNA binding /// structural constituent of ribosome	intracellular /// ribosome /// small ribosomal subunit /// small ribosomal subunit /// cytosolic small ribosomal subunit /// cytosolic small ribosomal subunit /// ribonucleoprotein complex
1371701_at	Ndufb9	NADH dehydrogenase (ubiquinone) 1 beta subcomplex, 9	1851.67	297.544	1779.77	P	2178.58	P	1596.67	P	---	---	---	mitochondrion /// mitochondrial inner membrane /// mitochondrial respiratory chain complex I /// mitochondrial respiratory chain complex I
1398829_at	Fkbp1a	FK506 binding protein 1a	1847.66	394.629	1395.17	P	2027.37	P	2120.45	P	<a target="external" href="http://www.wikipathways.org/index.php/Pathway:Rattus_norvegicus:Calcium_regulation_in_cardiac_cells">Calcium_regulation_in_cardiac_cells</a> /// <a target="external" href="http://www.wikipathways.org/index.php/Pathway:Rattus_norvegicus:TGF_Beta_Signaling_Pathway">TGF_Beta_Signaling_Pathway</a>	protein peptidyl-prolyl isomerization /// negative regulation of protein phosphorylation /// negative regulation of protein phosphorylation /// heart morphogenesis /// protein folding /// muscle contraction /// muscle contraction /// SMAD protein complex assembly /// response to iron ion /// peptidyl-proline modification /// cytokine-mediated signaling pathway /// cytokine-mediated signaling path…	peptidyl-prolyl cis-trans isomerase activity /// signal transducer activity /// transforming growth factor beta receptor binding /// protein binding /// FK506 binding /// FK506 binding /// drug binding /// isomerase activity /// calcium channel inhibitor activity /// enzyme binding /// Hsp70 protein binding /// type I transforming growth factor beta receptor binding /// ion channel binding /// SM…	cytoplasm /// cytosol /// membrane /// sarcoplasmic reticulum membrane /// intracellular membrane-bounded organelle /// axon terminus
1380345_at	---	---	1839.09	494.814	2344.17	P	1817.89	P	1355.22	P	---	---	---	---
1376089_at	---	---	1837.59	555.015	1201.37	P	2088.89	P	2222.51	P	---	---	---	---
1373178_at	---	---	1836.23	88.2463	1911.21	P	1858.51	P	1738.98	P	---	---	---	---
1374070_at	Gpx2	glutathione peroxidase 2	1835.91	491.276	2299.26	P	1887.67	P	1320.81	P	---	temperature homeostasis /// negative regulation of inflammatory response to antigenic stimulus /// response to oxidative stress /// response to symbiotic bacterium /// interaction with symbiont /// oxidation-reduction process	peroxidase activity /// glutathione peroxidase activity /// glutathione peroxidase activity /// oxidoreductase activity	nucleus /// nucleolus /// cytoplasm /// cytoplasm
1387071_a_at	Mapt	microtubule-associated protein tau	1829.43	181.305	1993.33	P	1860.28	P	1634.68	P	---	microtubule cytoskeleton organization /// microtubule cytoskeleton organization /// microtubule cytoskeleton organization /// neuron migration /// neuron migration /// apoptotic process /// microtubule-based process /// axonogenesis /// axonogenesis /// response to nutrient /// adult walking behavior /// adult walking behavior /// axon cargo transport /// axon cargo transport /// response to orga…	protein binding /// microtubule binding /// microtubule binding /// microtubule binding /// microtubule binding /// tubulin binding /// SH3 domain binding /// SH3 domain binding /// enzyme binding /// enzyme binding /// protein kinase binding /// protein kinase binding /// protein kinase binding /// protein domain specific binding /// apolipoprotein binding /// apolipoprotein binding /// lipoprot…	nucleus /// cytoplasm /// cytosol /// cytoskeleton /// microtubule /// microtubule /// plasma membrane /// plasma membrane /// plasma membrane /// membrane /// axon /// axon /// axon /// axon /// growth cone /// growth cone /// growth cone /// nuclear periphery /// nuclear periphery /// cilium axoneme /// cilium axoneme /// cell projection /// neuron projection /// axonal growth cone /// tubulin …
1367918_at	Fez1	fasciculation and elongation protein zeta 1 (zygin I)	1824.85	154.628	1665.65	P	1834.44	P	1974.46	P	---	transport /// axon guidance /// positive regulation of neuron projection development /// positive regulation of neuron differentiation /// establishment of mitochondrion localization /// cellular response to growth factor stimulus	protein kinase C binding /// protein binding /// gamma-tubulin binding /// gamma-tubulin binding /// protein N-terminus binding	cytoplasm /// cytoplasm /// mitochondrion /// centrosome /// centrosome /// microtubule organizing center /// cytoskeleton /// microtubule /// plasma membrane /// microtubule cytoskeleton /// membrane /// axon /// dendrite /// cell projection
1367957_at	Rgs3	regulator of G-protein signaling 3	1823.3	125.112	1929.73	P	1854.7	P	1685.48	P	<a target="external" href="http://www.wikipathways.org/index.php/Pathway:Rattus_norvegicus:Calcium_regulation_in_cardiac_cells">Calcium_regulation_in_cardiac_cells</a> /// <a target="external" href="http://www.wikipathways.org/index.php/Pathway:Rattus_norvegicus:Smooth_muscle_contraction">Smooth_muscle_contraction</a>	signal transduction /// negative regulation of signal transduction /// termination of G-protein coupled receptor signaling pathway /// positive regulation of GTPase activity	GTPase activator activity	nucleus /// nucleus /// cytoplasm /// plasma membrane /// membrane
1368504_at	Lamp1	lysosomal-associated membrane protein 1	1823.09	331.908	1455.97	P	2101.93	P	1911.39	P	---	autophagy /// autophagic cell death	protein binding	lysosome /// lysosomal membrane /// endosome /// late endosome /// multivesicular body /// multivesicular body /// vacuole /// plasma membrane /// external side of plasma membrane /// external side of plasma membrane /// cell surface /// endosome membrane /// membrane /// integral to membrane /// dendrite /// cytoplasmic vesicle /// vesicle /// sarcolemma /// sarcolemma /// melanosome /// melanos…
1398837_at	Tceb2	transcription elongation factor B (SIII), polypeptide 2	1821.72	564.812	2438.02	P	1698.37	P	1328.78	P	---	transcription, DNA-dependent /// regulation of transcription, DNA-dependent /// transcription from RNA polymerase II promoter /// protein ubiquitination /// positive regulation of transcription from RNA polymerase II promoter	RNA polymerase II transcription factor binding transcription factor activity /// ubiquitin-protein ligase activity /// protein binding /// ubiquitin protein ligase binding /// protein complex binding	nucleus /// transcription factor complex /// VCB complex /// Cul2-RING ubiquitin ligase complex /// Cul5-RING ubiquitin ligase complex
1371680_at	Gabarapl1	GABA(A) receptor-associated protein like 1	1816.63	758.224	942.848	P	2301.24	P	2205.81	P	---	autophagic vacuole assembly /// autophagy	protein binding	intracellular /// cytoplasm /// autophagic vacuole /// autophagic vacuole /// endoplasmic reticulum /// Golgi apparatus /// cytoskeleton /// microtubule /// membrane /// cytoplasmic vesicle membrane /// cytoplasmic vesicle /// dendrite membrane /// dendrite cytoplasm /// cell body
1372863_at	Mycbp2	MYC binding protein 2, E3 ubiquitin protein ligase	1814.68	410.425	2288.57	P	1573.72	P	1581.74	P	---	motor neuron axon guidance /// protein ubiquitination /// branchiomotor neuron axon guidance /// central nervous system projection neuron axonogenesis /// regulation of protein localization /// cell morphogenesis involved in neuron differentiation /// regulation of cytoskeleton organization	ubiquitin-protein ligase activity /// protein homodimerization activity	microtubule cytoskeleton /// axon
1398843_at	Vapa	VAMP (vesicle-associated membrane protein)-associated protein A	1807.99	187.006	1605.14	P	1973.53	P	1845.29	P	---	signal transduction /// cell death /// cell death /// neuron projection development /// neuron projection development /// positive regulation of I-kappaB kinase/NF-kappaB cascade /// protein localization to endoplasmic reticulum /// protein localization to endoplasmic reticulum	signal transducer activity /// structural molecule activity /// protein heterodimerization activity /// protein heterodimerization activity	endoplasmic reticulum /// endoplasmic reticulum /// endoplasmic reticulum membrane /// microtubule /// microtubule /// plasma membrane /// tight junction /// membrane /// integral to membrane /// vesicle /// perinuclear region of cytoplasm
1368051_at	Hsd17b12	hydroxysteroid (17-beta) dehydrogenase 12	1807.34	189.162	1997.71	P	1804.89	P	1619.41	P	---	lipid metabolic process /// fatty acid biosynthetic process /// steroid biosynthetic process /// estrogen biosynthetic process /// metabolic process /// positive regulation of cell-substrate adhesion /// positive regulation of cell-substrate adhesion /// extracellular matrix organization /// extracellular matrix organization /// oxidation-reduction process	nucleotide binding /// fibronectin binding /// fibronectin binding /// estradiol 17-beta-dehydrogenase activity /// protein binding /// collagen binding /// collagen binding /// heparin binding /// heparin binding /// oxidoreductase activity	endoplasmic reticulum /// endoplasmic reticulum membrane /// membrane /// integral to membrane /// extracellular matrix /// extracellular matrix
1398760_at	LOC100359498 /// LOC100359636 /// LOC100359825 /// LOC100361473 /// LOC100362049 /// LOC100362237 /// LOC100362338 /// LOC100362957 /// LOC100365010 /// LOC100365287 /// LOC100909417 /// LOC100909987 /// LOC100910393 /// LOC100910496 /// Rpl35a	ribosomal protein L35a-like /// ribosomal protein L35a-like /// ribosomal protein L35a-like /// ribosomal protein L35a-like /// ribosomal protein L35a-like /// ribosomal protein L35a-like /// ribosomal protein L35a-like /// ribosomal protein L35a-like /// ribosomal protein L35a-like /// ribosomal protein L35a-like /// 60S ribosomal protein L35a-like /// 60S ribosomal protein L35a-like /// 60S rib…	1805.76	612.518	2421.96	P	1798.32	P	1196.99	P	<a target="external" href="http://www.wikipathways.org/index.php/Pathway:Rattus_norvegicus:Ribosomal_Proteins">Ribosomal_Proteins</a>	rRNA processing /// translation /// ribosomal large subunit biogenesis	tRNA binding /// RNA binding /// structural constituent of ribosome /// structural constituent of ribosome	intracellular /// mitochondrion /// ribosome /// ribosome /// cytosolic large ribosomal subunit /// ribonucleoprotein complex
1387673_a_at	Anxa6	annexin A6	1803.57	352.227	1858.55	P	2125.08	P	1427.09	P	<a target="external" href="http://www.wikipathways.org/index.php/Pathway:Rattus_norvegicus:Calcium_regulation_in_cardiac_cells">Calcium_regulation_in_cardiac_cells</a> /// <a target="external" href="http://www.wikipathways.org/index.php/Pathway:Rattus_norvegicus:Prostaglandin_synthesis_regulation">Prostaglandin_synthesis_regulation</a>	calcium ion transport /// regulation of muscle contraction /// secretion	calcium ion binding /// protein binding /// calcium-dependent phospholipid binding /// calcium-dependent phospholipid binding /// calcium-dependent phospholipid binding /// calcium-dependent phospholipid binding	cytoplasm /// apical plasma membrane /// melanosome /// protein complex /// perinuclear region of cytoplasm /// extracellular vesicular exosome
1367625_at	RGD1561736 /// RGD1563861 /// Rpl10	similar to ribosomal protein L10 /// similar to ribosomal protein L10 /// ribosomal protein L10	1802.52	555.191	1166.63	P	2190.99	P	2049.93	P	---	translation	structural constituent of ribosome /// structural constituent of ribosome	intracellular /// cytoplasm /// endoplasmic reticulum /// ribosome /// large ribosomal subunit /// cytosolic large ribosomal subunit /// ribonucleoprotein complex
1398768_at	Rbbp7	retinoblastoma binding protein 7	1800.73	86.6183	1821.91	P	1874.79	P	1705.48	P	---	negative regulation of transcription from RNA polymerase II promoter /// negative regulation of transcription from RNA polymerase II promoter /// DNA replication /// transcription, DNA-dependent /// regulation of transcription, DNA-dependent /// chromatin modification /// negative regulation of cell growth /// negative regulation of cell growth /// negative regulation of transcription, DNA-depend…	protein binding	nucleus /// NuRD complex /// NuRD complex /// ESC/E(Z) complex /// ESC/E(Z) complex
1371755_at	RGD1566359	similar to RIKEN cDNA B230219D22	1797.39	62.0928	1730.47	P	1853.13	P	1808.59	P	---	---	---	---
1393302_at	---	---	1796.15	1026.13	2714.61	P	688.642	P	1985.19	P	---	---	---	---
1376919_at	Mfsd6	major facilitator superfamily domain containing 6	1793.07	125.592	1766.05	P	1683.18	P	1929.97	P	---	transmembrane transport	---	integral to membrane
1398858_at	Psmd2	proteasome (prosome, macropain) 26S subunit, non-ATPase, 2	1786.71	380.122	1352.27	P	2058.15	P	1949.7	P	---	regulation of protein catabolic process /// regulation of catalytic activity	binding /// protein binding /// enzyme regulator activity	proteasome complex /// proteasome accessory complex /// proteasome accessory complex
1371295_at	LOC100359951 /// LOC100362149 /// LOC100362684 /// RGD1562259 /// Rps20	ribosomal protein S20-like /// ribosomal protein S20-like /// ribosomal protein S20-like /// similar to 40S ribosomal protein S20 /// ribosomal protein S20	1786.23	273.005	1925.17	P	1961.83	P	1471.71	P	---	translation	RNA binding /// structural constituent of ribosome /// structural constituent of ribosome	intracellular /// cytoplasm /// ribosome /// small ribosomal subunit /// cytosolic small ribosomal subunit /// cytosolic small ribosomal subunit /// ribonucleoprotein complex
1380500_s_at	Fkbp2	FK506 binding protein 2	1785.71	290.58	2023.56	P	1871.72	P	1461.83	P	---	protein peptidyl-prolyl isomerization /// protein folding /// peptidyl-proline modification	peptidyl-prolyl cis-trans isomerase activity /// protein binding /// FK506 binding /// isomerase activity	membrane
1377680_at	Gfra3	GDNF family receptor alpha 3	1781.56	350.675	2066.8	P	1887.83	P	1390.04	P	---	neuron migration /// neuron migration /// signal transduction /// axon guidance /// sympathetic nervous system development /// sympathetic nervous system development /// neuron development	receptor activity /// protein binding /// axon guidance receptor activity /// axon guidance receptor activity	cytoplasm /// cytoplasm /// plasma membrane /// external side of plasma membrane /// external side of plasma membrane /// intracellular membrane-bounded organelle /// intracellular membrane-bounded organelle
1373202_at	Gng3	guanine nucleotide binding protein (G protein), gamma 3	1778.34	116.043	1826	P	1862.96	P	1646.06	P	<a target="external" href="http://www.wikipathways.org/index.php/Pathway:Rattus_norvegicus:Calcium_regulation_in_cardiac_cells">Calcium_regulation_in_cardiac_cells</a> /// <a target="external" href="http://www.wikipathways.org/index.php/Pathway:Rattus_norvegicus:G_Protein_Signaling">G_Protein_Signaling</a> /// <a target="external" href="http://www.wikipathways.org/index.php/Pathway:Rattus_norvegi…	signal transduction /// G-protein coupled receptor signaling pathway /// elevation of cytosolic calcium ion concentration	G-protein coupled receptor binding /// signal transducer activity /// type 1 angiotensin receptor binding	heterotrimeric G-protein complex /// plasma membrane /// membrane
1386875_a_at	Clta	clathrin, light chain A	1776.66	149.8	1654.64	P	1943.85	P	1731.49	P	---	intracellular protein transport /// endocytosis /// vesicle-mediated transport	structural molecule activity /// protein binding /// peptide binding	coated pit /// membrane /// cytoplasmic membrane-bounded vesicle /// clathrin coat /// clathrin vesicle coat /// clathrin coat of trans-Golgi network vesicle /// clathrin coat of coated pit /// clathrin-coated vesicle /// cytoplasmic vesicle membrane /// clathrin-coated endocytic vesicle membrane /// cytoplasmic vesicle
1381428_a_at	---	---	1775.45	186.878	1983.14	P	1620.88	P	1722.33	P	---	---	---	---
1368049_at	Tcp1	t-complex 1	1765.22	288.848	1553.02	P	2094.17	P	1648.48	P	---	protein folding /// spermatid development /// binding of sperm to zona pellucida /// cellular protein metabolic process	nucleotide binding /// protein binding /// ATP binding /// unfolded protein binding	pericentriolar material /// pericentriolar material /// heterochromatin /// acrosomal vesicle /// zona pellucida receptor complex /// nucleus /// nuclear heterochromatin /// nuclear heterochromatin /// nucleolus /// cytoplasm /// Golgi apparatus /// Golgi apparatus /// centrosome /// microtubule organizing center /// chaperonin-containing T-complex /// chaperonin-containing T-complex /// cytoskel…
1383229_at	Abca7	ATP-binding cassette, subfamily A (ABC1), member 7	1760.61	93.8464	1750.01	P	1859.31	P	1672.51	P	---	ATP catabolic process /// transport /// phagocytosis /// phospholipid efflux	nucleotide binding /// ATP binding /// phospholipid transporter activity /// ATPase activity /// nucleoside-triphosphatase activity	Golgi membrane /// intracellular /// cytoplasm /// endosome /// Golgi apparatus /// plasma membrane /// plasma membrane /// endosome membrane /// membrane /// integral to membrane /// apical plasma membrane
1371332_at	---	---	1759.34	121.49	1716.75	P	1664.88	P	1896.39	P	---	---	---	---
1387803_at	Ppp2r2b	protein phosphatase 2, regulatory subunit B, beta	1757.86	299.838	1933.64	P	1411.65	P	1928.28	P	---	mitochondrial fission /// protein targeting to mitochondrion /// apoptotic process /// signal transduction /// spermatid development /// brain development /// neuron differentiation /// cellular response to stress /// regulation of protein phosphatase type 2A activity /// positive regulation of neuron apoptotic process /// mitochondrial fragmentation involved in apoptotic process	protein binding /// protein phosphatase type 2A regulator activity /// protein complex binding	protein phosphatase type 2A complex /// cytoplasm /// mitochondrion /// mitochondrial outer membrane /// mitochondrial outer membrane /// cytosol /// cytoskeleton /// cytoskeleton /// membrane
1370062_at	Higd1a	HIG1 hypoxia inducible domain family, member 1A	1751.3	629.136	2448.4	P	1579.81	P	1225.7	P	---	electron transport chain /// cellular response to glucose starvation /// negative regulation of apoptotic process /// oxidation-reduction process /// cellular response to hypoxia	---	mitochondrion /// mitochondrial inner membrane /// mitochondrial inner membrane /// membrane /// integral to membrane /// mitochondrial membrane /// protein complex /// respiratory chain
1371884_at	Ttc3	tetratricopeptide repeat domain 3	1750.76	168.966	1604.83	P	1711.58	P	1935.88	P	---	ubiquitin-dependent protein catabolic process /// negative regulation of cell morphogenesis involved in differentiation /// negative regulation of neuron differentiation /// protein K48-linked ubiquitination	ubiquitin-protein ligase activity /// zinc ion binding	nucleus /// nucleolus /// mitochondrion /// vacuole
1368044_at	Scg2	secretogranin II	1749.92	64.7333	1684.22	P	1751.9	P	1813.65	P	---	MAPK cascade /// MAPK cascade /// MAPK cascade /// angiogenesis /// angiogenesis /// angiogenesis /// positive regulation of endothelial cell proliferation /// positive regulation of endothelial cell proliferation /// positive regulation of endothelial cell proliferation /// cellular component movement /// cellular component movement /// intracellular signal transduction /// intracellular signal …	cytokine activity /// cytokine activity /// cytokine activity /// chemoattractant activity /// chemoattractant activity /// chemoattractant activity	extracellular region /// extracellular space /// extracellular space /// extracellular space /// secretory granule /// secretory granule /// secretory granule
1388683_at	Lsmd1	LSM domain containing 1	1749.81	518.005	2308.22	P	1656.26	P	1284.96	P	---	---	---	---
1379605_at	---	---	1748.73	203.423	1769.82	P	1535.59	P	1940.79	P	---	---	---	---
1380017_at	---	---	1743.66	174.207	1553.32	P	1895.19	P	1782.48	P	---	---	---	---
1367731_at	Gnb1	guanine nucleotide binding protein (G protein), beta polypeptide 1	1743.53	513.456	1152.58	P	2080.51	P	1997.49	P	<a target="external" href="http://www.wikipathways.org/index.php/Pathway:Rattus_norvegicus:Calcium_regulation_in_cardiac_cells">Calcium_regulation_in_cardiac_cells</a> /// <a target="external" href="http://www.wikipathways.org/index.php/Pathway:Rattus_norvegicus:G_Protein_Signaling">G_Protein_Signaling</a> /// <a target="external" href="http://www.wikipathways.org/index.php/Pathway:Rattus_norvegi…	GTP catabolic process /// signal transduction /// G-protein coupled receptor signaling pathway /// G-protein coupled receptor signaling pathway /// G-protein coupled receptor signaling pathway /// phospholipase C-activating G-protein coupled receptor signaling pathway /// phospholipase C-activating G-protein coupled receptor signaling pathway /// elevation of cytosolic calcium ion concentration /…	G-protein coupled receptor binding /// GTPase activity /// GTPase activity /// signal transducer activity /// protein binding /// type 1 angiotensin receptor binding /// GTPase binding /// GTPase binding	photoreceptor outer segment /// photoreceptor inner segment /// heterotrimeric G-protein complex /// heterotrimeric G-protein complex /// heterotrimeric G-protein complex /// dendrite /// photoreceptor outer segment membrane /// cell body /// perinuclear region of cytoplasm
1389147_at	---	---	1740.75	120.595	1860.49	P	1619.32	P	1742.42	P	---	---	---	---
1373237_at	---	---	1738.86	83.2507	1644.97	P	1803.67	P	1767.93	P	---	---	---	---
1387799_at	Fxyd2	FXYD domain-containing ion transport regulator 2	1738.73	402.061	2159.08	P	1699.22	P	1357.88	P	<a target="external" href="http://www.wikipathways.org/index.php/Pathway:Rattus_norvegicus:Calcium_regulation_in_cardiac_cells">Calcium_regulation_in_cardiac_cells</a>	regulation of cell growth /// transport /// ion transport /// potassium ion transport /// sodium ion transport /// regulation of cell proliferation	ion channel activity /// sodium:potassium-exchanging ATPase activity /// protein binding	sodium:potassium-exchanging ATPase complex /// membrane /// integral to membrane /// basolateral plasma membrane /// intracellular membrane-bounded organelle
1383421_at	---	---	1738.47	255.127	1909.21	P	1861	P	1445.19	P	---	---	---	---
1368148_at	Ngfr	nerve growth factor receptor	1738.24	496.429	1175.44	P	2113.9	P	1925.39	P	<a target="external" href="http://www.wikipathways.org/index.php/Pathway:Rattus_norvegicus:Apoptosis_KEGG">Apoptosis_KEGG</a>	intracellular protein transport /// intracellular protein transport /// apoptotic process /// induction of apoptosis /// induction of apoptosis /// induction of apoptosis /// signal transduction /// signal transduction /// multicellular organismal development /// nervous system development /// axon guidance /// axon guidance /// central nervous system development /// central nervous system develo…	beta-amyloid binding /// death receptor activity /// death receptor activity /// neurotrophin TRKA receptor binding /// protein binding /// Rab GTPase binding /// Rab GTPase binding /// ubiquitin protein ligase binding /// ubiquitin protein ligase binding /// neurotrophin binding /// nerve growth factor binding /// nerve growth factor binding /// nerve growth factor binding /// preprotein binding	nucleus /// nuclear envelope /// cytoplasm /// cytoplasm /// cytoplasm /// rough endoplasmic reticulum /// Golgi apparatus /// plasma membrane /// plasma membrane /// plasma membrane /// plasma membrane /// external side of plasma membrane /// cell surface /// membrane /// integral to membrane /// coated vesicle /// dendrite membrane /// neuronal cell body membrane /// perikaryon /// membrane raf…
1379769_at	---	---	1737.89	30.5754	1773.19	P	1720.05	P	1720.42	P	---	---	---	---
1373774_at	Rit2	Ras-like without CAAX 2	1737.78	96.2778	1636.89	P	1828.67	P	1747.76	P	---	GTP catabolic process /// intracellular protein transport /// nucleocytoplasmic transport /// signal transduction /// small GTPase mediated signal transduction /// protein transport	nucleotide binding /// GTPase activity /// protein binding /// calmodulin binding /// GTP binding	intracellular /// nucleus /// plasma membrane /// membrane
1372179_at	Hpcal1	hippocalcin-like 1	1735.2	74.6948	1820.46	P	1681.28	P	1703.85	P	---	signal transduction	calcium ion binding /// protein binding /// metal ion binding	proteinaceous extracellular matrix
1367992_at	Scg5	secretogranin V (7B2 protein)	1733.92	338.955	2084.99	P	1708.21	P	1408.55	P	---	transport /// intracellular protein transport /// intracellular protein transport /// intracellular protein transport /// neuropeptide signaling pathway /// peptide hormone processing /// peptide hormone processing /// peptide hormone processing /// negative regulation of catalytic activity /// regulation of hormone secretion /// regulation of hormone secretion /// regulation of hormone secretion	enzyme inhibitor activity /// enzyme inhibitor activity /// enzyme inhibitor activity /// protein binding /// unfolded protein binding /// unfolded protein binding /// unfolded protein binding	extracellular region /// secretory granule /// secretory granule
1367835_at	LOC100911286 /// Pcsk1n	proSAAS-like /// proprotein convertase subtilisin/kexin type 1 inhibitor	1731.06	441.439	1487.61	P	2240.62	P	1464.95	P	---	response to dietary excess /// neuropeptide signaling pathway /// brain development /// response to cold /// negative regulation of endopeptidase activity /// negative regulation of endopeptidase activity /// peptide hormone processing	endopeptidase inhibitor activity /// serine-type endopeptidase inhibitor activity	extracellular region /// extracellular space /// extracellular space /// Golgi apparatus /// trans-Golgi network /// secretory granule
1393004_at	RGD1559864	similar to mKIAA1045 protein	1726.39	543.99	2353.25	P	1378.2	P	1447.72	P	---	---	calcium ion binding /// metal ion binding	---
1372390_at	LOC100363005	rCG32052-like	1726.28	137.115	1667.54	P	1628.33	P	1882.98	P	---	in utero embryonic development /// in utero embryonic development /// regulation of gene expression /// regulation of gene expression /// multicellular organism growth /// multicellular organism growth /// genetic imprinting /// genetic imprinting	nucleic acid binding /// zinc ion binding	nucleus /// nucleus /// nucleolus /// cytoplasm /// cytoplasm
1393143_at	---	---	1722.75	35.7668	1699.31	P	1705.02	P	1763.91	P	---	---	---	---
1398851_at	Ywhae	tyrosine 3-monooxygenase/tryptophan 5-monooxygenase activation protein, epsilon polypeptide	1722.57	45.6669	1719.49	P	1678.53	P	1769.7	P	---	neuron migration /// neuron migration /// protein targeting /// protein targeting /// signal transduction /// hippocampus development /// hippocampus development /// cerebral cortex development /// cerebral cortex development /// negative regulation of protein dephosphorylation /// negative regulation of protein dephosphorylation	protein binding /// protein kinase C inhibitor activity /// enzyme binding /// enzyme binding /// protein domain specific binding /// protein domain specific binding /// protein complex binding /// histone deacetylase binding /// histone deacetylase binding /// phosphoserine binding /// phosphoserine binding /// phosphoprotein binding	cytoplasm /// mitochondrion /// mitochondrion /// kinesin complex /// axon part /// melanosome
1367640_at	LOC100360573 /// LOC100364427 /// LOC689481 /// Rps12 /// Rps12l2 /// Rps12l3	ribosomal protein S12-like /// ribosomal protein S12-like /// similar to ribosomal protein S12 /// ribosomal protein S12 /// ribosomal protein S12-like 2 /// ribosomal protein S12-like 3	1722.01	570.42	2362.96	P	1532.96	P	1270.13	P	---	translation	structural constituent of ribosome	intracellular /// cytoplasm /// ribosome /// cytosolic small ribosomal subunit /// cytosolic small ribosomal subunit /// ribonucleoprotein complex
1374466_at	---	---	1718.35	324.351	2092.3	P	1513.23	P	1549.53	P	---	---	---	---
1368667_at	P2rx3	purinergic receptor P2X, ligand-gated ion channel, 3	1718.13	357.414	2068.73	P	1354.27	P	1731.38	P	---	response to hypoxia /// response to hypoxia /// transport /// ion transport /// cation transport /// synaptic transmission /// neuromuscular synaptic transmission /// neuromuscular synaptic transmission /// response to temperature stimulus /// response to heat /// response to heat /// response to cold /// response to cold /// response to mechanical stimulus /// response to carbohydrate stimulus /…	purinergic nucleotide receptor activity /// extracellular ATP-gated cation channel activity /// extracellular ATP-gated cation channel activity /// ion channel activity /// ATP binding	intracellular /// rough endoplasmic reticulum /// Golgi apparatus /// membrane /// integral to membrane /// axon /// neuron projection /// neuron projection /// neuronal cell body /// terminal bouton /// dendritic spine /// membrane raft
1370179_at	Dynlrb1	dynein light chain roadblock-type 1	1716.1	232.811	1915.22	P	1772.95	P	1460.13	P	---	transport /// visual behavior /// retrograde axon cargo transport	motor activity /// protein binding /// identical protein binding /// identical protein binding	cytoplasm /// centrosome /// centrosome /// cytoskeleton /// cytoplasmic dynein complex /// cytoplasmic dynein complex /// microtubule /// dynein complex
1386886_at	Cd164	CD164 molecule, sialomucin	1715.4	270.839	1402.97	P	1859.61	P	1883.63	P	---	cell adhesion /// heterophilic cell-cell adhesion /// heterophilic cell-cell adhesion /// muscle organ development	protein binding	lysosome /// lysosome /// lysosomal membrane /// endosome /// endosome /// plasma membrane /// plasma membrane /// endosome membrane /// membrane /// integral to membrane
1382150_at	Slc25a46	solute carrier family 25, member 46	1714.74	311.717	1375.34	P	1988.24	P	1780.65	P	---	transport	---	mitochondrion /// mitochondrial inner membrane /// membrane /// integral to membrane
1371597_at	Rnf187	ring finger protein 187	1707.57	344.636	1999.84	P	1795.32	P	1327.53	P	---	positive regulation of cell proliferation /// positive regulation of cell proliferation /// protein ubiquitination /// proteasomal ubiquitin-dependent protein catabolic process /// proteasomal ubiquitin-dependent protein catabolic process /// positive regulation of transcription, DNA-dependent /// positive regulation of transcription, DNA-dependent /// protein autoubiquitination /// protein autou…	ubiquitin-protein ligase activity /// ubiquitin-protein ligase activity /// protein binding /// zinc ion binding /// ligase activity /// metal ion binding	nucleus /// nucleus /// cytoplasm /// cytoplasm
1374047_at	RGD1311805	similar to RIKEN cDNA 2400010D15	1702.59	377.738	2081.61	P	1699.99	P	1326.15	P	---	---	protein binding	---
1377008_at	RGD1566401	similar to GTL2, imprinted maternally expressed untranslated	1695	290.265	1524.84	P	1530.01	P	2030.16	P	---	---	---	---
1371312_at	Chchd2	coiled-coil-helix-coiled-coil-helix domain containing 2	1691.02	334.195	1599.56	P	2061.42	P	1412.07	P	---	---	nucleic acid binding /// protein dimerization activity	mitochondrion
1367716_at	Itfg1	integrin alpha FG-GAP repeat containing 1	1690.33	426.943	2179.94	P	1495.38	P	1395.65	P	---	---	protein binding	extracellular region /// plasma membrane /// membrane /// integral to membrane
1388163_at	LOC100909799 /// Slc25a5	ADP/ATP translocase 3-like /// solute carrier family 25 (mitochondrial carrier; adenine nucleotide translocator), member 5	1689.86	442.201	1181.5	P	1985.51	P	1902.56	P	<a target="external" href="http://www.wikipathways.org/index.php/Pathway:Rattus_norvegicus:Electron_Transport_Chain">Electron_Transport_Chain</a>	transport /// chromosome segregation /// positive regulation of cell proliferation /// positive regulation of cell proliferation /// transmembrane transport /// negative regulation of mitochondrial outer membrane permeabilization /// negative regulation of mitochondrial outer membrane permeabilization	transporter activity /// protein binding	mitochondrion /// mitochondrial inner membrane /// mitochondrial inner membrane /// membrane /// integral to membrane /// mitochondrial nucleoid /// MMXD complex /// MMXD complex
1369936_at	Calm1 /// Calm2 /// Calm3	calmodulin 1 /// calmodulin 2 /// calmodulin 3	1688.05	720.709	2516.19	P	1202.91	P	1345.03	P	---	G2/M transition of mitotic cell cycle /// response to amphetamine /// regulation of heart rate /// detection of calcium ion /// activation of adenylate cyclase activity /// regulation of release of sequestered calcium ion into cytosol by sarcoplasmic reticulum /// calcium-mediated signaling /// positive regulation of cyclic nucleotide metabolic process /// regulation of cytokinesis /// regulation…	calcium channel regulator activity /// calcium ion binding /// calcium ion binding /// calcium ion binding /// protein binding /// adenylate cyclase binding /// protein domain specific binding /// protein domain specific binding /// enzyme regulator activity /// nitric-oxide synthase regulator activity /// titin binding /// titin binding /// type 3 metabotropic glutamate receptor binding /// thio…	spindle pole /// spindle pole /// nucleus /// nucleoplasm /// cytoplasm /// centrosome /// centrosome /// spindle /// cytosol /// cytoskeleton /// spindle microtubule /// spindle microtubule /// plasma membrane /// sarcomere /// growth cone /// calcium channel complex /// neuron projection
1386969_at	Nrn1	neuritin 1	1685.38	98.7635	1719.28	P	1574.13	P	1762.72	P	---	nervous system development /// nervous system development	---	plasma membrane /// membrane /// cell junction /// anchored to membrane /// alpha-amino-3-hydroxy-5-methyl-4-isoxazolepropionic acid selective glutamate receptor complex /// synapse
1373555_at	---	---	1684.51	255.997	1965.33	P	1624.01	P	1464.18	P	---	---	---	---
1379294_at	---	---	1681.54	126.641	1815.38	P	1563.6	P	1665.64	P	---	---	---	---
1388449_at	Eef1b2	eukaryotic translation elongation factor 1 beta 2	1674.73	212.615	1623.38	P	1908.32	P	1492.5	P	---	translation /// translational elongation	translation elongation factor activity	eukaryotic translation elongation factor 1 complex
1399057_at	Morf4l1	mortality factor 4 like 1	1671.86	275.95	1698.7	P	1933.41	P	1383.47	P	---	double-strand break repair via homologous recombination /// DNA repair /// DNA recombination /// transcription, DNA-dependent /// regulation of transcription, DNA-dependent /// response to DNA damage stimulus /// cell proliferation /// chromatin modification /// histone deacetylation /// regulation of growth /// histone H4 acetylation /// histone H2A acetylation	chromatin binding /// protein N-terminus binding	nucleus /// Sin3 complex /// NuA4 histone acetyltransferase complex
1398781_at	Atp6v1f	ATPase, H transporting, lysosomal V1 subunit F	1670.22	294.712	1399.13	P	1983.92	P	1627.62	P	---	transport /// ion transport /// ATP hydrolysis coupled proton transport /// proton transport /// ion transmembrane transport	ATPase activity, coupled to transmembrane movement of ions /// proton-transporting ATP synthase activity, rotational mechanism /// proton-transporting ATPase activity, rotational mechanism	membrane /// vacuolar proton-transporting V-type ATPase complex /// proton-transporting two-sector ATPase complex, catalytic domain /// proton-transporting V-type ATPase, V1 domain
1367766_at	Nme2	NME/NM23 nucleoside diphosphate kinase 2	1669.08	159.6	1630.11	P	1844.56	P	1532.58	P	---	negative regulation of myeloid leukocyte differentiation /// nucleoside diphosphate phosphorylation /// GTP biosynthetic process /// UTP biosynthetic process /// CTP biosynthetic process /// integrin-mediated signaling pathway /// integrin-mediated signaling pathway /// nucleotide metabolic process /// nucleoside triphosphate biosynthetic process /// positive regulation of neuron projection devel…	nucleotide binding /// nucleoside diphosphate kinase activity /// nucleoside diphosphate kinase activity /// protein histidine kinase activity /// protein serine/threonine kinase activity /// fatty acid binding /// ATP binding /// drug binding /// kinase activity /// transferase activity /// intermediate filament binding /// enzyme binding /// metal ion binding	ruffle /// ruffle /// cytoplasm /// cytoplasm /// mitochondrion /// intermediate filament /// plasma membrane /// focal adhesion /// focal adhesion /// membrane /// lamellipodium /// lamellipodium /// mitochondrial membrane /// cell projection /// perinuclear region of cytoplasm /// cell periphery /// cell periphery
1368211_at	LOC100911847 /// Rps14	40S ribosomal protein S14-like /// ribosomal protein S14	1666.45	352.76	1524.79	P	2068.02	P	1406.54	P	<a target="external" href="http://www.wikipathways.org/index.php/Pathway:Rattus_norvegicus:Ribosomal_Proteins">Ribosomal_Proteins</a>	ribosomal small subunit assembly /// ribosomal small subunit assembly /// ribosomal small subunit assembly /// negative regulation of transcription from RNA polymerase II promoter /// negative regulation of transcription from RNA polymerase II promoter /// translation /// translation /// regulation of translation /// erythrocyte differentiation /// erythrocyte differentiation /// maturation of SS…	RNA binding /// structural constituent of ribosome /// structural constituent of ribosome /// translation regulator activity /// translation regulator activity /// mRNA 5'-UTR binding /// mRNA 5'-UTR binding	intracellular /// nucleolus /// nucleolus /// mitochondrion /// ribosome /// cytosolic small ribosomal subunit /// cytosolic small ribosomal subunit /// cytosolic small ribosomal subunit /// ribonucleoprotein complex
1374297_at	---	---	1665.59	431.864	1900.87	P	1928.72	P	1167.17	P	---	---	---	---
1398964_at	Selt	selenoprotein T	1664.53	88.3373	1584.69	P	1649.47	P	1759.42	P	---	cell redox homeostasis	selenium binding	---
1382100_at	Fam188a	family with sequence similarity 188, member A	1663.46	183.898	1631.67	P	1497.52	P	1861.18	P	---	---	calcium ion binding /// protein binding	nucleus /// nucleolus /// nuclear membrane /// nuclear membrane
1372539_at	---	---	1663.45	141.391	1556.07	P	1610.63	P	1823.65	P	---	---	---	---
1398598_at	Dst	dystonin	1663.44	288.217	1982.41	P	1586.19	P	1421.73	P	---	microtubule cytoskeleton organization /// cytoskeleton organization /// cell cycle arrest /// axonogenesis /// retrograde axon cargo transport /// response to wounding /// maintenance of cell polarity /// regulation of microtubule polymerization or depolymerization /// cytoplasmic microtubule organization /// hemidesmosome assembly /// intermediate filament cytoskeleton organization /// intracell…	actin binding /// integrin binding /// calcium ion binding /// microtubule binding /// protein C-terminus binding /// protein homodimerization activity /// microtubule plus-end binding	stress fiber /// nucleus /// nuclear envelope /// cytoplasm /// endoplasmic reticulum membrane /// cytoskeleton /// focal adhesion /// internal side of plasma membrane /// intercalated disc /// actin cytoskeleton /// microtubule cytoskeleton /// membrane /// cytoplasmic membrane-bounded vesicle /// Z disc /// hemidesmosome /// cell leading edge /// H zone /// axon part /// microtubule plus end //…
1373465_at	Pqlc1	PQ loop repeat containing 1	1661.43	128.942	1629.75	P	1803.26	P	1551.29	P	---	---	---	membrane /// integral to membrane
1398814_at	Rab11a	RAB11a, member RAS oncogene family	1658.21	111.278	1554.42	P	1775.71	P	1644.51	P	---	cytokinesis /// cytokinesis /// GTP catabolic process /// transport /// intracellular protein transport /// nucleocytoplasmic transport /// cell cycle /// signal transduction /// small GTPase mediated signal transduction /// protein transport /// vesicle-mediated transport /// vesicle-mediated transport /// neuron projection development /// neuron projection development /// melanosome transport /…	nucleotide binding /// GTPase activity /// GTPase activity /// GTPase activity /// protein binding /// GTP binding /// GTP binding	intracellular /// cytoplasm /// mitochondrion /// mitochondrion /// endosome /// trans-Golgi network /// trans-Golgi network /// plasma membrane /// membrane /// transport vesicle /// axon /// phagocytic vesicle membrane /// cytoplasmic vesicle /// cleavage furrow /// cleavage furrow /// protein complex /// protein complex /// phagocytic vesicle /// phagocytic vesicle /// perinuclear region of cy…
1372627_at	Sugt1	SGT1, suppressor of G2 allele of SKP1 (S. cerevisiae)	1651.37	409.113	2070.12	P	1631.38	P	1252.62	P	---	---	protein binding	nucleus /// cytoplasm
1391405_at	Thsd7a	thrombospondin, type I, domain containing 7A	1640.2	698.715	2447.01	P	1238.76	P	1234.85	P	---	---	---	---
1377457_a_at	Sorl1	sortilin-related receptor, LDLR class A repeats-containing	1637.32	564.053	2241.29	P	1546.43	P	1124.23	P	---	transport /// cell proliferation /// cell migration	protein binding /// low-density lipoprotein particle binding	multivesicular body /// membrane /// integral to membrane /// neuronal cell body
1399019_at	Abhd4	abhydrolase domain containing 4	1636.69	278.259	1463.33	P	1957.65	P	1489.09	P	---	---	hydrolase activity	---
1393890_at	Ppp1r1c	protein phosphatase 1, regulatory (inhibitor) subunit 1C	1635.35	177.775	1837.88	P	1563.08	P	1505.1	P	---	signal transduction /// positive regulation of cell growth /// positive regulation of cell growth /// positive regulation of G1/S transition of mitotic cell cycle /// positive regulation of G1/S transition of mitotic cell cycle	protein phosphatase inhibitor activity /// protein phosphatase inhibitor activity	---
1398932_at	Hint1 /// LOC684427	histidine triad nucleotide binding protein 1 /// similar to Histidine triad nucleotide-binding protein 1 (Adenosine 5-monophosphoramidase) (Protein kinase C inhibitor 1) (Protein kinase C-interacting protein 1) (PKCI-1)	1634.37	506.336	1111.84	P	2122.79	P	1668.48	P	---	transcription, DNA-dependent /// regulation of transcription, DNA-dependent /// intracellular protein transport /// ER to Golgi vesicle-mediated transport /// membrane budding /// apoptotic process /// purine ribonucleotide catabolic process /// intrinsic apoptotic signaling pathway by p53 class mediator	nucleotide binding /// catalytic activity /// hydrolase activity	histone deacetylase complex /// nucleus /// cytoplasm /// plasma membrane
1388414_at	LOC100363268 /// Ndufs5	rCG31129-like /// NADH dehydrogenase (ubiquinone) Fe-S protein 5	1633.44	457.886	2152.12	P	1462.91	P	1285.28	P	---	mitochondrial respiratory chain complex I assembly	---	mitochondrion /// mitochondrial respiratory chain complex I
1367472_at	Uba1	ubiquitin-like modifier activating enzyme 1	1631.87	106.517	1512.02	P	1715.72	P	1667.87	P	---	cellular protein modification process /// protein ubiquitination	nucleotide binding /// catalytic activity /// protein binding /// ATP binding /// small protein activating enzyme activity /// ligase activity	---
1370283_at	Hspa5	heat shock protein 5	1631.86	326.766	1293.11	P	1945.16	P	1657.31	P	---	cell morphogenesis /// ER overload response /// ER overload response /// activation of signaling protein activity involved in unfolded protein response /// activation of signaling protein activity involved in unfolded protein response /// cerebellum structural organization /// cerebellum structural organization /// cerebellar Purkinje cell layer development /// cerebellar Purkinje cell layer deve…	nucleotide binding /// protein binding /// ATP binding /// protein domain specific binding /// protein domain specific binding /// ubiquitin protein ligase binding /// ubiquitin protein ligase binding /// ribosome binding /// ribosome binding /// cysteine-type endopeptidase inhibitor activity involved in apoptotic process /// unfolded protein binding /// misfolded protein binding /// misfolded pr…	nucleus /// cytoplasm /// endoplasmic reticulum /// endoplasmic reticulum /// endoplasmic reticulum /// endoplasmic reticulum lumen /// endoplasmic reticulum lumen /// endoplasmic reticulum-Golgi intermediate compartment /// endoplasmic reticulum-Golgi intermediate compartment /// signalosome /// signalosome /// caspase complex /// cell surface /// cell surface /// integral to endoplasmic reticul…
1371966_at	Pcmt1	protein-L-isoaspartate (D-aspartate) O-methyltransferase 1	1631.61	89.1528	1719.86	P	1633.39	P	1541.58	P	---	cellular protein modification process /// protein methylation /// methylation /// S-adenosylhomocysteine metabolic process /// S-adenosylmethionine metabolic process	protein-L-isoaspartate (D-aspartate) O-methyltransferase activity /// protein-L-isoaspartate (D-aspartate) O-methyltransferase activity /// methyltransferase activity /// S-adenosylmethionine-dependent methyltransferase activity /// transferase activity	cytoplasm /// cytoplasm
1373545_at	---	---	1631.08	381.431	1210.69	P	1727.49	P	1955.05	P	---	---	---	---
1387025_at	Dync1i1	dynein cytoplasmic 1 intermediate chain 1	1630.97	334.589	1249.66	P	1875.5	P	1767.75	P	---	transport /// microtubule-based movement /// vesicle transport along microtubule	motor activity /// microtubule motor activity /// protein binding /// microtubule binding	chromosome, centromeric region /// kinetochore /// kinetochore /// kinetochore /// condensed chromosome kinetochore /// spindle pole /// spindle pole /// spindle pole /// chromosome /// cytoplasm /// cytoskeleton /// cytoplasmic dynein complex /// cytoplasmic dynein complex /// cytoplasmic dynein complex /// microtubule /// dynein complex /// vesicle /// vesicle /// vesicle /// perinuclear region…
1373501_at	---	---	1630.38	115.229	1753.38	P	1612.81	P	1524.94	P	---	---	---	---
1376893_at	Nrsn1	neurensin 1	1630.2	17.6103	1635.8	P	1610.47	P	1644.33	P	---	nervous system development	---	cytoplasmic membrane-bounded vesicle /// cytoplasmic membrane-bounded vesicle /// growth cone /// growth cone /// neuron projection /// neuronal cell body /// neuronal cell body
1388479_at	---	---	1628.23	185.47	1442.11	P	1813.05	P	1629.54	P	---	---	---	---
1387864_at	Kidins220	kinase D-interacting substrate 220	1627.69	758.099	753.539	P	2104.91	P	2024.62	P	---	in utero embryonic development /// positive regulation of neuron projection development /// cytoplasmic transport /// nerve growth factor signaling pathway /// regulation of protein kinase activity /// dendrite morphogenesis /// cellular response to nerve growth factor stimulus	protein binding /// protein kinase regulator activity /// protein kinase binding /// PDZ domain binding	late endosome /// cytosol /// membrane /// integral to membrane /// protein complex
1367827_at	Ppp2cb	protein phosphatase 2, catalytic subunit, beta isozyme	1626.54	221.258	1371.13	P	1748.84	P	1759.65	P	---	protein dephosphorylation /// regulation of gene expression /// regulation of gene expression /// response to endoplasmic reticulum stress /// response to chemical stimulus /// response to hydrogen peroxide /// response to hydrogen peroxide /// negative regulation of apoptotic process /// negative regulation of apoptotic process /// proteasomal ubiquitin-dependent protein catabolic process /// pr…	phosphoprotein phosphatase activity /// protein serine/threonine phosphatase activity /// protein binding /// protein C-terminus binding /// hydrolase activity /// metal ion binding /// protein heterodimerization activity	protein phosphatase type 2A complex /// protein phosphatase type 2A complex /// chromosome, centromeric region /// spindle pole /// nucleus /// chromosome /// cytoplasm /// cytoplasm /// cytoskeleton
1388112_at	Slc25a4	solute carrier family 25 (mitochondrial carrier; adenine nucleotide translocator), member 4	1621.11	691.375	847.041	P	2177.3	P	1838.99	P	<a target="external" href="http://www.wikipathways.org/index.php/Pathway:Rattus_norvegicus:Electron_Transport_Chain">Electron_Transport_Chain</a>	transport /// apoptotic mitochondrial changes /// apoptotic mitochondrial changes /// ADP transport /// ATP transport /// L-glutamate uptake involved in synaptic transmission /// transmembrane transport /// negative regulation of necrotic cell death /// negative regulation of necrotic cell death /// positive regulation of oxidative phosphorylation uncoupler activity	adenine nucleotide transmembrane transporter activity /// transporter activity /// ATP:ADP antiporter activity /// protein binding /// enzyme binding	mitochondrion /// mitochondrion /// mitochondrial outer membrane /// mitochondrial inner membrane /// mitochondrial inner membrane /// mitochondrial inner membrane /// membrane /// integral to membrane
1371642_at	Eif4a2	eukaryotic translation initiation factor 4A2	1620.31	181.304	1413.71	P	1752.92	P	1694.31	P	<a target="external" href="http://www.wikipathways.org/index.php/Pathway:Rattus_norvegicus:Translation_Factors">Translation_Factors</a>	translation /// translational initiation	nucleotide binding /// nucleic acid binding /// RNA binding /// translation initiation factor activity /// helicase activity /// protein binding /// ATP binding /// ATP-dependent helicase activity /// hydrolase activity	---
1372707_at	Rab6a	RAB6A, member RAS oncogene family	1618.77	286.24	1400.62	P	1512.8	P	1942.88	P	---	protein targeting to Golgi /// protein targeting to Golgi /// GTP catabolic process /// GTP catabolic process /// GTP catabolic process /// transport /// intracellular protein transport /// nucleocytoplasmic transport /// signal transduction /// small GTPase mediated signal transduction /// protein transport /// vesicle-mediated transport /// peptidyl-cysteine methylation /// Rab protein signal t…	nucleotide binding /// ATPase activator activity /// ATPase activator activity /// GTPase activity /// GTPase activity /// GTPase activity /// protein binding /// GTP binding /// GTP binding /// GTP binding /// protein domain specific binding /// ATPase binding	Golgi membrane /// intracellular /// nucleus /// cytoplasm /// Golgi apparatus /// Golgi apparatus /// Golgi apparatus /// trans-Golgi network /// cytosol /// membrane /// membrane /// cytoplasmic vesicle
1373013_at	Paip2	poly(A) binding protein interacting protein 2	1614.68	653.509	2359.55	P	1137.57	P	1346.93	P	---	regulation of translation /// negative regulation of translational initiation	translation repressor activity	cytoplasm /// cytoplasm
1383483_at	Rab9b	RAB9B, member RAS oncogene family	1613.74	376.968	2048.55	P	1378.67	P	1414	P	---	GTP catabolic process /// intracellular protein transport /// nucleocytoplasmic transport /// signal transduction /// small GTPase mediated signal transduction /// protein transport	nucleotide binding /// GTPase activity /// protein binding /// GTP binding /// GDP binding /// GDP binding	intracellular /// nucleus /// cytoplasm /// membrane /// phagocytic vesicle /// phagocytic vesicle
1388802_at	Bex1 /// LOC100912195	brain expressed, X-linked 1 /// protein BEX1-like	1612.72	432.687	2103.6	P	1286.69	P	1447.88	P	---	positive regulation of neuroblast proliferation /// multicellular organismal development /// nervous system development /// cell differentiation /// negative regulation of neuron differentiation /// positive regulation of transcription from RNA polymerase II promoter /// neurotrophin TRK receptor signaling pathway /// positive regulation of sequence-specific DNA binding transcription factor activ…	RNA polymerase II activating transcription factor binding /// protein binding /// protein binding	nucleus /// nucleus /// transcription factor complex /// cytoplasm /// cytoplasm
1371392_at	Gpi	glucose-6-phosphate isomerase	1608.83	534.331	1043.11	P	2104.95	P	1678.43	P	---	angiogenesis /// carbohydrate metabolic process /// gluconeogenesis /// glycolysis /// learning or memory /// metabolic process /// methylglyoxal biosynthetic process /// negative regulation of cysteine-type endopeptidase activity involved in apoptotic process /// negative regulation of neuron apoptotic process /// aldehyde catabolic process /// glucose 6-phosphate metabolic process	glucose-6-phosphate isomerase activity /// glucose-6-phosphate isomerase activity /// cytokine activity /// growth factor activity /// isomerase activity /// intramolecular transferase activity /// monosaccharide binding	extracellular region /// extracellular space /// nucleus /// nucleus /// nucleolus /// cytoplasm /// cytoplasm /// cytosol /// plasma membrane /// plasma membrane /// neuron projection /// cilium membrane
1371308_at	LOC100362640 /// Rps4x	ribosomal protein S4, X-linked X-like /// ribosomal protein S4, X-linked	1606.77	344.686	1210.9	P	1840.38	P	1769.03	P	---	translation /// translation /// multicellular organismal development /// multicellular organismal development /// positive regulation of cell proliferation /// positive regulation of cell proliferation /// positive regulation of translation /// positive regulation of translation	RNA binding /// structural constituent of ribosome /// structural constituent of ribosome /// rRNA binding	intracellular /// cytoplasm /// ribosome /// ribosome /// polysome /// polysome /// small ribosomal subunit /// small ribosomal subunit /// cytosolic small ribosomal subunit /// ribonucleoprotein complex /// ribonucleoprotein complex
1376209_at	Smdt1	single-pass membrane protein with aspartate-rich tail 1	1603.91	413.643	1196.71	P	2023.71	P	1591.3	P	---	---	---	mitochondrion /// mitochondrion
1371835_at	---	---	1601.43	118.355	1725.24	P	1589.64	P	1489.42	P	---	---	---	---
1367586_at	Ldha	lactate dehydrogenase A	1595.34	711.611	775.002	P	1964.52	P	2046.48	P	<a target="external" href="http://www.wikipathways.org/index.php/Pathway:Rattus_norvegicus:Glycolysis_and_Gluconeogenesis">Glycolysis_and_Gluconeogenesis</a>	response to hypoxia /// carbohydrate metabolic process /// lactate metabolic process /// glycolysis /// response to nutrient /// response to glucose stimulus /// response to organic cyclic compound /// NAD metabolic process /// cellular response to extracellular stimulus /// response to drug /// response to hydrogen peroxide /// positive regulation of apoptotic process /// response to estrogen st…	catalytic activity /// lactate dehydrogenase activity /// L-lactate dehydrogenase activity /// L-lactate dehydrogenase activity /// protein binding /// oxidoreductase activity /// oxidoreductase activity, acting on the CH-OH group of donors, NAD or NADP as acceptor /// kinase binding /// identical protein binding /// NAD binding	cytoplasm /// mitochondrion /// cytosol /// cilium
1370059_at	Nefl	neurofilament, light polypeptide	1595.07	406.032	1126.74	P	1810.28	P	1848.2	P	---	microtubule cytoskeleton organization /// microtubule cytoskeleton organization /// response to stress /// anterograde axon cargo transport /// retrograde axon cargo transport /// response to toxic substance /// response to organic substance /// response to organic nitrogen /// peripheral nervous system axon regeneration /// peripheral nervous system axon regeneration /// axon transport of mitoch…	structural molecule activity /// structural constituent of cytoskeleton /// protein binding /// protein C-terminus binding /// protein domain specific binding /// identical protein binding /// phospholipase binding	intermediate filament /// neurofilament /// neurofilament /// axon /// axon /// growth cone /// TSC1-TSC2 complex /// neuron projection /// neuron projection /// neuron part
1373332_at	Csnk1d	casein kinase 1, delta	1592.44	101.108	1683.53	P	1610.13	P	1483.65	P	---	mitotic cell cycle /// positive regulation of protein phosphorylation /// protein phosphorylation /// protein phosphorylation /// protein phosphorylation /// Wnt receptor signaling pathway /// phosphorylation /// positive regulation of proteasomal ubiquitin-dependent protein catabolic process /// positive regulation of proteasomal ubiquitin-dependent protein catabolic process /// circadian regula…	nucleotide binding /// glycoprotein binding /// protein kinase activity /// protein kinase activity /// protein serine/threonine kinase activity /// protein tyrosine kinase activity /// protein binding /// ATP binding /// kinase activity /// transferase activity /// transferase activity, transferring phosphorus-containing groups /// peptide binding /// tau-protein kinase activity /// phosphoprote…	nucleus /// nucleus /// cytoplasm /// Golgi apparatus /// Golgi apparatus /// centrosome /// centrosome /// microtubule organizing center /// spindle /// spindle /// cytoskeleton /// spindle microtubule /// plasma membrane /// plasma membrane /// membrane /// perinuclear region of cytoplasm /// perinuclear region of cytoplasm
1374619_at	Tusc5	tumor suppressor candidate 5	1589.17	256.35	1295.91	P	1770.65	P	1700.94	P	---	response to biotic stimulus	---	membrane /// integral to membrane
1392681_at	Rab2a	RAB2A, member RAS oncogene family	1588.35	209.304	1347.25	P	1723.37	P	1694.45	P	---	GTP catabolic process /// GTP catabolic process /// small GTPase mediated signal transduction /// protein transport /// vesicle-mediated transport /// Rab protein signal transduction	GTPase activity /// GTPase activity /// GTPase activity /// GTP binding /// GTP binding /// GTP binding /// GTP binding /// GDP binding /// GDP binding /// GDP binding	Golgi membrane /// endoplasmic reticulum membrane /// Golgi apparatus /// Golgi apparatus /// membrane /// endoplasmic reticulum-Golgi intermediate compartment membrane /// melanosome /// neuronal cell body
1371547_at	Grcc10 /// LOC100911713	gene rich cluster, C10 gene /// protein C10-like	1584.95	495.721	1974.05	P	1753.98	P	1026.82	P	---	---	---	---
1383736_at	Elavl2	ELAV (embryonic lethal, abnormal vision, Drosophila)-like 2 (Hu antigen B)	1583.74	274.453	1892.19	P	1366.5	P	1492.53	P	---	---	nucleotide binding /// nucleic acid binding /// RNA binding /// protein binding	---
1368564_at	Slc17a6	solute carrier family 17 (sodium-dependent inorganic phosphate cotransporter), member 6	1583.37	318.628	1230.76	P	1668.72	P	1850.63	P	---	neurotransmitter uptake /// neurotransmitter uptake /// neurotransmitter uptake /// amino acid transmembrane transport /// transport /// ion transport /// sodium ion transport /// neurotransmitter transport /// L-amino acid transport /// L-glutamate transport /// L-glutamate transport /// transmembrane transport	L-glutamate transmembrane transporter activity /// L-glutamate transmembrane transporter activity /// L-glutamate transmembrane transporter activity /// symporter activity	early endosome /// synaptic vesicle /// synaptic vesicle /// synaptic vesicle /// membrane /// integral to membrane /// cell junction /// synaptic vesicle membrane /// cytoplasmic vesicle /// neuron projection /// synapse
1367479_at	LOC100360065 /// LOC100363269 /// Nop10	H/ACA ribonucleoprotein complex subunit 3 /// H/ACA ribonucleoprotein complex subunit 3 /// NOP10 ribonucleoprotein	1580.66	259.168	1879.9	P	1434.17	P	1427.91	P	---	pseudouridine synthesis /// ribosome biogenesis	protein binding /// snoRNA binding	box H/ACA RNP complex
1386871_at	Gpx4	glutathione peroxidase 4	1579.95	719.121	813.991	P	2240.62	P	1685.24	P	---	chromatin organization /// chromatin organization /// glutathione metabolic process /// response to oxidative stress /// multicellular organismal development /// spermatogenesis /// spermatogenesis /// aging /// response to estradiol stimulus /// hydrogen peroxide catabolic process /// regulation of inflammatory response /// oxidation-reduction process	peroxidase activity /// glutathione peroxidase activity /// glutathione peroxidase activity /// glutathione peroxidase activity /// selenium binding /// selenium binding /// oxidoreductase activity /// glutathione binding /// phospholipid-hydroperoxide glutathione peroxidase activity	nucleus /// nucleus /// nuclear envelope /// cytoplasm /// mitochondrion /// mitochondrion /// mitochondrial inner membrane /// cytosol
1371358_at	RGD1560015 /// Tecr	similar to glycoprotein, synaptic 2 /// trans-2,3-enoyl-CoA reductase	1578.25	754.348	719.342	P	2133.18	P	1882.24	P	---	lipid metabolic process /// steroid biosynthetic process /// fatty acid elongation /// fatty acid elongation /// very long-chain fatty acid biosynthetic process /// very long-chain fatty acid biosynthetic process /// oxidation-reduction process	oxidoreductase activity /// oxidoreductase activity, acting on the CH-CH group of donors	cytoplasm /// endoplasmic reticulum /// endoplasmic reticulum membrane /// membrane /// integral to membrane /// integral to endoplasmic reticulum membrane /// integral to endoplasmic reticulum membrane
1372537_at	Eml1	echinoderm microtubule associated protein like 1	1578	414.539	2055.24	P	1307.34	P	1371.44	P	---	---	---	cytoplasm /// microtubule
1389518_at	Tomm5	translocase of outer mitochondrial membrane 5 homolog (yeast)	1576.82	603.266	2270.29	P	1287.17	P	1173	P	---	---	---	mitochondrion /// mitochondrial outer membrane translocase complex
1370230_at	Atp5j	ATP synthase, H+ transporting, mitochondrial Fo complex, subunit F6	1568.45	503.47	2149.11	P	1253.53	P	1302.7	P	<a target="external" href="http://www.wikipathways.org/index.php/Pathway:Rattus_norvegicus:Electron_Transport_Chain">Electron_Transport_Chain</a>	ATP catabolic process /// transport /// ion transport /// ATP synthesis coupled proton transport /// proton transport /// ATP metabolic process	hydrogen ion transmembrane transporter activity /// ATPase activity	mitochondrial proton-transporting ATP synthase complex, coupling factor F(o) /// mitochondrion /// mitochondrial inner membrane /// mitochondrial proton-transporting ATP synthase complex /// mitochondrial proton-transporting ATP synthase complex /// membrane /// proton-transporting ATP synthase complex, coupling factor F(o)
1376656_at	Usp20	ubiquitin specific peptidase 20	1566.45	229.338	1601.51	P	1776.24	P	1321.61	P	---	proteolysis /// ubiquitin-dependent protein catabolic process /// regulation of G-protein coupled receptor protein signaling pathway /// regulation of G-protein coupled receptor protein signaling pathway /// protein deubiquitination /// protein K63-linked deubiquitination /// protein K63-linked deubiquitination /// protein K48-linked deubiquitination /// protein K48-linked deubiquitination	G-protein coupled receptor binding /// G-protein coupled receptor binding /// cysteine-type endopeptidase activity /// cysteine-type endopeptidase activity /// ubiquitin thiolesterase activity /// ubiquitin thiolesterase activity /// peptidase activity /// cysteine-type peptidase activity /// zinc ion binding /// hydrolase activity /// metal ion binding	centrosome
1367603_at	Tpi1	triosephosphate isomerase 1	1565.85	277.757	1283.08	P	1838.31	P	1576.15	P	<a target="external" href="http://www.wikipathways.org/index.php/Pathway:Rattus_norvegicus:Fatty_Acid_Degradation">Fatty_Acid_Degradation</a> /// <a target="external" href="http://www.wikipathways.org/index.php/Pathway:Rattus_norvegicus:Glycolysis_and_Gluconeogenesis">Glycolysis_and_Gluconeogenesis</a>	carbohydrate metabolic process /// glucose metabolic process /// gluconeogenesis /// glycolysis /// glycolysis /// pentose-phosphate shunt /// multicellular organismal development /// metabolic process /// embryo development /// glyceraldehyde-3-phosphate metabolic process	catalytic activity /// triose-phosphate isomerase activity /// triose-phosphate isomerase activity /// protein binding /// isomerase activity	nucleus /// cytosol
1371682_at	Map1lc3a	microtubule-associated protein 1 light chain 3 alpha	1565.11	654.783	861.707	P	2156.93	P	1676.7	P	---	autophagic vacuole assembly /// mitochondrion degradation /// mitochondrion degradation /// autophagy /// autophagy	protein binding /// phospholipid binding /// phosphatidylethanolamine binding /// phosphatidylethanolamine binding	autophagic vacuole membrane /// autophagic vacuole membrane /// cytoplasm /// late endosome /// autophagic vacuole /// autophagic vacuole /// cytosol /// cytosol /// cytoskeleton /// microtubule /// endomembrane system /// membrane /// organelle membrane /// organelle membrane /// cytoplasmic vesicle
1388452_at	---	---	1559.89	194.889	1775.19	P	1508.93	P	1395.53	P	---	---	---	---
1398870_at	Tomm20	translocase of outer mitochondrial membrane 20 homolog (yeast)	1557.58	385.476	1989.52	P	1434.65	P	1248.55	P	---	protein targeting /// protein targeting to mitochondrion /// protein targeting to mitochondrion /// transport /// intracellular protein transport /// protein transport	protein binding /// P-P-bond-hydrolysis-driven protein transmembrane transporter activity /// P-P-bond-hydrolysis-driven protein transmembrane transporter activity /// unfolded protein binding /// unfolded protein binding	mitochondrion /// mitochondrial envelope /// mitochondrial outer membrane /// mitochondrial outer membrane translocase complex /// membrane /// integral to membrane
1379324_at	---	---	1557.47	236.809	1818.44	P	1356.27	P	1497.7	P	---	---	---	---
1370010_at	Lamp2	lysosomal-associated membrane protein 2	1556.02	328.338	1932.2	P	1408.8	P	1327.05	P	---	---	---	lysosome /// lysosome /// lysosomal membrane /// lysosomal membrane /// endosome /// late endosome /// plasma membrane /// endosome membrane /// membrane /// integral to membrane /// phagocytic vesicle membrane /// phagocytic vesicle membrane /// platelet dense granule membrane /// platelet dense granule membrane /// late endosome membrane /// late endosome membrane
1386863_at	Ppp1ca	protein phosphatase 1, catalytic subunit, alpha isozyme	1552.87	206.284	1745.62	P	1577.7	P	1335.3	P	---	carbohydrate metabolic process /// glycogen metabolic process /// regulation of glycogen biosynthetic process /// regulation of glycogen catabolic process /// protein dephosphorylation /// protein dephosphorylation /// cell cycle /// lung development /// lung development /// branching morphogenesis of an epithelial tube /// branching morphogenesis of an epithelial tube /// cell division	phosphoprotein phosphatase activity /// phosphoprotein phosphatase activity /// protein serine/threonine phosphatase activity /// protein serine/threonine phosphatase activity /// protein binding /// hydrolase activity /// ribonucleoprotein complex binding /// metal ion binding	protein phosphatase type 1 complex /// nucleus /// nucleus /// nucleoplasm /// nucleolus /// cytoplasm /// cytoplasm /// cytosol /// glycogen granule /// neuron projection /// neuronal cell body /// dendritic spine /// perikaryon /// MLL5-L complex /// MLL5-L complex /// PTW/PP1 phosphatase complex /// PTW/PP1 phosphatase complex
1368151_at	Matr3	matrin 3	1552.39	511.476	2087.22	P	1501.93	P	1068.01	P	---	---	nucleotide binding /// nucleic acid binding /// RNA binding /// protein binding /// zinc ion binding /// metal ion binding	nucleus /// nucleolus /// nuclear matrix
1373180_at	---	---	1552.08	217.719	1406.03	P	1447.89	P	1802.32	P	---	---	---	---
1372444_at	---	---	1549.15	190.238	1411.27	P	1470.01	P	1766.19	P	---	---	---	---
1376736_at	LOC100910632	uncharacterized LOC100910632	1544.63	108.392	1553.55	P	1648.28	P	1432.05	P	---	---	---	---
1368351_at	Scn10a	sodium channel, voltage-gated, type X, alpha subunit	1543.63	184.428	1330.73	P	1645.96	P	1654.22	P	---	regulation of heart rate /// regulation of heart rate /// transport /// ion transport /// sodium ion transport /// sodium ion transport /// sensory perception of pain /// regulation of ion transmembrane transport /// sodium ion transmembrane transport /// odontogenesis of dentin-containing tooth /// transmembrane transport /// regulation of cardiac muscle contraction /// regulation of cardiac mus…	ion channel activity /// voltage-gated ion channel activity /// voltage-gated sodium channel activity /// voltage-gated sodium channel activity /// sodium channel activity /// protein binding	voltage-gated sodium channel complex /// voltage-gated sodium channel complex /// plasma membrane /// membrane /// integral to membrane /// axon /// C-fiber /// clathrin complex
1372399_at	Nelfb	negative elongation factor complex member B	1542.58	303.562	1872.41	P	1480.42	P	1274.9	P	---	translational elongation /// negative regulation of transcription, DNA-dependent	translation elongation factor activity /// protein binding	nucleus /// nucleolus /// cytoplasm /// cytoplasm /// NELF complex /// NELF complex
1390493_at	---	---	1542.57	148.376	1371.72	P	1616.94	P	1639.05	P	---	---	---	---
1387016_a_at	Nptn	neuroplastin	1542.49	289.456	1210.16	P	1677.78	P	1739.53	P	---	positive regulation of protein phosphorylation /// cell adhesion /// homophilic cell adhesion /// elevation of cytosolic calcium ion concentration /// nervous system development /// positive regulation of neuron projection development /// regulation of cell adhesion /// positive regulation of fibroblast growth factor receptor signaling pathway /// positive regulation of long-term neuronal synapti…	type 1 fibroblast growth factor receptor binding /// cell adhesion molecule binding	plasma membrane /// membrane /// integral to membrane /// presynaptic membrane /// postsynaptic membrane
1367567_at	Rpl6	ribosomal protein L6	1538.62	74.7047	1454.64	P	1563.53	P	1597.69	P	<a target="external" href="http://www.wikipathways.org/index.php/Pathway:Rattus_norvegicus:Ribosomal_Proteins">Ribosomal_Proteins</a>	translation	structural constituent of ribosome	intracellular /// ribosome /// ribonucleoprotein complex
1388721_at	Hspb8	heat shock protein B8	1536.31	572.784	900.433	P	2011.81	P	1696.7	P	---	response to stress	protein kinase activity /// protein binding /// identical protein binding /// identical protein binding	intracellular /// nucleus /// nucleus /// cytoplasm /// cytoplasm
1382322_a_at	Cic	capicua transcriptional repressor	1534.4	223.398	1734.35	P	1575.57	P	1293.28	P	---	---	protein binding	---
1373792_at	Actr1b	ARP1 actin-related protein 1 homolog B, centractin beta (yeast)	1533.8	197.189	1417.78	P	1761.48	P	1422.15	P	---	---	nucleotide binding /// protein binding /// ATP binding	cytoplasm /// cytoplasm /// centrosome /// centrosome /// cytoskeleton
1388428_at	Dtd1	D-tyrosyl-tRNA deacylase 1	1531.97	33.8205	1570.91	P	1509.9	P	1515.11	P	---	D-amino acid catabolic process	aminoacyl-tRNA ligase activity /// hydrolase activity /// hydrolase activity, acting on ester bonds	nucleolus /// nucleolus /// cytoplasm /// cytoplasm
1372430_at	RGD1311739	similar to RIKEN cDNA 1700037H04	1531.55	476.639	1983.1	P	1578.28	P	1033.27	P	---	---	---	---
1370244_at	Ctsl1	cathepsin L1	1531.32	145.702	1697.78	P	1469.23	P	1426.95	P	---	adaptive immune response /// proteolysis /// proteolysis /// cell communication /// spermatogenesis /// male gonad development /// cellular response to starvation /// response to glucose stimulus /// multicellular organismal aging /// response to organic cyclic compound /// nerve development /// response to gonadotropin stimulus /// decidualization /// autophagic cell death /// response to glucoc…	aminopeptidase activity /// cysteine-type endopeptidase activity /// cysteine-type endopeptidase activity /// protein binding /// peptidase activity /// cysteine-type peptidase activity /// hydrolase activity /// kininogen binding /// protein complex binding /// peptide binding /// histone binding	extracellular region /// cytoplasm /// lysosome /// lysosome /// vacuole /// microvillus /// external side of plasma membrane /// secretory granule /// neuron projection /// perikaryon /// apical part of cell
1379092_at	---	---	1530.45	363.341	1667.76	P	1118.47	P	1805.14	P	---	---	---	---
1372773_at	Npdc1	neural proliferation, differentiation and control, 1	1528.61	349.632	1220.42	P	1908.55	P	1456.85	P	---	---	---	integral to membrane
1372241_at	Oaz1	ornithine decarboxylase antizyme 1	1527.07	581.056	856.146	P	1866.69	P	1858.39	P	---	negative regulation of catalytic activity /// negative regulation of protein homodimerization activity	enzyme inhibitor activity /// ornithine decarboxylase inhibitor activity /// ornithine decarboxylase inhibitor activity /// ornithine decarboxylase inhibitor activity /// enzyme binding /// protein heterodimerization activity	---
1379371_at	---	---	1526.61	229.415	1264.86	P	1692.79	P	1622.18	P	---	---	---	---
1398764_at	LOC100361103 /// LOC100361811 /// LOC100362550 /// LOC100362779 /// LOC100365794 /// LOC681195 /// LOC683497 /// RGD1562469 /// Rpl21	ribosomal protein L21-like /// ribosomal protein L21-like /// ribosomal protein L21-like /// ribosomal protein L21-like /// ribosomal protein L21-like /// similar to ribosomal protein L21 /// similar to ribosomal protein L21 /// similar to ribosomal protein L21 /// ribosomal protein L21	1524.52	515.639	2119.71	P	1212.88	P	1240.97	P	<a target="external" href="http://www.wikipathways.org/index.php/Pathway:Rattus_norvegicus:Ribosomal_Proteins">Ribosomal_Proteins</a>	translation	structural constituent of ribosome	intracellular /// ribosome /// cytosolic large ribosomal subunit /// ribonucleoprotein complex
1367783_at	Gabarapl2 /// LOC100359937 /// LOC501441	GABA(A) receptor-associated protein like 2 /// GABA(A) receptor-associated protein-like 2-like /// similar to GABA(A) receptor-associated protein like 2	1523.91	347.142	1134	P	1799.4	P	1638.32	P	---	autophagic vacuole assembly /// transport /// autophagy /// protein transport /// negative regulation of proteasomal protein catabolic process	---	Golgi membrane /// autophagic vacuole membrane /// intracellular /// cytoplasm /// autophagic vacuole /// autophagic vacuole /// Golgi apparatus /// Golgi apparatus /// cytoplasmic vesicle
1367668_a_at	LOC100912469 /// Scd	acyl-CoA desaturase 2-like /// stearoyl-CoA desaturase (delta-9-desaturase)	1523.31	353.504	1193.86	P	1479.33	P	1896.75	P	<a target="external" href="http://www.wikipathways.org/index.php/Pathway:Rattus_norvegicus:Fatty_Acid_Synthesis">Fatty_Acid_Synthesis</a>	lipid metabolic process /// fatty acid metabolic process /// fatty acid biosynthetic process /// fatty acid biosynthetic process /// myelination /// oxidation-reduction process	stearoyl-CoA 9-desaturase activity /// stearoyl-CoA 9-desaturase activity /// stearoyl-CoA 9-desaturase activity /// iron ion binding /// oxidoreductase activity /// oxidoreductase activity, acting on paired donors, with oxidation of a pair of donors resulting in the reduction of molecular oxygen to two molecules of water	endoplasmic reticulum /// endoplasmic reticulum /// endoplasmic reticulum membrane /// membrane /// integral to membrane
1370253_at	Rpl22	ribosomal protein L22	1521.99	323.519	1827.17	P	1555.98	P	1182.81	P	<a target="external" href="http://www.wikipathways.org/index.php/Pathway:Rattus_norvegicus:Ribosomal_Proteins">Ribosomal_Proteins</a>	translation /// alpha-beta T cell differentiation	RNA binding /// structural constituent of ribosome /// heparin binding /// heparin binding	intracellular /// cytoplasm /// ribosome /// cytosolic large ribosomal subunit /// ribonucleoprotein complex
1390311_at	Ttl	tubulin tyrosine ligase	1521.95	678.801	748.999	P	2021.04	P	1795.81	P	---	microtubule cytoskeleton organization /// microtubule cytoskeleton organization /// cellular protein modification process /// metabolic process /// regulation of axon extension /// regulation of axon extension	tubulin-tyrosine ligase activity /// tubulin-tyrosine ligase activity /// tubulin-tyrosine ligase activity /// ATP binding	---
1372947_at	Pls3	plastin 3	1520.77	110.456	1445.74	P	1468.96	P	1647.6	P	---	auditory receptor cell differentiation	actin binding /// calcium ion binding /// protein binding /// metal ion binding	cytoplasm /// cytoplasm /// stereocilium
1398801_at	Nsa2	NSA2 ribosome biogenesis homolog (S. cerevisiae)	1520.36	330.248	1840.25	P	1540.2	P	1180.64	P	---	rRNA processing /// ribosome biogenesis	---	nucleus /// nucleolus /// ribonucleoprotein complex
1389108_at	Tbcd	tubulin folding cofactor D	1513.58	389.251	1924.52	P	1465.78	P	1150.43	P	---	protein folding /// post-chaperonin tubulin folding pathway /// post-chaperonin tubulin folding pathway /// negative regulation of microtubule polymerization /// negative regulation of microtubule polymerization /// positive regulation of GTPase activity	GTPase activator activity /// GTPase activator activity /// beta-tubulin binding /// beta-tubulin binding	---
1382098_at	---	---	1512.73	131.783	1363.56	P	1561.26	P	1613.36	P	---	---	---	---
1381697_at	---	---	1510.9	602.284	2106.61	P	1523.83	P	902.254	P	---	---	---	---
1373187_at	Kif5a	kinesin family member 5A	1510.76	359.349	1810.21	P	1112.28	P	1609.8	P	---	microtubule-based process /// microtubule-based movement	nucleotide binding /// microtubule motor activity /// microtubule motor activity /// protein binding /// ATP binding /// microtubule binding /// protein complex binding	cytoplasm /// cytoplasm /// cytoskeleton /// kinesin complex /// kinesin complex /// microtubule /// microtubule associated complex /// axon part /// ciliary rootlet /// ciliary rootlet /// neuron projection /// neuron projection /// neuronal cell body /// perinuclear region of cytoplasm
1390022_at	Arpc5	actin related protein 2/3 complex, subunit 5	1510.65	415.004	1229.44	P	1987.29	P	1315.22	P	---	regulation of actin filament polymerization	actin binding /// protein binding	cytoplasm /// cytoskeleton /// lamellipodium /// cell projection
1374413_at	Ubl3	ubiquitin-like 3	1510.55	173.1	1595.76	P	1311.37	P	1624.54	P	---	---	---	intracellular /// intracellular /// plasma membrane /// membrane
1372012_at	---	---	1509.08	745.587	665.141	P	2078.43	P	1783.68	P	---	---	---	---
1373040_at	Eif3f	eukaryotic translation initiation factor 3, subunit F	1508.96	406.806	1953.58	P	1417.89	P	1155.4	P	---	translational initiation	translation initiation factor activity /// protein binding	eukaryotic translation initiation factor 3 complex
1394786_at	Sorl1	sortilin-related receptor, LDLR class A repeats-containing	1507.13	246.049	1771.33	P	1284.54	P	1465.51	P	---	transport /// cell proliferation /// cell migration	protein binding /// low-density lipoprotein particle binding	multivesicular body /// membrane /// integral to membrane /// neuronal cell body
1370675_at	Trpv1	transient receptor potential cation channel, subfamily V, member 1	1507.09	107.241	1408.08	P	1492.18	P	1621	P	---	temperature homeostasis /// fever generation /// fever generation /// microglial cell activation /// diet induced thermogenesis /// diet induced thermogenesis /// peptide secretion /// peptide secretion /// protein phosphorylation /// lipid metabolic process /// lipid metabolic process /// transport /// ion transport /// cation transport /// calcium ion transport /// calcium ion transport /// ele…	nucleotide binding /// calcium-dependent protein kinase C activity /// ion channel activity /// calcium activated cation channel activity /// cation channel activity /// calcium channel activity /// calcium channel activity /// protein binding /// calmodulin binding /// ATP binding /// cation transmembrane transporter activity /// chloride channel regulator activity /// identical protein binding	cytosol /// plasma membrane /// external side of plasma membrane /// membrane /// integral to membrane /// integral to membrane /// cell junction /// dendrite /// dendritic spine membrane /// cell projection /// neuron projection /// neuronal cell body /// synapse /// postsynaptic membrane
1383173_at	Mapre3	microtubule-associated protein, RP/EB family, member 3	1507.04	197.447	1734.85	P	1385.06	P	1401.22	P	---	cell cycle /// mitosis /// positive regulation of transcription, DNA-dependent /// positive regulation of transcription, DNA-dependent /// cell division	protein binding /// microtubule binding /// microtubule binding	cytoplasm /// microtubule /// cytoplasmic microtubule /// cytoplasmic microtubule /// midbody /// midbody /// perinuclear region of cytoplasm /// perinuclear region of cytoplasm
1371793_at	Ufsp1	UFM1-specific peptidase 1	1506.77	185.563	1695.42	P	1500.44	P	1324.46	P	---	---	thiolester hydrolase activity /// UFM1 hydrolase activity	---
1399132_at	Cul3	cullin 3	1505.38	324.53	1877.35	P	1358.8	P	1280.01	P	---	mitotic anaphase /// mitotic anaphase /// protein polyubiquitination /// protein polyubiquitination /// cell morphogenesis /// cytokinesis /// cytokinesis /// in utero embryonic development /// trophectodermal cellular morphogenesis /// trophectodermal cellular morphogenesis /// ubiquitin-dependent protein catabolic process /// protein monoubiquitination /// protein monoubiquitination /// transpo…	ubiquitin-protein ligase activity /// ubiquitin-protein ligase activity /// protein binding /// cyclin binding /// cyclin binding /// POZ domain binding /// POZ domain binding /// ubiquitin protein ligase binding	nucleus /// nucleus /// Golgi apparatus /// Golgi apparatus /// polar microtubule /// polar microtubule /// cullin-RING ubiquitin ligase complex /// Cul3-RING ubiquitin ligase complex /// Cul3-RING ubiquitin ligase complex
1373510_at	Vamp1	vesicle-associated membrane protein 1	1503.13	473.66	962.983	P	1847.61	P	1698.78	P	---	intracellular protein transport /// vesicle-mediated transport /// vesicle-mediated transport	protein binding /// protein binding	mitochondrion /// mitochondrial outer membrane /// membrane /// integral to membrane /// cell junction /// cytoplasmic vesicle membrane /// synaptic vesicle membrane /// cytoplasmic vesicle /// neuron projection /// synapse
1371323_at	Ndufa4	NADH dehydrogenase (ubiquinone) 1 alpha subcomplex, 4	1500.12	359.329	1909.39	P	1354.57	P	1236.41	P	---	---	cytochrome-c oxidase activity /// cytochrome-c oxidase activity	mitochondrion /// mitochondrial inner membrane /// mitochondrial respiratory chain complex I /// mitochondrial respiratory chain complex I /// mitochondrial respiratory chain complex IV /// mitochondrial respiratory chain complex IV
1383615_a_at	Hectd1	HECT domain containing E3 ubiquitin protein ligase 1	1499.51	578.677	2165.68	P	1121.38	P	1211.46	P	---	neural tube closure /// cellular protein modification process /// protein ubiquitination /// protein ubiquitination involved in ubiquitin-dependent protein catabolic process	ubiquitin-protein ligase activity /// binding /// protein binding /// ligase activity /// metal ion binding	intracellular /// nucleus /// cytoplasm
1386895_at	Maged1	melanoma antigen, family D, 1	1492.35	283.697	1170.17	P	1704.78	P	1602.09	P	---	regulation of transcription from RNA polymerase II promoter /// regulation of transcription from RNA polymerase II promoter /// JUN phosphorylation /// positive regulation of apoptotic process /// positive regulation of apoptotic process /// positive regulation of MAP kinase activity /// positive regulation of MAP kinase activity /// negative regulation of transcription, DNA-dependent /// negativ…	transcription coactivator activity /// transcription coactivator activity /// JUN kinase activity /// protein binding	cytoplasm /// cytosol /// plasma membrane /// membrane /// protein complex /// protein complex
1389975_at	Elavl4	ELAV (embryonic lethal, abnormal vision, Drosophila)-like 4	1491.71	258.444	1789.24	P	1322.93	P	1362.97	P	---	---	nucleotide binding /// nucleic acid binding /// RNA binding /// AU-rich element binding /// AU-rich element binding	---
1379903_at	---	---	1490.97	110.171	1412.51	P	1616.92	P	1443.49	P	---	---	---	---
1371872_at	---	---	1490.48	122.772	1491.55	P	1612.72	P	1367.18	P	---	---	---	---
1375181_at	Rpl12	ribosomal protein L12	1490.02	324.248	1850.25	P	1398.29	P	1221.52	P	<a target="external" href="http://www.wikipathways.org/index.php/Pathway:Rattus_norvegicus:Ribosomal_Proteins">Ribosomal_Proteins</a>	translation	RNA binding /// structural constituent of ribosome	nucleus /// nucleolus /// cytoplasm /// ribosome /// cytosolic large ribosomal subunit /// ribonucleoprotein complex
1398917_at	Rpl7	ribosomal protein L7	1489.24	251.127	1242.52	P	1744.56	P	1480.66	P	<a target="external" href="http://www.wikipathways.org/index.php/Pathway:Rattus_norvegicus:Ribosomal_Proteins">Ribosomal_Proteins</a>	rRNA processing /// ribosomal large subunit biogenesis	DNA binding /// RNA binding /// mRNA binding /// protein homodimerization activity	ribosome /// cytosolic large ribosomal subunit /// ribonucleoprotein complex
1367814_at	Atp1b1	ATPase, Na+/K+ transporting, beta 1 polypeptide	1488.99	583.597	2140.84	P	1311.03	P	1015.08	P	<a target="external" href="http://www.wikipathways.org/index.php/Pathway:Rattus_norvegicus:Calcium_regulation_in_cardiac_cells">Calcium_regulation_in_cardiac_cells</a>	response to hypoxia /// blastocyst development /// ATP biosynthetic process /// transport /// ion transport /// potassium ion transport /// sodium ion transport /// cell adhesion /// metal ion transport /// ATP metabolic process	sodium:potassium-exchanging ATPase activity /// protein binding	plasma membrane /// sodium:potassium-exchanging ATPase complex /// caveola /// membrane /// integral to membrane /// basolateral plasma membrane /// basolateral plasma membrane /// apical plasma membrane
1368276_at	Syp	synaptophysin	1486.58	281.084	1355.72	P	1809.24	P	1294.79	P	---	transport /// endocytosis /// regulation of neuronal synaptic plasticity /// regulation of long-term neuronal synaptic plasticity /// regulation of long-term neuronal synaptic plasticity /// regulation of short-term neuronal synaptic plasticity /// regulation of short-term neuronal synaptic plasticity /// cellular response to organic substance /// cellular response to organic substance /// regula…	transporter activity /// protein binding /// cholesterol binding /// cholesterol binding /// syntaxin-1 binding /// protein domain specific binding /// protein complex binding /// SH2 domain binding /// SH2 domain binding /// identical protein binding /// identical protein binding	synaptic vesicle /// synaptic vesicle /// membrane /// integral to membrane /// cell junction /// integral to synaptic vesicle membrane /// synaptic vesicle membrane /// cytoplasmic vesicle /// presynaptic membrane /// presynaptic membrane /// neuron projection /// intracellular organelle /// protein complex /// neuron projection terminus /// neuron projection terminus /// synapse /// presynaptic…
1367854_at	Acly	ATP citrate lyase	1485.54	140.189	1447.08	P	1368.6	P	1640.95	P	<a target="external" href="http://www.wikipathways.org/index.php/Pathway:Rattus_norvegicus:Fatty_Acid_Synthesis">Fatty_Acid_Synthesis</a>	acetyl-CoA metabolic process /// acetyl-CoA biosynthetic process /// citrate metabolic process /// lipid metabolic process /// fatty acid biosynthetic process /// metabolic process /// lipid biosynthetic process /// cellular carbohydrate metabolic process	nucleotide binding /// catalytic activity /// ATP citrate synthase activity /// ATP citrate synthase activity /// succinate-CoA ligase (ADP-forming) activity /// ATP binding /// transferase activity /// lyase activity /// metal ion binding /// transferase activity, transferring acyl groups, acyl groups converted into alkyl on transfer /// cofactor binding	nucleus /// nucleus /// nucleolus /// cytoplasm /// cytoplasm /// mitochondrion /// mitochondrion /// plasma membrane /// plasma membrane
1398330_at	Stxbp1	syntaxin binding protein 1	1483.65	304.882	1802.76	P	1195.33	P	1452.86	P	---	platelet degranulation /// platelet degranulation /// transport /// exocytosis /// vesicle docking involved in exocytosis /// vesicle docking involved in exocytosis /// neurotransmitter secretion /// neurotransmitter secretion /// neuromuscular synaptic transmission /// neuromuscular synaptic transmission /// axon target recognition /// axon target recognition /// regulation of synaptic vesicle p…	SNARE binding /// protein binding /// syntaxin-1 binding /// syntaxin-1 binding /// protein kinase binding /// protein domain specific binding /// syntaxin binding /// syntaxin binding /// identical protein binding /// protein N-terminus binding	cytoplasm /// mitochondrion /// mitochondrion /// cytosol /// plasma membrane /// plasma membrane /// membrane /// platelet alpha granule /// platelet alpha granule /// protein complex
1383444_at	Slc24a2	solute carrier family 24 (sodium/potassium/calcium exchanger), member 2	1483.48	131.958	1354.22	P	1478.25	P	1617.98	P	---	transport /// ion transport /// potassium ion transport /// sodium ion transport /// calcium ion transport /// cellular calcium ion homeostasis /// cellular calcium ion homeostasis /// visual perception /// learning /// learning /// memory /// memory /// response to stimulus /// transmembrane transport /// long-term synaptic potentiation /// long-term synaptic potentiation /// long term synaptic …	calcium channel activity /// calcium channel activity /// calcium ion binding /// calcium, potassium:sodium antiporter activity /// calcium, potassium:sodium antiporter activity /// symporter activity /// antiporter activity /// nickel cation binding /// manganese ion binding /// potassium ion binding /// sodium ion binding /// cadmium ion binding /// protein dimerization activity	membrane /// integral to membrane /// intrinsic to plasma membrane
1372333_at	Snrpe	small nuclear ribonucleoprotein polypeptide E	1479.1	204.277	1714.75	P	1370.36	P	1352.2	P	---	mRNA splicing, via spliceosome	---	spliceosomal complex /// U7 snRNP /// U12-type spliceosomal complex /// catalytic step 2 spliceosome
1371639_at	Vps29	vacuolar protein sorting 29 homolog (S. cerevisiae)	1476.14	177.859	1659.5	P	1464.58	P	1304.34	P	---	transport /// protein transport	phosphoserine phosphatase activity /// hydrolase activity /// hydrolase activity, acting on ester bonds /// metal ion binding	cytoplasm /// endosome /// endosome membrane /// membrane
1386004_s_at	Morf4l1	mortality factor 4 like 1	1475.53	101.266	1358.91	P	1526.52	P	1541.17	P	---	double-strand break repair via homologous recombination /// DNA repair /// DNA recombination /// transcription, DNA-dependent /// regulation of transcription, DNA-dependent /// response to DNA damage stimulus /// cell proliferation /// chromatin modification /// histone deacetylation /// regulation of growth /// histone H4 acetylation /// histone H2A acetylation	chromatin binding /// protein N-terminus binding	nucleus /// Sin3 complex /// NuA4 histone acetyltransferase complex
1389832_at	Gsto1	glutathione S-transferase omega 1	1475.23	300.2	1790.13	P	1443.27	P	1192.29	P	---	metabolic process /// regulation of release of sequestered calcium ion into cytosol by sarcoplasmic reticulum /// regulation of release of sequestered calcium ion into cytosol by sarcoplasmic reticulum /// L-ascorbic acid metabolic process /// L-ascorbic acid metabolic process /// L-ascorbic acid metabolic process /// L-ascorbic acid biosynthetic process /// xenobiotic catabolic process /// xenob…	glutathione transferase activity /// glutathione transferase activity /// glutathione transferase activity /// protein binding /// oxidoreductase activity /// oxidoreductase activity /// transferase activity /// glutathione dehydrogenase (ascorbate) activity /// glutathione dehydrogenase (ascorbate) activity /// glutathione dehydrogenase (ascorbate) activity /// methylarsonate reductase activity	basement membrane /// cytoplasm /// cytoplasm /// cytoplasm /// cytosol /// axon /// nuclear membrane /// myelin sheath /// cell body
1375861_at	Nap1l5	nucleosome assembly protein 1-like 5	1472.57	199.702	1242.58	P	1573.1	P	1602.02	P	---	nucleosome assembly	---	nucleus
1375221_at	Tmx4	thioredoxin-related transmembrane protein 4	1467.58	185.144	1258.02	P	1535.75	P	1608.97	P	---	cell redox homeostasis	---	---
1388297_at	Eef1g	eukaryotic translation elongation factor 1 gamma	1466.73	497.942	921.892	P	1898.24	P	1580.05	P	---	translation /// translational elongation /// response to virus	translation elongation factor activity /// protein binding	eukaryotic translation elongation factor 1 complex
1399050_at	Adss	adenylosuccinate synthase	1466.54	16.0195	1451.82	P	1464.2	P	1483.6	P	---	purine nucleotide biosynthetic process /// AMP biosynthetic process /// GTP catabolic process /// aspartate metabolic process /// response to purine-containing compound /// 'de novo' AMP biosynthetic process /// IMP metabolic process /// response to ammonium ion /// cellular response to electrical stimulus	nucleotide binding /// magnesium ion binding /// adenylosuccinate synthase activity /// adenylosuccinate synthase activity /// GTP binding /// ligase activity /// metal ion binding	cytoplasm /// cytoplasm /// plasma membrane /// plasma membrane
1368098_a_at	LOC688682 /// Snrpn /// Snurf	similar to small nuclear ribonucleoparticle-associated protein /// small nuclear ribonucleoprotein polypeptide N /// SNRPN upstream reading frame	1465.02	359.073	1056.74	P	1606.62	P	1731.71	P	<a target="external" href="http://www.wikipathways.org/index.php/Pathway:Rattus_norvegicus:mRNA_processing_Reactome">mRNA_processing_Reactome</a>	response to hormone stimulus	RNA binding /// protein binding	nucleus /// nucleus /// U1 snRNP /// U2 snRNP /// ribonucleoprotein complex
1371956_at	LOC683077	similar to praja1, RING-H2 motif containing	1463.77	112.052	1341.26	P	1561.06	P	1489	P	---	protein ubiquitination /// protein catabolic process	ubiquitin-protein ligase activity /// protein binding /// zinc ion binding /// metal ion binding	cytoplasm
1371921_at	Ctnna1	catenin (cadherin-associated protein), alpha 1, 102kDa	1463.72	55.3106	1401.9	P	1480.73	P	1508.52	P	---	ovarian follicle development /// cell adhesion /// establishment or maintenance of cell polarity /// establishment or maintenance of cell polarity /// negative regulation of neuroblast proliferation /// negative regulation of neuroblast proliferation /// aging /// male gonad development /// response to organic cyclic compound /// gap junction assembly /// axon regeneration /// regulation of cell …	structural molecule activity /// protein binding /// beta-catenin binding /// beta-catenin binding /// vinculin binding /// vinculin binding /// gamma-catenin binding /// gamma-catenin binding /// cadherin binding /// cadherin binding /// actin filament binding /// actin filament binding	acrosomal vesicle /// cytoplasm /// plasma membrane /// plasma membrane /// cell-cell junction /// cell-cell junction /// adherens junction /// cell-cell adherens junction /// cell-cell adherens junction /// zonula adherens /// zonula adherens /// intercalated disc /// intercalated disc /// actin cytoskeleton /// catenin complex /// catenin complex /// lamellipodium /// lamellipodium
1398782_at	Napa	N-ethylmaleimide-sensitive factor attachment protein, alpha	1462.8	164.087	1593.69	P	1516	P	1278.72	P	---	transport /// intracellular protein transport /// intracellular protein transport /// cellular membrane fusion /// brain development /// brain development /// regulation of synaptic vesicle priming /// regulation of synaptic vesicle priming /// protein transport /// vesicle-mediated transport /// neuron differentiation /// neuron differentiation /// synaptic transmission, glutamatergic /// synapt…	SNARE binding /// protein binding /// syntaxin binding /// syntaxin binding	membrane /// synaptobrevin 2-SNAP-25-syntaxin-1a complex /// synaptobrevin 2-SNAP-25-syntaxin-1a complex
1389178_at	Ngrn	neugrin, neurite outgrowth associated	1461.75	48.0624	1513.13	P	1454.25	P	1417.88	P	---	multicellular organismal development /// nervous system development /// cell differentiation	---	extracellular region /// nucleus /// nucleus
1373088_at	Cystm1	cysteine-rich transmembrane module containing 1	1460.53	128.505	1500.67	P	1564.17	P	1316.74	P	---	---	---	---
1371702_at	Tspan7	tetraspanin 7	1458.92	141.748	1315.94	P	1461.41	P	1599.4	P	---	---	---	membrane /// integral to membrane
1373277_at	Tm2d3	TM2 domain containing 3	1458.29	299.703	1504.89	P	1731.96	P	1138.01	P	---	---	---	---
1390674_at	---	---	1456.03	270.876	1723.84	P	1462.08	P	1182.19	P	---	---	---	---
1374702_at	---	---	1455.46	168.707	1646.58	P	1327.25	P	1392.54	P	---	---	---	---
1373019_at	Eps15	epidermal growth factor receptor pathway substrate 15	1454.28	183.994	1285.66	P	1426.66	P	1650.53	P	---	clathrin coat assembly /// clathrin coat assembly	calcium ion binding /// protein binding	cytoplasm /// plasma membrane /// coated pit /// AP-2 adaptor complex /// AP-2 adaptor complex /// clathrin-coated vesicle /// intracellular membrane-bounded organelle /// cilium membrane /// cilium membrane
1390209_at	Syngr3	synaptogyrin 3	1454	107.878	1329.63	P	1522.15	P	1510.23	P	---	positive regulation of transporter activity /// positive regulation of transporter activity	protein binding /// SH2 domain binding /// SH2 domain binding /// protein N-terminus binding /// protein N-terminus binding	synaptic vesicle /// synaptic vesicle /// membrane /// integral to membrane /// neuromuscular junction /// neuromuscular junction /// synapse
1383386_a_at	---	---	1452.31	359.623	1844.9	P	1373.19	P	1138.83	P	---	---	---	---
1387857_at	LOC100910446 /// Stx7	syntaxin-7-like /// syntaxin 7	1451.56	308.4	1153.56	P	1431.71	P	1769.4	P	---	intracellular protein transport /// vesicle fusion /// endosome to lysosome transport /// synaptic vesicle exocytosis /// vesicle-mediated transport	SNARE binding /// SNAP receptor activity /// protein binding /// protein complex binding	lysosomal membrane /// endosome /// membrane /// integral to membrane /// SNARE complex /// early endosome membrane /// late endosome membrane /// perinuclear region of cytoplasm
1368653_a_at	Park7	parkinson protein 7	1447.65	363.722	1032.88	P	1712.16	P	1597.93	P	---	synaptic transmission, dopaminergic /// proteolysis /// autophagy /// response to stress /// inflammatory response /// response to oxidative stress /// mitochondrion organization /// mitochondrion organization /// single fertilization /// adult locomotory behavior /// negative regulation of protein binding /// negative regulation of protein binding /// cellular response to oxidative stress /// ce…	RNA binding /// mRNA binding /// mRNA binding /// peroxidase activity /// peroxidase activity /// peptidase activity /// peptidase activity /// hydrolase activity /// protein homodimerization activity /// protein homodimerization activity /// peroxiredoxin activity	nucleus /// nucleus /// cytoplasm /// cytoplasm /// mitochondrion /// mitochondrion /// cytosol /// axon
1371316_at	Fau /// LOC100360647 /// LOC687780	Finkel-Biskis-Reilly murine sarcoma virus (FBR-MuSV) ubiquitously expressed /// ubiquitin-like protein fubi and ribosomal protein S30-like /// similar to Finkel-Biskis-Reilly murine sarcoma virusubiquitously expressed	1446.4	441.195	1932.28	P	1336.1	P	1070.82	P	---	translation	structural constituent of ribosome /// structural constituent of ribosome /// protein binding	intracellular /// ribosome /// small ribosomal subunit /// cytosolic small ribosomal subunit
1376278_at	---	---	1445.31	141.632	1364.42	P	1608.85	P	1362.66	P	---	---	---	---
1372235_at	---	---	1443.6	7.0667	1435.79	P	1449.56	P	1445.43	P	---	---	---	---
1372242_at	Ddx3x	DEAD (Asp-Glu-Ala-Asp) box polypeptide 3, X-linked	1442.51	146.34	1305.64	P	1596.77	P	1425.12	P	---	---	nucleotide binding /// nucleic acid binding /// helicase activity /// ATP binding /// ATP-dependent helicase activity /// hydrolase activity	---
1398790_at	LOC100362453 /// Ppp2ca	serine/threonine-protein phosphatase 2A catalytic subunit alpha-like /// protein phosphatase 2, catalytic subunit, alpha isozyme	1442.25	338.262	1067	P	1723.75	P	1536.01	P	---	regulation of protein phosphorylation /// protein dephosphorylation /// meiosis /// mesoderm development /// mesoderm development /// regulation of gene expression /// regulation of receptor activity /// negative regulation of epithelial to mesenchymal transition /// negative regulation of epithelial to mesenchymal transition /// regulation of protein autophosphorylation /// regulation of protein…	phosphoprotein phosphatase activity /// phosphoprotein phosphatase activity /// protein serine/threonine phosphatase activity /// protein serine/threonine phosphatase activity /// protein binding /// protein binding /// protein C-terminus binding /// protein C-terminus binding /// hydrolase activity /// metal ion binding /// protein heterodimerization activity /// protein dimerization activity	protein phosphatase type 2A complex /// protein phosphatase type 2A complex /// chromosome, centromeric region /// chromosome, centromeric region /// spindle pole /// nucleus /// chromosome /// cytoplasm /// cytosol /// cytosol /// cytoskeleton /// plasma membrane /// plasma membrane
1371423_at	Mrpl41	mitochondrial ribosomal protein L41	1441.53	178.283	1601.64	P	1473.55	P	1249.41	P	---	translation /// translation /// apoptotic process /// cell cycle	structural constituent of ribosome /// structural constituent of ribosome	mitochondrion /// mitochondrial large ribosomal subunit /// mitochondrial large ribosomal subunit /// ribosome /// ribonucleoprotein complex /// ribonucleoprotein complex
1374187_at	---	---	1433.17	128.951	1324.98	P	1398.67	P	1575.86	P	---	---	---	---
1399151_at	Sap30l	SAP30-like	1432.38	416.591	1895.82	P	1312.3	P	1089.01	P	---	---	---	---
1390423_at	Mycbp2	MYC binding protein 2, E3 ubiquitin protein ligase	1431.96	389.336	1881.34	P	1218.29	P	1196.24	P	---	motor neuron axon guidance /// protein ubiquitination /// branchiomotor neuron axon guidance /// central nervous system projection neuron axonogenesis /// regulation of protein localization /// cell morphogenesis involved in neuron differentiation /// regulation of cytoskeleton organization	ubiquitin-protein ligase activity /// protein homodimerization activity	microtubule cytoskeleton /// axon
1383161_a_at	---	---	1431.83	365.429	1833.95	P	1341.49	P	1120.04	P	---	---	---	---
1399039_at	Dnajb2	DnaJ (Hsp40) homolog, subfamily B, member 2	1417.51	431.744	1915.51	P	1188.55	P	1148.48	P	---	protein folding /// negative regulation of cell proliferation /// negative regulation of cell proliferation /// negative regulation of cell growth /// negative regulation of cell growth /// ER-associated protein catabolic process /// ER-associated protein catabolic process /// positive regulation of protein ubiquitination /// positive regulation of protein ubiquitination /// positive regulation o…	protein binding /// Hsp70 protein binding /// Hsp70 protein binding /// heat shock protein binding /// polyubiquitin binding /// polyubiquitin binding /// unfolded protein binding /// proteasome binding /// proteasome binding	proteasome complex /// proteasome complex /// inclusion body /// inclusion body
1398409_at	St13	suppression of tumorigenicity 13	1417.39	61.8317	1488.75	P	1383.8	P	1379.63	P	---	protein folding /// protein homooligomerization /// negative regulation of protein refolding /// chaperone cofactor-dependent protein refolding	protein domain specific binding /// protein domain specific binding /// Hsp70 protein binding /// Hsp70 protein binding /// protein complex binding /// dATP binding /// identical protein binding /// unfolded protein binding /// chaperone binding	cytoplasm /// cytosol /// protein complex
1392477_at	Etv1	ets variant 1	1414.66	135.485	1385.37	P	1562.39	P	1296.21	P	---	regulation of transcription, DNA-dependent /// axon guidance /// axon guidance /// muscle organ development /// muscle organ development /// mechanosensory behavior /// mechanosensory behavior /// positive regulation of transcription, DNA-dependent /// positive regulation of transcription, DNA-dependent	DNA binding /// sequence-specific DNA binding transcription factor activity /// protein binding /// sequence-specific DNA binding	nucleus
1381977_at	LOC681433	hypothetical protein LOC681433	1414.01	103.785	1361.49	P	1533.55	P	1346.97	P	---	---	---	---
1398618_s_at	---	---	1411.35	274.117	1727.74	P	1260.89	P	1245.4	P	---	---	---	---
1398874_at	Atxn10	ataxin 10	1411.33	659.817	675.757	P	1607.17	P	1951.05	P	---	nervous system development /// neuron projection development /// neuron projection development	binding /// protein binding /// identical protein binding	cytoplasm /// cytoplasm /// cytosol /// dendrite /// dendrite /// neuronal cell body /// neuronal cell body /// perinuclear region of cytoplasm /// perinuclear region of cytoplasm
1371703_at	Ahnak	AHNAK nucleoprotein	1411.03	207.288	1172.82	P	1550.33	P	1509.95	P	---	---	---	---
1398511_at	Susd2	sushi domain containing 2	1410.32	267.01	1102.35	P	1576.99	P	1551.61	P	---	immune response	scavenger receptor activity /// polysaccharide binding	---
1399012_at	RGD1310313	similar to RIKEN cDNA 1110001M20	1410.04	303.196	1059.94	P	1584.33	P	1585.85	P	---	positive regulation of autophagy	endopeptidase activity /// serine-type endopeptidase inhibitor activity	lysosome /// late endosome
1388898_at	Hsph1	heat shock 105/110 protein 1	1407.73	289.509	1103.11	P	1679.29	P	1440.77	P	---	cell morphogenesis /// response to stress /// chaperone mediated protein folding requiring cofactor /// chaperone mediated protein folding requiring cofactor	nucleotide binding /// protein binding /// ATP binding /// alpha-tubulin binding /// alpha-tubulin binding	nucleus /// nucleus /// nucleolus /// cytoplasm /// cytoplasm /// microtubule /// microtubule
1388390_at	Eif3h /// LOC100911110 /// LOC362695	eukaryotic translation initiation factor 3, subunit H /// eukaryotic translation initiation factor 3 subunit H-like /// similar to eukaryotic translation initiation factor 3, subunit 3 gamma, 40kDa	1402.83	350.13	1806.14	P	1225.61	P	1176.75	P	---	formation of translation preinitiation complex /// translation /// translational initiation /// translational initiation /// regulation of translational initiation	translation initiation factor activity /// translation initiation factor activity /// protein binding /// protein complex binding	cytoplasm /// eukaryotic translation initiation factor 3 complex /// eukaryotic translation initiation factor 3 complex /// eukaryotic 43S preinitiation complex /// eukaryotic 48S preinitiation complex /// intracellular membrane-bounded organelle /// protein complex
1371693_at	LOC681996	similar to AHA1, activator of heat shock 90kDa protein ATPase homolog 1	1402.73	158.236	1483.72	P	1504.08	P	1220.4	P	---	response to stress /// positive regulation of ATPase activity	ATPase activator activity /// protein binding /// chaperone binding	cytoplasm
1371761_at	Rpl34	ribosomal protein L34	1402.22	383.136	1815.06	P	1333.5	P	1058.09	P	---	translation	structural constituent of ribosome	intracellular /// mitochondrion /// ribosome /// cytosolic large ribosomal subunit
1371304_a_at	Myl6 /// Myl6b /// Myl6l	myosin, light chain 6, alkali, smooth muscle and non-muscle /// myosin, light chain 6B, alkali, smooth muscle and non-muscle /// myosin, light polypeptide 6, alkali, smooth muscle and non-muscle-like	1401.62	650.003	667.321	P	1903.33	P	1634.21	P	---	muscle contraction /// skeletal muscle tissue development /// muscle filament sliding	motor activity /// calcium ion binding /// structural constituent of muscle /// structural constituent of muscle /// structural constituent of muscle /// actin-dependent ATPase activity	myosin complex /// unconventional myosin complex /// unconventional myosin complex
1388393_at	LOC685108 /// Plp2	similar to proteolipid protein 2 /// proteolipid protein 2 (colonic epithelium-enriched)	1399.5	142.661	1461.63	P	1500.56	P	1236.31	P	---	---	protein binding /// chemokine binding /// chemokine binding	plasma membrane /// plasma membrane /// membrane /// integral to membrane
1371377_at	LOC100360843 /// LOC100362339 /// LOC100910073 /// LOC100910336 /// Rps19	ribosomal protein S19-like /// ribosomal protein S19-like /// 40S ribosomal protein S19-like /// 40S ribosomal protein S19-like /// ribosomal protein S19	1399.46	452.136	1906.41	P	1254.07	P	1037.91	P	<a target="external" href="http://www.wikipathways.org/index.php/Pathway:Rattus_norvegicus:Ribosomal_Proteins">Ribosomal_Proteins</a>	ribosomal small subunit assembly /// maturation of SSU-rRNA from tricistronic rRNA transcript (SSU-rRNA, 5.8S rRNA, LSU-rRNA) /// monocyte chemotaxis /// rRNA processing /// translation /// nucleolus organization /// gas transport /// erythrocyte differentiation /// erythrocyte differentiation /// maturation of SSU-rRNA /// ribosomal small subunit biogenesis /// anatomical structure development /…	structural constituent of ribosome /// structural constituent of ribosome /// structural constituent of ribosome /// structural constituent of ribosome /// protein binding /// fibroblast growth factor binding /// protein kinase binding /// translation initiation factor binding /// protein homodimerization activity	intracellular /// nucleolus /// nucleolus /// nucleolus /// cytoplasm /// cytosol /// ribosome /// ribosome /// cytosolic small ribosomal subunit /// cytosolic small ribosomal subunit /// cytosolic small ribosomal subunit /// ribonucleoprotein complex
1373367_at	Impad1 /// LOC100910881	inositol monophosphatase domain containing 1 /// inositol monophosphatase 3-like	1396.54	232.054	1662.17	P	1233.21	P	1294.26	P	---	skeletal system development /// endochondral ossification /// chondrocyte development /// inositol biosynthetic process /// post-embryonic development /// dephosphorylation /// chondroitin sulfate metabolic process /// embryonic digit morphogenesis /// phosphatidylinositol phosphorylation	3'-nucleotidase activity /// 3'(2'),5'-bisphosphate nucleotidase activity /// inositol monophosphate 1-phosphatase activity /// hydrolase activity /// metal ion binding /// inositol monophosphate 3-phosphatase activity /// inositol monophosphate 4-phosphatase activity /// inositol monophosphate phosphatase activity	Golgi apparatus /// Golgi apparatus /// membrane /// integral to membrane
1372658_at	Synm	synemin, intermediate filament protein	1389.78	450.59	882.929	P	1744.98	P	1541.44	P	---	---	structural molecule activity /// structural constituent of cytoskeleton /// structural constituent of muscle /// vinculin binding /// intermediate filament binding	intermediate filament /// intermediate filament /// adherens junction /// membrane /// costamere /// neurofilament cytoskeleton
1388825_at	---	---	1389.07	46.6092	1380.35	P	1347.44	P	1439.42	P	---	---	---	---
1383032_at	---	---	1388.44	161.375	1558.73	P	1368.82	P	1237.77	P	---	---	---	---
1369588_a_at	Atpif1	ATPase inhibitory factor 1	1384.98	327.633	1752.97	P	1277.01	P	1124.96	P	---	negative regulation of endothelial cell proliferation /// negative regulation of endothelial cell proliferation /// heme biosynthetic process /// heme biosynthetic process /// negative regulation of peptidase activity /// negative regulation of endopeptidase activity /// erythrocyte differentiation /// erythrocyte differentiation /// regulation of apoptotic process /// negative regulation of prot…	enzyme inhibitor activity /// endopeptidase inhibitor activity /// serine-type endopeptidase inhibitor activity /// calmodulin binding /// peptidase inhibitor activity /// ATPase inhibitor activity /// ATPase inhibitor activity /// ATPase inhibitor activity /// protein homodimerization activity /// angiostatin binding /// angiostatin binding /// ATPase binding /// ATPase binding	extracellular region /// extracellular space /// mitochondrion /// mitochondrion /// mitochondrion /// mitochondrial proton-transporting ATP synthase complex /// cell surface /// cell surface
1398775_at	Rps15a	ribosomal protein S15a	1382.58	364.798	1750.42	P	1376.43	P	1020.9	P	---	translation /// positive regulation of cell proliferation /// response to virus /// positive regulation of cell cycle	structural constituent of ribosome /// structural constituent of ribosome	intracellular /// cytoplasm /// mitochondrion /// ribosome /// cytosolic small ribosomal subunit /// cytosolic small ribosomal subunit /// ribonucleoprotein complex
1389426_at	Ccdc92	coiled-coil domain containing 92	1381.36	89.4015	1483.32	P	1344.41	P	1316.36	P	---	---	protein binding	centriole /// centriole
1388726_a_at	LOC100188932	dolichyl-diphosphooligosaccharide--protein glycosyltransferase subunit 4	1373.19	560.861	1998.15	P	1207.8	P	913.623	P	---	---	---	endoplasmic reticulum /// endoplasmic reticulum membrane /// membrane /// integral to membrane
1372100_at	Tmem50a	transmembrane protein 50A	1372.15	81.4395	1281.73	P	1394.96	P	1439.75	P	---	---	---	cytoplasm /// endoplasmic reticulum /// endoplasmic reticulum
1372741_at	Sccpdh	saccharopine dehydrogenase (putative)	1369.93	104.499	1472.73	P	1373.24	P	1263.81	P	---	oxidation-reduction process	oxidoreductase activity	mitochondrion /// lipid particle /// midbody
1371511_at	Arpc2	actin related protein 2/3 complex, subunit 2	1369.22	12.6951	1382.93	P	1357.87	P	1366.86	P	---	positive regulation of actin filament polymerization /// positive regulation of actin filament polymerization /// positive regulation of substrate adhesion-dependent cell spreading /// positive regulation of substrate adhesion-dependent cell spreading	actin binding /// kinesin binding /// AP-1 adaptor complex binding /// Arp2/3 complex binding	cytoplasm /// endosome /// endosome /// Golgi apparatus /// Golgi apparatus /// cytoskeleton /// plasma membrane /// plasma membrane /// focal adhesion /// focal adhesion /// cell leading edge /// cell leading edge /// cell projection
1375636_at	---	---	1368.65	158.332	1487.21	P	1429.9	P	1188.85	P	---	---	---	---
1388925_at	Sirt5	sirtuin 5	1367.84	266.469	1665.01	P	1288.35	P	1150.17	P	---	protein deacetylation /// protein deacetylation /// peptidyl-lysine demalonylation /// peptidyl-lysine demalonylation /// peptidyl-lysine desuccinylation /// peptidyl-lysine desuccinylation	protein binding /// zinc ion binding /// zinc ion binding /// hydrolase activity /// protein-malonyllysine demalonylase activity /// protein-malonyllysine demalonylase activity /// protein-succinyllysine desuccinylase activity /// protein-succinyllysine desuccinylase activity /// metal ion binding /// NAD+ binding /// NAD+ binding	mitochondrion /// mitochondrion /// mitochondrial intermembrane space /// mitochondrial intermembrane space /// mitochondrial matrix /// mitochondrial matrix
1371699_at	---	---	1367.64	109.896	1245.91	P	1397.46	P	1459.54	P	---	---	---	---
1372724_at	Grina	glutamate receptor, ionotropic, N-methyl D-aspartate-associated protein 1 (glutamate binding)	1366.2	689.791	604.992	P	1949.86	P	1543.75	P	---	---	cation channel activity	membrane /// integral to membrane
1377628_at	Napb	N-ethylmaleimide-sensitive factor attachment protein, beta	1363.14	198.673	1164.61	P	1362.84	P	1561.96	P	---	intracellular protein transport /// regulation of synaptic vesicle priming /// regulation of synaptic vesicle priming /// synaptic transmission, glutamatergic /// synaptic transmission, glutamatergic /// SNARE complex disassembly /// SNARE complex disassembly	syntaxin binding /// syntaxin binding	synaptobrevin 2-SNAP-25-syntaxin-1a complex /// synaptobrevin 2-SNAP-25-syntaxin-1a complex
1390146_at	Tmem150c	transmembrane protein 150C	1363.02	155.312	1526.52	P	1217.45	P	1345.08	P	---	---	---	membrane /// integral to membrane
1372381_at	---	---	1362.03	79.4004	1273.91	P	1428.01	P	1384.16	P	---	---	---	---
1380357_a_at	---	---	1355.83	77.6221	1444.3	P	1299.13	P	1324.06	P	---	---	---	---
1373822_at	RGD1565363	similar to RIKEN cDNA 1110025L05	1355.74	857.952	2331.29	P	1017.34	P	718.593	P	---	---	---	---
1372437_at	Skp1	S-phase kinase-associated protein 1	1354.32	91.0407	1363.91	P	1440.19	P	1258.87	P	---	ubiquitin-dependent protein catabolic process /// protein ubiquitination /// SCF-dependent proteasomal ubiquitin-dependent protein catabolic process /// SCF-dependent proteasomal ubiquitin-dependent protein catabolic process /// histone H2A monoubiquitination /// histone H2A monoubiquitination	ubiquitin-protein ligase activity /// ubiquitin-protein ligase activity /// protein binding	cytosol /// cytosol /// SCF ubiquitin ligase complex /// SCF ubiquitin ligase complex /// Cul7-RING ubiquitin ligase complex /// Cul7-RING ubiquitin ligase complex /// PcG protein complex /// PcG protein complex
1373133_at	Arl8b	ADP-ribosylation factor-like 8B	1353.76	82.627	1268.37	P	1433.32	P	1359.59	P	---	GTP catabolic process /// intracellular protein transport /// cell cycle /// chromosome segregation /// chromosome segregation /// mitosis /// signal transduction /// G-protein coupled receptor signaling pathway /// small GTPase mediated signal transduction /// protein transport /// cell division	nucleotide binding /// GTPase activity /// signal transducer activity /// GTP binding /// GTP binding /// guanyl nucleotide binding /// GDP binding /// GDP binding /// G-protein beta/gamma-subunit complex binding /// alpha-tubulin binding /// alpha-tubulin binding /// beta-tubulin binding /// beta-tubulin binding	intracellular /// nucleus /// cytoplasm /// lysosome /// lysosomal membrane /// endosome /// spindle /// cytoskeleton /// membrane /// midbody /// midbody /// late endosome membrane /// spindle midzone /// spindle midzone
1367656_at	Psmb7	proteasome (prosome, macropain) subunit, beta type 7	1352.1	149.079	1184.04	P	1468.42	P	1403.82	P	<a target="external" href="http://www.wikipathways.org/index.php/Pathway:Rattus_norvegicus:Proteasome_Degradation">Proteasome_Degradation</a>	proteolysis /// proteolysis involved in cellular protein catabolic process	endopeptidase activity /// threonine-type endopeptidase activity /// peptidase activity /// hydrolase activity	proteasome complex /// nucleus /// cytoplasm /// proteasome core complex /// proteasome core complex
1383585_s_at	---	---	1351.2	76.8001	1439.18	P	1297.58	P	1316.83	P	---	---	---	---
1388493_at	Vopp1	vesicular, overexpressed in cancer, prosurvival protein 1	1351.16	125.475	1257.66	P	1493.76	P	1302.05	P	---	transcription, DNA-dependent /// regulation of transcription, DNA-dependent /// signal transduction	signal transducer activity /// signal transducer activity	endosome /// endosome /// membrane /// integral to membrane /// cytoplasmic vesicle membrane /// cytoplasmic vesicle membrane /// integral to organelle membrane /// integral to organelle membrane /// cytoplasmic vesicle
1388853_at	Mrpl54	mitochondrial ribosomal protein L54	1347.31	549.897	1970.64	P	1140.43	P	930.856	P	---	---	---	mitochondrion /// mitochondrion /// ribosome
1399013_at	Emc4	ER membrane protein complex subunit 4	1346.09	158.203	1466.74	P	1404.57	P	1166.98	P	---	---	---	integral to membrane /// ER membrane protein complex /// ER membrane protein complex
1382721_at	Ggnbp2	gametogenetin binding protein 2	1346.07	318.352	1711.57	P	1197.29	P	1129.34	P	---	multicellular organismal development /// spermatogenesis /// cell differentiation	protein binding	nucleus /// nucleus /// cytoplasm /// cytoplasmic membrane-bounded vesicle /// cytoplasmic vesicle
1372334_at	---	---	1345.04	320.16	976.004	P	1548.56	P	1510.56	P	---	---	---	---
1383706_at	RGD1305733	similar to RIKEN cDNA 2900011O08	1342.71	502.836	1921.6	P	1092.17	P	1014.38	P	---	---	protein binding	---
1371683_at	Lsm4	LSM4 homolog, U6 small nuclear RNA associated (S. cerevisiae)	1342.39	204.411	1315.68	P	1558.85	P	1152.65	P	---	---	protein binding	---
1383249_at	---	---	1338.85	53.8103	1395.9	P	1331.66	P	1289	P	---	---	---	---
1377828_at	Ano3	anoctamin 3	1337.16	237.321	1073.29	P	1405.07	P	1533.12	P	---	---	intracellular calcium activated chloride channel activity /// chloride channel activity	chloride channel complex
1372246_at	Ostf1	osteoclast stimulating factor 1	1335.15	71.5688	1278.2	P	1415.48	P	1311.75	P	---	---	SH3 domain binding /// SH3 domain binding	cytoplasm
1382064_at	Cmip	c-Maf-inducing protein	1333.27	134.637	1479.47	P	1305.94	P	1214.39	P	---	---	phospholipid binding	---
1389265_at	Gbe1	glucan (1,4-alpha-), branching enzyme 1	1328.35	138.548	1436.58	P	1172.21	P	1376.27	P	---	carbohydrate metabolic process /// glycogen biosynthetic process	catalytic activity /// 1,4-alpha-glucan branching enzyme activity /// carbohydrate binding /// cation binding	---
1371388_at	Pdhb	pyruvate dehydrogenase (lipoamide) beta	1326.52	154.675	1505	P	1231.51	P	1243.05	P	<a target="external" href="http://www.wikipathways.org/index.php/Pathway:Rattus_norvegicus:Glycolysis_and_Gluconeogenesis">Glycolysis_and_Gluconeogenesis</a> /// <a target="external" href="http://www.wikipathways.org/index.php/Pathway:Rattus_norvegicus:Krebs-TCA_Cycle">Krebs-TCA_Cycle</a>	carbohydrate metabolic process /// glucose metabolic process /// acetyl-CoA biosynthetic process from pyruvate /// acetyl-CoA biosynthetic process from pyruvate /// glycolysis /// tricarboxylic acid cycle /// tricarboxylic acid cycle /// metabolic process /// oxidation-reduction process	catalytic activity /// pyruvate dehydrogenase activity /// pyruvate dehydrogenase activity /// pyruvate dehydrogenase (acetyl-transferring) activity /// oxidoreductase activity	mitochondrion /// mitochondrion /// mitochondrial matrix /// pyruvate dehydrogenase complex /// pyruvate dehydrogenase complex
1388837_at	Slc44a2	solute carrier family 44, member 2	1324.7	261.124	1056.58	P	1578.22	P	1339.31	P	---	transport /// signal transduction /// positive regulation of I-kappaB kinase/NF-kappaB cascade /// positive regulation of I-kappaB kinase/NF-kappaB cascade	signal transducer activity /// signal transducer activity	membrane /// integral to membrane
1376109_at	---	---	1323.86	216.844	1142.78	P	1564.16	P	1264.65	P	---	---	---	---
1398894_at	Commd3	COMM domain containing 3	1323.32	157.806	1502.57	P	1205.31	P	1262.08	P	---	---	protein binding	---
1372250_at	Dbndd2	dysbindin (dystrobrevin binding protein 1) domain containing 2	1321.43	230.04	1423.56	P	1482.72	P	1058.01	P	---	negative regulation of protein kinase activity	---	cytoplasm
1398315_at	LOC100362479 /// Rpl15	ribosomal protein L15-like /// ribosomal protein L15	1319.01	191.093	1152.2	P	1527.51	P	1277.33	P	---	translation	structural constituent of ribosome	intracellular /// ribosome /// cytosolic large ribosomal subunit /// ribonucleoprotein complex
1382329_at	---	---	1315.02	329.33	1692.6	P	1087.08	P	1165.38	P	---	---	---	---
1371244_at	Aprt	adenine phosphoribosyl transferase	1314.79	170.523	1187.6	P	1508.56	P	1248.22	P	---	purine ribonucleoside salvage /// purine ribonucleoside salvage /// adenine salvage /// adenine salvage /// lactation /// grooming behavior /// grooming behavior /// metabolic process /// nucleoside metabolic process /// cellular response to insulin stimulus /// AMP salvage /// adenine metabolic process	adenine binding /// adenine binding /// adenine phosphoribosyltransferase activity /// adenine phosphoribosyltransferase activity /// AMP binding /// AMP binding /// transferase activity /// transferase activity, transferring glycosyl groups	nucleus /// nucleus /// nucleolus /// cytoplasm /// cytoplasm
1388575_at	---	---	1314.47	59.6821	1366.52	P	1249.33	P	1327.57	P	---	---	---	---
1398892_at	Npc2	Niemann-Pick disease, type C2	1314.24	171.623	1117.49	P	1433.12	P	1392.13	P	---	response to virus /// response to virus /// cholesterol transport /// intracellular sterol transport /// intracellular cholesterol transport /// intracellular cholesterol transport /// cholesterol efflux /// cholesterol efflux /// cholesterol homeostasis /// cholesterol homeostasis	protein binding /// cholesterol binding /// cholesterol binding /// enzyme binding /// enzyme binding	lysosome /// lysosome
1398325_at	Tspan3	tetraspanin 3	1313.68	27.0238	1282.63	P	1326.56	P	1331.86	P	---	---	---	membrane /// integral to membrane
1398300_at	Atp1b3	ATPase, Na+/K+ transporting, beta 3 polypeptide	1313.24	218.147	1065.01	P	1474.43	P	1400.27	P	<a target="external" href="http://www.wikipathways.org/index.php/Pathway:Rattus_norvegicus:Calcium_regulation_in_cardiac_cells">Calcium_regulation_in_cardiac_cells</a>	transport /// ion transport /// potassium ion transport /// sodium ion transport /// metal ion transport /// ATP metabolic process	sodium:potassium-exchanging ATPase activity /// sodium:potassium-exchanging ATPase activity /// sodium:potassium-exchanging ATPase activity /// protein binding	cytoplasm /// plasma membrane /// sodium:potassium-exchanging ATPase complex /// caveola /// membrane /// integral to membrane /// melanosome
1370286_at	Slc38a2	solute carrier family 38, member 2	1311.4	287.77	1641.37	P	1112.47	P	1180.37	P	---	amino acid transmembrane transport /// transport /// ion transport /// sodium ion transport /// amino acid transport	amino acid transmembrane transporter activity /// amino acid transmembrane transporter activity /// symporter activity	plasma membrane /// plasma membrane /// membrane /// integral to membrane
1375687_at	---	---	1310.9	399.201	1601.88	P	1475.02	P	855.801	P	---	---	---	---
1369933_at	Vdac2	voltage-dependent anion channel 2	1310.85	344.849	915.528	P	1549.88	P	1467.15	P	---	transport /// ion transport /// anion transport /// negative regulation of protein polymerization /// regulation of anion transport /// transmembrane transport /// negative regulation of intrinsic apoptotic signaling pathway	nucleotide binding /// voltage-gated anion channel activity /// porin activity	mitochondrion /// mitochondrial outer membrane /// mitochondrial inner membrane /// membrane /// integral to membrane /// mitochondrial nucleoid /// pore complex
1370295_at	Nme1	NME/NM23 nucleoside diphosphate kinase 1	1310.55	250.684	1041.2	P	1537.04	P	1353.42	P	---	negative regulation of myeloid leukocyte differentiation /// nucleoside diphosphate phosphorylation /// GTP biosynthetic process /// UTP biosynthetic process /// CTP biosynthetic process /// endocytosis /// nervous system development /// lactation /// lactation /// nucleotide metabolic process /// negative regulation of gene expression /// positive regulation of neuron projection development /// …	nucleotide binding /// magnesium ion binding /// magnesium ion binding /// RNA polymerase II regulatory region sequence-specific DNA binding /// single-stranded DNA binding /// deoxyribonuclease activity /// deoxyribonuclease activity /// nucleoside diphosphate kinase activity /// nucleoside diphosphate kinase activity /// protein binding /// ATP binding /// ATP binding /// GTP binding /// GTP bi…	ruffle /// nucleus /// cytoplasm /// mitochondrion /// mitochondrion /// centrosome /// cytosol /// intermediate filament /// membrane /// lamellipodium /// perinuclear region of cytoplasm
1398751_at	LOC100362830 /// Rps7	ribosomal protein S7-like /// ribosomal protein S7	1310.13	415.001	1788.85	P	1052.12	P	1089.44	P	---	rRNA processing /// translation /// ribosomal small subunit biogenesis	structural constituent of ribosome	intracellular /// nucleus /// nucleolus /// cytoplasm /// microtubule organizing center /// ribosome /// cytoskeleton /// cytosolic small ribosomal subunit /// cytosolic small ribosomal subunit /// ribonucleoprotein complex /// 90S preribosome /// small-subunit processome
1398749_at	Rpl4	ribosomal protein L4	1306.49	274.609	1613.59	P	1084.55	P	1221.34	P	<a target="external" href="http://www.wikipathways.org/index.php/Pathway:Rattus_norvegicus:Ribosomal_Proteins">Ribosomal_Proteins</a>	translation	structural constituent of ribosome /// protein binding	nucleus /// nucleolus /// nucleolus /// cytoplasm /// ribosome /// large ribosomal subunit /// cytosolic large ribosomal subunit /// cytosolic large ribosomal subunit /// ribonucleoprotein complex
1367746_a_at	Flot2	flotillin 2	1306.1	424.335	823.303	P	1619.89	P	1475.11	P	---	cell adhesion	protein binding /// ionotropic glutamate receptor binding	acrosomal membrane /// acrosomal membrane /// endosome /// endosome /// caveola /// caveola /// cell surface /// cell surface /// membrane /// flotillin complex /// flotillin complex /// endocytic vesicle /// endocytic vesicle /// membrane raft
1392908_at	Akirin1	akirin 1	1303.1	18.7066	1301.18	P	1285.43	P	1322.7	P	---	---	---	nucleus /// nucleolus /// nuclear membrane /// nuclear membrane /// intracellular membrane-bounded organelle
1368511_at	Bhlhe41	basic helix-loop-helix family, member e41	1302.86	99.4445	1407.59	P	1209.72	P	1291.28	P	---	negative regulation of transcription from RNA polymerase II promoter /// transcription, DNA-dependent /// regulation of transcription, DNA-dependent /// nervous system development /// entrainment of circadian clock /// negative regulation of myotube differentiation /// negative regulation of transcription by competitive promoter binding /// circadian regulation of gene expression /// regulation o…	RNA polymerase II core promoter proximal region sequence-specific DNA binding /// sequence-specific DNA binding RNA polymerase II transcription factor activity /// RNA polymerase II core promoter proximal region sequence-specific DNA binding transcription factor activity involved in negative regulation of transcription /// RNA polymerase II activating transcription factor binding /// RNA polymera…	nucleus
1372583_at	---	---	1302.4	61.013	1348.84	P	1233.3	P	1325.06	P	---	---	---	---
1368865_at	Synpr	synaptoporin	1295.39	361.396	1020.87	P	1160.46	P	1704.84	P	---	transport	transporter activity	synaptic vesicle /// membrane /// integral to membrane /// cell junction /// synaptic vesicle membrane /// cytoplasmic vesicle /// neuron projection /// synapse
1371599_at	LOC294154	similar to chromosome 6 open reading frame 106 isoform a	1294	220.02	1389.35	P	1450.26	P	1042.39	P	---	---	protein binding	---
1373480_at	Hspa12a	heat shock protein 12A	1293.04	154.246	1163.59	P	1251.82	P	1463.71	P	---	response to stress	---	---
1373582_at	LOC100911911	CAP-Gly domain-containing linker protein 3-like	1292.79	166.343	1484.72	P	1190.47	P	1203.17	P	---	positive regulation of protein phosphorylation /// positive regulation of glucose transport /// peptidyl-L-cysteine S-palmitoylation /// negative regulation of microtubule polymerization /// positive regulation of apoptotic process /// membrane biogenesis /// fat cell differentiation /// positive regulation of endocytosis /// chaperone-mediated protein transport /// positive regulation of establi…	microtubule binding /// ganglioside binding	trans-Golgi network /// plasma membrane /// early endosome membrane /// trans-Golgi network membrane /// membrane raft /// recycling endosome membrane
1371342_at	Cyc1	cytochrome c-1	1291.86	81.9134	1276.02	P	1380.54	P	1219.03	P	---	response to glucagon stimulus	iron ion binding /// electron carrier activity /// heme binding	cytoplasm /// mitochondrion /// mitochondrial inner membrane /// cell junction
1376203_at	Arhgef4	Rho guanine nucleotide exchange factor (GEF) 4	1287.48	155.015	1461.96	P	1234.85	P	1165.63	P	---	lamellipodium assembly /// lamellipodium assembly /// regulation of Rho protein signal transduction /// intracellular signal transduction /// filopodium assembly /// filopodium assembly	guanyl-nucleotide exchange factor activity /// Rho guanyl-nucleotide exchange factor activity /// protein binding /// phospholipid binding /// protein domain specific binding /// protein domain specific binding /// Rac guanyl-nucleotide exchange factor activity /// Rac guanyl-nucleotide exchange factor activity	intracellular
1389066_at	Rcan2	regulator of calcineurin 2	1281.91	134.919	1418.27	P	1279	P	1148.47	P	---	calcium-mediated signaling	nucleotide binding	---
1386973_a_at	Mapk8ip1	mitogen-activated protein kinase 8 interacting protein 1	1279.22	321.237	1158.13	P	1643.41	P	1036.13	P	---	regulation of transcription, DNA-dependent /// signal transduction /// signal transduction /// signal transduction /// JUN phosphorylation /// vesicle-mediated transport /// negative regulation of apoptotic process /// negative regulation of apoptotic process /// negative regulation of JUN kinase activity /// regulation of JNK cascade /// regulation of JNK cascade /// negative regulation of JNK c…	MAP-kinase scaffold activity /// MAP-kinase scaffold activity /// protein binding /// JUN kinase binding /// kinesin binding /// kinesin binding /// protein kinase binding /// protein kinase binding /// mitogen-activated protein kinase kinase binding /// mitogen-activated protein kinase kinase kinase binding /// identical protein binding	nucleus /// cytoplasm /// cytoplasm /// mitochondrion /// endoplasmic reticulum /// endoplasmic reticulum membrane /// cytosol /// cytosol /// membrane /// axon /// dendrite /// mitochondrial membrane /// neuron projection /// dendritic growth cone /// axonal growth cone /// cell body /// dentate gyrus mossy fiber /// synapse /// perinuclear region of cytoplasm
1389050_at	Dusp3 /// LOC100365414	dual specificity phosphatase 3 /// dual specificity phosphatase 3 (vaccinia virus phosphatase VH1-related)-like	1279.14	347.542	882.889	P	1422.28	P	1532.25	P	---	inactivation of MAPK activity /// in utero embryonic development /// protein dephosphorylation /// dephosphorylation /// peptidyl-tyrosine dephosphorylation /// negative regulation of MAPK cascade /// positive regulation of mitotic cell cycle /// negative regulation of JNK cascade /// negative regulation of T cell receptor signaling pathway /// negative regulation of T cell activation /// negativ…	phosphoprotein phosphatase activity /// protein tyrosine phosphatase activity /// protein tyrosine phosphatase activity /// protein tyrosine/serine/threonine phosphatase activity /// hydrolase activity /// phosphatase activity /// MAP kinase phosphatase activity	immunological synapse /// nucleus /// nucleoplasm /// cytosol
1370070_at	Synj1	synaptojanin 1	1278.99	121.485	1183.95	P	1237.15	P	1415.86	P	---	neurotransmitter transport /// endocytosis /// brain development /// learning /// positive regulation of gliogenesis /// synaptic vesicle priming /// synaptic vesicle uncoating /// response to retinoic acid /// response to cytokine stimulus /// phosphatidylinositol metabolic process /// phosphatidylinositol phosphorylation /// inositol phosphate dephosphorylation /// phosphatidylinositol dephosph…	nucleotide binding /// nucleic acid binding /// RNA binding /// phosphatidylinositol-4,5-bisphosphate 5-phosphatase activity /// phosphatidylinositol-4,5-bisphosphate 5-phosphatase activity /// protein binding /// protein C-terminus binding /// hydrolase activity /// SH3 domain binding /// SH3 domain binding /// protein complex binding /// phosphatidylinositol phosphate 5-phosphatase activity ///…	cytoplasm /// membrane coat /// neuron projection /// protein complex
1398806_at	Pitpna	phosphatidylinositol transfer protein, alpha	1272.45	79.1452	1226.95	P	1363.83	P	1226.55	P	---	transport /// phospholipid transport /// phospholipid transport	fatty-acyl-CoA binding /// phospholipid binding /// lipid binding /// phosphatidylinositol transporter activity /// phosphatidylinositol transporter activity /// phosphatidylinositol binding /// stearic acid binding	intracellular /// cytoplasm
1368816_at	Mpz	myelin protein zero	1272.31	435.875	780.575	P	1611.09	P	1425.28	P	---	cell-cell junction maintenance /// cell-cell junction maintenance	protein binding	plasma membrane /// membrane /// integral to membrane
1371353_at	Sqstm1	sequestosome 1	1271.2	360.914	857.112	P	1518.95	P	1437.53	P	---	positive regulation of protein phosphorylation /// autophagy /// autophagy /// apoptotic process /// macroautophagy /// cell differentiation /// regulation of I-kappaB kinase/NF-kappaB cascade /// regulation of I-kappaB kinase/NF-kappaB cascade /// protein heterooligomerization	protein kinase C binding /// protein kinase C binding /// protein kinase C binding /// protein binding /// zinc ion binding /// protein kinase binding /// SH2 domain binding /// SH2 domain binding /// identical protein binding /// protein homodimerization activity /// ubiquitin binding /// ubiquitin binding /// metal ion binding /// K63-linked polyubiquitin binding /// K63-linked polyubiquitin bi…	pre-autophagosomal structure /// pre-autophagosomal structure /// cytoplasmic mRNA processing body /// cytoplasmic mRNA processing body /// nucleus /// cytoplasm /// lysosome /// endosome /// late endosome /// autophagic vacuole /// autophagic vacuole /// endoplasmic reticulum /// aggresome /// cytoplasmic vesicle
1384316_at	---	---	1270.94	196.689	1488.1	P	1219.95	P	1104.76	P	---	---	---	---
1371564_at	Atp6v1e1	ATPase, H+ transporting, lysosomal V1 subunit E1	1270.68	635.514	591.744	P	1851.31	P	1368.99	P	---	transport /// ion transport /// ATP hydrolysis coupled proton transport /// ATP hydrolysis coupled proton transport /// proton transport	hydrogen-exporting ATPase activity, phosphorylative mechanism /// hydrolase activity /// proton-transporting ATPase activity, rotational mechanism	cytoplasm /// mitochondrion /// endosome /// endosome /// cytosol /// cytosol /// microvillus /// apical plasma membrane /// apical plasma membrane /// proton-transporting two-sector ATPase complex, catalytic domain
1371889_at	Slc22a17	solute carrier family 22, member 17	1269.29	424.631	1731.32	P	1180.43	P	896.126	P	---	transport /// ion transport /// siderophore transport /// siderophore transport /// iron ion homeostasis /// transmembrane transport	transmembrane signaling receptor activity /// transmembrane signaling receptor activity /// transporter activity /// protein binding /// transmembrane transporter activity	vacuole /// vacuolar membrane /// plasma membrane /// integral to plasma membrane /// integral to plasma membrane /// membrane /// integral to membrane /// integral to organelle membrane /// integral to organelle membrane
1375855_at	Epdr1	ependymin related protein 1 (zebrafish)	1267.59	422.881	798.688	P	1384.05	P	1620.04	P	---	cell-matrix adhesion	calcium ion binding	extracellular region /// lysosome /// lysosome
1386937_at	Atp1b1	ATPase, Na+/K+ transporting, beta 1 polypeptide	1265.33	410.105	816.03	P	1360.41	P	1619.54	P	<a target="external" href="http://www.wikipathways.org/index.php/Pathway:Rattus_norvegicus:Calcium_regulation_in_cardiac_cells">Calcium_regulation_in_cardiac_cells</a>	response to hypoxia /// blastocyst development /// ATP biosynthetic process /// transport /// ion transport /// potassium ion transport /// sodium ion transport /// cell adhesion /// metal ion transport /// ATP metabolic process	sodium:potassium-exchanging ATPase activity /// protein binding	plasma membrane /// sodium:potassium-exchanging ATPase complex /// caveola /// membrane /// integral to membrane /// basolateral plasma membrane /// basolateral plasma membrane /// apical plasma membrane
1374712_at	Psmd11	proteasome (prosome, macropain) 26S subunit, non-ATPase, 11	1264.15	170.163	1199.12	P	1457.24	P	1136.1	P	---	ubiquitin-dependent protein catabolic process /// ubiquitin-dependent protein catabolic process /// ubiquitin-dependent protein catabolic process /// proteasome assembly /// proteasome assembly /// proteasome assembly /// stem cell differentiation /// stem cell differentiation /// stem cell differentiation	protein binding	proteasome complex /// nucleus /// cytosol /// proteasome accessory complex /// proteasome accessory complex /// proteasome accessory complex
1373865_at	---	---	1263.61	389.627	826.898	P	1388.29	P	1575.63	P	---	---	---	---
1373145_at	Vps41	vacuolar protein sorting 41 homolog (S. cerevisiae)	1263.4	299.487	939.012	P	1529.38	P	1321.8	P	---	intracellular protein transport /// vesicle-mediated transport /// Golgi vesicle transport	protein binding /// microtubule binding	early endosome /// late endosome /// Golgi-associated vesicle /// cytosol /// microtubule /// membrane /// HOPS complex
1398879_at	Tmem66	transmembrane protein 66	1262.58	243.601	1001.2	P	1483.29	P	1303.23	P	---	transport /// ion transport /// calcium ion transport /// response to stimulus /// regulation of store-operated calcium entry /// regulation of store-operated calcium entry	protein binding /// store-operated calcium channel activity /// store-operated calcium channel activity	endoplasmic reticulum /// endoplasmic reticulum membrane /// membrane /// integral to membrane /// integral to endoplasmic reticulum membrane /// integral to endoplasmic reticulum membrane
1394402_at	---	---	1260.07	55.8512	1307.37	P	1198.46	P	1274.38	P	---	---	---	---
1370209_at	Klf9	Kruppel-like factor 9	1259.74	149.541	1332.6	P	1358.89	P	1087.73	P	---	transcription, DNA-dependent /// regulation of transcription, DNA-dependent /// regulation of transcription, DNA-dependent /// embryo implantation /// embryo implantation /// progesterone receptor signaling pathway /// progesterone receptor signaling pathway /// cellular response to thyroid hormone stimulus /// cellular response to thyroid hormone stimulus /// cellular response to peptide	nucleic acid binding /// DNA binding /// zinc ion binding /// metal ion binding	intracellular /// nucleus /// nucleus
1368852_at	Dnaja1	DnaJ (Hsp40) homolog, subfamily A, member 1	1259.45	356.695	904.736	P	1255.51	P	1618.09	P	---	protein folding /// spermatogenesis /// spermatogenesis /// response to heat /// sperm motility /// sperm motility /// androgen receptor signaling pathway /// androgen receptor signaling pathway /// DNA damage response, detection of DNA damage	ATP binding /// heat shock protein binding /// metal ion binding /// low-density lipoprotein particle receptor binding /// low-density lipoprotein particle receptor binding /// unfolded protein binding	membrane
1372149_at	Auh	AU RNA binding protein/enoyl-CoA hydratase	1258.9	210.816	1435.67	P	1315.45	P	1025.58	P	---	mRNA catabolic process /// mRNA catabolic process /// metabolic process	RNA binding /// mRNA 3'-UTR binding /// mRNA 3'-UTR binding /// catalytic activity /// enoyl-CoA hydratase activity /// enoyl-CoA hydratase activity /// methylglutaconyl-CoA hydratase activity /// methylglutaconyl-CoA hydratase activity	mitochondrion
1373578_at	Trim2	tripartite motif-containing 2	1258.48	543.256	640.44	P	1474.48	P	1660.5	P	---	protein ubiquitination /// regulation of neuron apoptotic process /// regulation of neuron apoptotic process /// regulation of neuron apoptotic process	ubiquitin-protein ligase activity /// ubiquitin-protein ligase activity /// protein binding /// zinc ion binding /// ligase activity /// metal ion binding	intracellular /// cytoplasm /// cytoplasm
1377267_at	Magee1	melanoma antigen, family E, 1	1257.94	37.3077	1239.11	P	1300.91	P	1233.8	P	---	---	protein binding	nucleus /// nucleus /// cytoplasm /// plasma membrane /// dystrophin-associated glycoprotein complex /// dystrophin-associated glycoprotein complex /// membrane /// dendrite /// dendrite /// postsynaptic membrane /// postsynaptic membrane /// perinuclear region of cytoplasm /// perinuclear region of cytoplasm
1371299_at	Rps3	ribosomal protein S3	1257.88	418.909	783.913	P	1578.53	P	1411.21	P	---	translation /// activation of cysteine-type endopeptidase activity involved in apoptotic process /// response to DNA damage stimulus /// negative regulation of NF-kappaB transcription factor activity /// negative regulation of DNA repair /// positive regulation of execution phase of apoptosis	damaged DNA binding /// RNA binding /// mRNA binding /// structural constituent of ribosome /// structural constituent of ribosome /// DNA-(apurinic or apyrimidinic site) lyase activity /// endonuclease activity /// protein kinase binding /// protein kinase A binding /// NF-kappaB binding	intracellular /// nucleus /// cytoplasm /// cytosol /// ribosome /// endomembrane system /// small ribosomal subunit /// cytosolic small ribosomal subunit /// cytosolic small ribosomal subunit /// dendrite /// ribonucleoprotein complex /// ribonucleoprotein complex /// ruffle membrane
1370839_at	Asic3	acid-sensing (proton-gated) ion channel 3	1257.86	366.369	873.635	P	1603.28	P	1296.66	P	---	response to acid /// response to acid /// transport /// ion transport /// cation transport /// sodium ion transport /// sodium ion transport /// response to heat /// response to heat /// response to mechanical stimulus /// ion transmembrane transport /// sodium ion transmembrane transport /// enterobactin transport /// detection of chemical stimulus involved in sensory perception /// detection of…	cation channel activity /// sodium channel activity /// protein binding /// ligand-gated sodium channel activity /// ligand-gated sodium channel activity /// PDZ domain binding /// enterobactin transporter activity /// enterobactin transporter activity	cytoplasm /// plasma membrane /// integral to plasma membrane /// integral to plasma membrane /// membrane /// integral to membrane
1373020_at	Pam16	presequence translocase-associated motor 16 homolog (S. cerevisiae)	1257.52	382.853	1649.93	P	1237.61	P	885.005	P	---	protein import into mitochondrial matrix /// DNA biosynthetic process /// negative regulation of apoptotic signaling pathway	---	cytoplasm /// mitochondrion /// mitochondrial inner membrane /// mitochondrial inner membrane presequence translocase complex
1371531_at	LOC678880	similar to mammalian retrotransposon derived 8b	1257.01	216.026	1012	P	1420.08	P	1338.94	P	---	---	---	---
1392912_at	Cacybp	calcyclin binding protein	1256.32	259.099	1442.06	P	960.33	P	1366.57	P	---	heart development /// aging /// positive regulation of DNA replication /// cardiac muscle cell differentiation /// response to growth hormone stimulus /// negative regulation of cell death /// cellular response to calcium ion	protein binding /// protein homodimerization activity /// protein homodimerization activity	nucleus /// nuclear envelope lumen /// nuclear envelope lumen /// cytoplasm /// cytoplasm /// beta-catenin destruction complex /// beta-catenin destruction complex /// neuron projection /// cell body
1398766_at	Rpn1	ribophorin I	1255.11	78.3765	1195.15	P	1343.8	P	1226.4	P	<a target="external" href="http://www.wikipathways.org/index.php/Pathway:Rattus_norvegicus:Proteasome_Degradation">Proteasome_Degradation</a>	protein glycosylation /// peptide transport	dolichyl-diphosphooligosaccharide-protein glycotransferase activity /// transferase activity /// transferase activity, transferring glycosyl groups	endoplasmic reticulum /// endoplasmic reticulum membrane /// endoplasmic reticulum membrane /// rough endoplasmic reticulum /// membrane /// integral to membrane /// melanosome
1367614_at	Anxa1	annexin A1	1253.53	152.66	1237.83	P	1109.33	P	1413.43	P	<a target="external" href="http://www.wikipathways.org/index.php/Pathway:Rattus_norvegicus:Prostaglandin_synthesis_regulation">Prostaglandin_synthesis_regulation</a>	neutrophil homeostasis /// negative regulation of acute inflammatory response /// cell cycle /// signal transduction /// cell surface receptor signaling pathway /// response to hormone stimulus /// response to X-ray /// response to organic cyclic compound /// peptide cross-linking /// peptide cross-linking /// insulin secretion /// keratinocyte differentiation /// keratinocyte differentiation ///…	single-stranded DNA binding /// single-stranded RNA binding /// phospholipase inhibitor activity /// structural molecule activity /// structural molecule activity /// calcium ion binding /// protein binding /// phospholipid binding /// calcium-dependent phospholipid binding /// calcium-dependent phospholipid binding /// phospholipase A2 inhibitor activity /// phospholipase A2 inhibitor activity /…	cornified envelope /// cornified envelope /// extracellular space /// nucleus /// cytoplasm /// cytoplasm /// plasma membrane /// plasma membrane /// cilium /// membrane /// basolateral plasma membrane /// mitochondrial membrane /// sarcolemma /// sarcolemma /// cell projection /// protein complex /// extracellular vesicular exosome /// extracellular vesicular exosome
1398757_at	LOC300303 /// Npm1	similar to Nucleophosmin (NPM) (Nucleolar phosphoprotein B23) (Numatrin) (Nucleolar protein NO38) /// nucleophosmin (nucleolar phosphoprotein B23, numatrin)	1252.37	87.8038	1159.42	P	1333.91	P	1263.77	P	---	ribosomal large subunit export from nucleus /// ribosomal small subunit export from nucleus /// DNA repair /// DNA repair /// nucleosome assembly /// rRNA export from nucleus /// cell volume homeostasis /// nucleocytoplasmic transport /// response to stress /// centrosome cycle /// centrosome cycle /// cell aging /// cell aging /// protein localization /// positive regulation of cell proliferatio…	nucleic acid binding /// DNA binding /// transcription coactivator activity /// RNA binding /// RNA binding /// protein kinase inhibitor activity /// protein kinase inhibitor activity /// phosphatidylinositol-3,4,5-trisphosphate binding /// rRNA binding /// enzyme binding /// enzyme binding /// protein kinase binding /// Tat protein binding /// histone binding /// protein homodimerization activit…	granular component /// nucleus /// nucleus /// nucleoplasm /// nucleoplasm /// nucleolus /// nucleolus /// cytoplasm /// cytoplasm /// centrosome /// centrosome /// microtubule organizing center /// cytosol /// cytoskeleton /// large ribosomal subunit /// small ribosomal subunit /// nuclear speck /// ribonucleoprotein complex /// spindle pole centrosome
1388682_at	Cnih	cornichon homolog (Drosophila)	1252.26	314.505	971.072	P	1193.83	P	1591.89	P	---	intracellular signal transduction	---	intracellular /// membrane
1386466_at	---	---	1251.67	164.533	1342.37	P	1061.75	P	1350.89	P	---	---	---	---
1373365_at	Cmpk1	cytidine monophosphate (UMP-CMP) kinase 1	1250.63	62.4949	1301.18	P	1180.75	P	1269.95	P	---	nucleobase-containing compound metabolic process /// nucleoside diphosphate phosphorylation /// pyrimidine nucleotide biosynthetic process /// UDP biosynthetic process /// dUDP biosynthetic process /// dCDP biosynthetic process /// nucleoside triphosphate biosynthetic process /// phosphorylation /// phthalate metabolic process /// ovulation cycle process /// CDP biosynthetic process /// nucleotid…	nucleotide binding /// cytidylate kinase activity /// cytidylate kinase activity /// nucleoside diphosphate kinase activity /// ATP binding /// kinase activity /// transferase activity /// phosphotransferase activity, phosphate group as acceptor /// nucleotide kinase activity /// nucleobase-containing compound kinase activity /// UMP kinase activity	nucleus /// cytoplasm
1388747_at	Lcmt1	leucine carboxyl methyltransferase 1	1250.2	474.249	1782.93	P	1093.64	P	874.022	P	---	protein methylation /// C-terminal protein methylation /// negative regulation of protein complex assembly /// methylation /// regulation of apoptotic process /// regulation of mitotic cell cycle spindle assembly checkpoint	protein C-terminal carboxyl O-methyltransferase activity /// protein C-terminal carboxyl O-methyltransferase activity /// protein binding /// methyltransferase activity /// transferase activity	---
1371948_at	Pigp	phosphatidylinositol glycan anchor biosynthesis, class P	1250.04	242.145	1452.76	P	1315.45	P	981.907	P	---	GPI anchor biosynthetic process /// GPI anchor biosynthetic process	phosphatidylinositol N-acetylglucosaminyltransferase activity /// phosphatidylinositol N-acetylglucosaminyltransferase activity	glycosylphosphatidylinositol-N-acetylglucosaminyltransferase (GPI-GnT) complex /// glycosylphosphatidylinositol-N-acetylglucosaminyltransferase (GPI-GnT) complex /// endoplasmic reticulum
1372127_at	Ubap2	ubiquitin-associated protein 2	1249.78	193.381	1462.67	P	1201.67	P	1084.99	P	---	---	protein binding	---
1372443_at	Lrp11	low density lipoprotein receptor-related protein 11	1245.58	79.7469	1156.15	P	1309.29	P	1271.31	P	---	---	protein binding	---
1388581_at	Hn1	hematological and neurological expressed 1	1244.5	187.634	1028	P	1345.59	P	1359.91	P	---	---	---	nucleus
1375745_at	---	---	1244.49	235.899	1007.76	P	1246.16	P	1479.55	P	---	---	---	---
1373469_at	Ptplad1	protein tyrosine phosphatase-like A domain containing 1	1243.84	166.242	1066.77	P	1396.57	P	1268.18	P	---	I-kappaB kinase/NF-kappaB cascade /// JNK cascade /// Rho protein signal transduction	---	---
1367622_at	Atp5h	ATP synthase, H+ transporting, mitochondrial Fo complex, subunit d	1241.36	244.94	1515.62	P	1164.1	P	1044.37	P	---	ATP catabolic process /// transport /// ion transport /// ATP synthesis coupled proton transport /// proton transport /// ATP metabolic process	hydrogen ion transmembrane transporter activity /// hydrogen ion transmembrane transporter activity /// ATPase activity	mitochondrial proton-transporting ATP synthase complex, coupling factor F(o) /// mitochondrial proton-transporting ATP synthase complex, coupling factor F(o) /// mitochondrion /// mitochondrion /// mitochondrial inner membrane /// mitochondrial proton-transporting ATP synthase complex /// mitochondrial proton-transporting ATP synthase complex /// membrane /// proton-transporting ATP synthase comp…
1386998_at	Aldoc	aldolase C, fructose-bisphosphate	1239.38	395.126	916.209	P	1679.88	P	1122.04	P	<a target="external" href="http://www.wikipathways.org/index.php/Pathway:Rattus_norvegicus:Glycolysis_and_Gluconeogenesis">Glycolysis_and_Gluconeogenesis</a>	response to hypoxia /// glycolysis /// apoptotic process /// aging /// response to organic nitrogen /// response to organic cyclic compound /// fructose 1,6-bisphosphate metabolic process /// fructose 1,6-bisphosphate metabolic process /// organ regeneration /// protein homotetramerization /// protein heterotetramerization	catalytic activity /// fructose-bisphosphate aldolase activity /// fructose-bisphosphate aldolase activity /// fructose-bisphosphate aldolase activity /// fructose-bisphosphate aldolase activity /// protein binding /// cytoskeletal protein binding /// cytoskeletal protein binding /// lyase activity	cytoplasm /// mitochondrion /// mitochondrion /// axon
1369310_at	Basp1	brain abundant, membrane attached signal protein 1	1239.19	332.421	1535.49	P	1302.36	P	879.713	P	---	negative regulation of transcription, DNA-dependent /// negative regulation of transcription, DNA-dependent /// glomerular visceral epithelial cell differentiation	transcription corepressor activity /// transcription corepressor activity /// calmodulin binding /// protein domain specific binding /// transcription regulatory region DNA binding /// transcription regulatory region DNA binding	nucleus /// nucleus /// cytoplasm /// cytoplasm /// cytoplasm /// plasma membrane /// signalosome /// membrane /// nuclear speck /// nuclear speck /// growth cone /// cell projection
1374168_at	---	---	1238.09	139.096	1090.21	P	1257.76	P	1366.31	P	---	---	---	---
1384546_at	---	---	1236.9	389.151	1683.54	P	970.864	P	1056.31	P	---	---	---	---
1367736_at	Rraga	Ras-related GTP binding A	1235.75	162.2	1420.44	P	1116.5	P	1170.29	P	---	apoptotic process /// small GTPase mediated signal transduction /// cell death /// cell death /// virus-host interaction /// virus-host interaction /// cellular protein localization /// cellular protein localization /// positive regulation of cytolysis /// positive regulation of cytolysis /// cellular response to amino acid stimulus /// cellular response to amino acid stimulus	nucleotide binding /// protein binding /// GTP binding /// GTP binding /// GTP binding /// protein homodimerization activity /// protein homodimerization activity /// protein heterodimerization activity /// protein heterodimerization activity /// phosphoprotein binding /// phosphoprotein binding	nucleus /// nucleus /// cytoplasm /// cytoplasm /// lysosome /// lysosome /// Golgi apparatus /// Golgi apparatus /// intracellular membrane-bounded organelle
1398406_at	---	---	1234.68	134.108	1376.81	P	1216.84	P	1110.39	P	---	---	---	---
1388405_at	Ckap5	cytoskeleton associated protein 5	1233.12	82.4848	1137.89	P	1279.32	P	1282.15	P	---	spindle organization /// spindle organization /// establishment or maintenance of microtubule cytoskeleton polarity /// establishment or maintenance of microtubule cytoskeleton polarity /// centrosome organization /// centrosome organization	---	spindle pole /// spindle pole /// gamma-tubulin complex /// gamma-tubulin complex /// centrosome /// centrosome /// microtubule plus end /// microtubule plus end /// protein complex
1371305_at	LOC100360117 /// LOC100910370 /// Rpl8	ribosomal protein L8-like /// 60S ribosomal protein L8-like /// ribosomal protein L8	1232.76	778.994	480.661	P	2036.12	P	1181.51	P	---	translation	RNA binding /// structural constituent of ribosome /// rRNA binding	intracellular /// cytoplasm /// ribosome /// large ribosomal subunit /// cytosolic large ribosomal subunit /// ribonucleoprotein complex
1372692_at	Tnk2	tyrosine kinase, non-receptor, 2	1231.63	298.79	1554.03	P	1176.83	P	964.034	P	---	protein phosphorylation /// endocytosis /// phosphorylation /// phosphorylation /// positive regulation of peptidyl-tyrosine phosphorylation /// positive regulation of peptidyl-tyrosine phosphorylation /// regulation of clathrin-mediated endocytosis /// regulation of clathrin-mediated endocytosis	nucleotide binding /// protein kinase activity /// protein serine/threonine kinase activity /// protein serine/threonine/tyrosine kinase activity /// protein serine/threonine/tyrosine kinase activity /// protein tyrosine kinase activity /// protein tyrosine kinase activity /// protein tyrosine kinase activity /// non-membrane spanning protein tyrosine kinase activity /// epidermal growth factor r…	nucleus /// nucleus /// nucleus /// cytoplasm /// cytoplasm /// endosome /// endosome /// plasma membrane /// plasma membrane /// coated pit /// coated pit /// adherens junction /// membrane /// cell junction /// clathrin-coated vesicle /// clathrin-coated vesicle /// axon /// axon /// dendrite /// dendrite /// growth cone /// growth cone /// cytoplasmic vesicle membrane /// cytoplasmic vesicle /…
1371338_at	Psenen	presenilin enhancer 2 homolog (C. elegans)	1230.41	253.504	1104.1	P	1522.25	P	1064.87	P	---	membrane protein ectodomain proteolysis /// Notch signaling pathway /// Notch receptor processing /// protein processing /// positive regulation of catalytic activity	protein binding	endoplasmic reticulum /// endoplasmic reticulum membrane /// Golgi apparatus /// Golgi apparatus /// integral to plasma membrane /// membrane /// integral to membrane
1388978_at	---	---	1228.8	162.238	1056.08	P	1252.31	P	1377.99	P	---	---	---	---
1375882_at	Ppp3cb	protein phosphatase 3, catalytic subunit, beta isozyme	1228.07	142.112	1064.52	P	1298.31	P	1321.39	P	<a target="external" href="http://www.wikipathways.org/index.php/Pathway:Rattus_norvegicus:Glycogen_Metabolism">Glycogen_Metabolism</a> /// <a target="external" href="http://www.wikipathways.org/index.php/Pathway:Rattus_norvegicus:G_Protein_Signaling">G_Protein_Signaling</a>	negative regulation of T cell mediated cytotoxicity /// negative regulation of T cell mediated cytotoxicity /// response to amphetamine /// protein phosphorylation /// protein phosphorylation /// protein phosphorylation /// protein dephosphorylation /// protein dephosphorylation /// protein dephosphorylation /// heart development /// heart development /// regulation of gene expression /// regulat…	phosphoprotein phosphatase activity /// protein serine/threonine phosphatase activity /// protein serine/threonine phosphatase activity /// calcium-dependent protein serine/threonine phosphatase activity /// calcium ion binding /// calcium ion binding /// calcium ion binding /// protein binding /// calmodulin binding /// calmodulin binding /// calmodulin binding /// drug binding /// drug binding …	cytosol /// plasma membrane /// plasma membrane /// plasma membrane /// calcineurin complex /// calcineurin complex /// calcineurin complex /// protein complex
1385868_at	---	---	1228.07	38.6435	1232.92	P	1264.07	P	1187.24	P	---	---	---	---
1369065_a_at	Atp2a2	ATPase, Ca++ transporting, cardiac muscle, slow twitch 2	1227.86	96.1971	1129.25	P	1232.89	P	1321.44	P	<a target="external" href="http://www.wikipathways.org/index.php/Pathway:Rattus_norvegicus:Calcium_regulation_in_cardiac_cells">Calcium_regulation_in_cardiac_cells</a> /// <a target="external" href="http://www.wikipathways.org/index.php/Pathway:Rattus_norvegicus:Smooth_muscle_contraction">Smooth_muscle_contraction</a>	regulation of the force of heart contraction /// ATP catabolic process /// ATP catabolic process /// ATP biosynthetic process /// transport /// ion transport /// cation transport /// calcium ion transport /// cellular calcium ion homeostasis /// regulation of muscle contraction /// ER-nucleus signaling pathway /// metabolic process /// response to peptide hormone stimulus /// negative regulation …	nucleotide binding /// catalytic activity /// calcium-transporting ATPase activity /// calcium-transporting ATPase activity /// calcium-transporting ATPase activity /// calcium ion binding /// protein binding /// ATP binding /// ATP binding /// protein C-terminus binding /// ATPase activity, coupled to transmembrane movement of ions, phosphorylative mechanism /// hydrolase activity /// hydrolase …	endoplasmic reticulum /// endoplasmic reticulum membrane /// vesicle membrane /// membrane /// integral to membrane /// sarcoplasmic reticulum /// sarcoplasmic reticulum /// sarcoplasmic reticulum /// extrinsic to internal side of plasma membrane /// sarcoplasmic reticulum membrane /// protein complex /// perinuclear region of cytoplasm
1388417_at	Anapc5	anaphase-promoting complex subunit 5	1227.64	88.8019	1161.04	P	1328.46	P	1193.42	P	---	cell cycle /// mitosis /// protein ubiquitination /// cell division /// protein K11-linked ubiquitination /// protein K11-linked ubiquitination	protein phosphatase binding /// protein phosphatase binding	nucleus /// anaphase-promoting complex /// anaphase-promoting complex
1376256_at	Wdfy1	WD repeat and FYVE domain containing 1	1226.45	765.953	2104.79	P	697.4	P	877.169	P	---	---	protein binding /// 1-phosphatidylinositol binding	nucleus /// early endosome /// cytosol
[truncated: 802 more rows]
