# Supplementary material for: Gene Expression Profiling of Cutaneous Injured and Non-Injured Nociceptors in SNI Animal Model of Neuropathic Pain
Source: Sci Rep. 2017 Aug 24;7:9367. doi: 10.1038/s41598-017-08865-3 (PMC5570923; doi:10.1038/s41598-017-08865-3)
Supplement: Supplementary file 4 — Suppl. Table 2 [file 41598_2017_8865_MOESM4_ESM.xls]

## Sheet: DataSet
List of genes		Fold change		Raw values injured			Raw values non-injured			Raw values sham
Probe Set ID	Gene Symbol	Injured	Non-Injured	Decosterd_Berta_0506_T1.CHP_Signal	Decosterd_Berta_0506_T2bis.CHP_Signal	Decosterd_Berta_0506_T3bis.CHP_Signal	Decosterd_Berta_0506_S1.CHP_Signal	Decosterd_Berta_0506_S2bis.CHP_Signal	Decosterd_Berta_0506_S3bis.CHP_Signal	Decosterd_Berta_0506_C1.CHP_Signal	Decosterd_Berta_0506_C2bis.CHP_Signal	Decosterd_Berta_0506_C3bis.CHP_Signal
1382431_at	Abca1	4.11102	1.3119	593.46	971.372	949.245	218.956	240.166	343.168	196.741	193.254	221.552
1393217_at	Abcg3l1	-2.10101	-1.13847	66.3915	51.4573	64.2544	162.837	89.0908	84.1372	148.475	124.474	109.652
1388879_at	Abi3bp	3.88381	1.13121	157.628	176.678	208.819	42.8717	39.1626	76.1573	37.2714	47.7093	54.8625
1371713_at	Abl1	3.44866	1.45211	67.7942	58.1778	87.2358	29.2633	35.4087	25.1022	6.75686	19.1224	35.9442
1368789_at	Acpp	-4.26284	-1.07459	61.5504	32.1646	25.9335	163.774	135.956	174.91	222.682	136.369	150.991
1387101_at	Acsl4	3.21355	1.73999	554.306	941.392	1017.58	371.026	372.762	617.04	171.496	247.101	363.493
1398836_s_at	Actb	2.10252	1.10628	1210.39	862.523	929.281	646.829	545.736	387.096	459.161	537.19	431.551
1368223_at	Adamts1	10.2083	2.14271	251.071	347.246	394.325	36.3947	82.5967	89.3632	24.3721	35.3797	37.4869
1393730_at	Adamts4	3.82193	1.75551	82.4453	98.3898	94.7705	28.8243	53.528	44.2404	13.1906	30.0985	28.8225
1387395_at	Adora2b	-4.11129	-1.10811	20.5098	37.9558	20.262	68.8512	157.477	65.7652	151.752	68.6308	103.29
1368558_s_at	Aif1	2.48148	-1.02831	30.6453	35.869	28.1412	14.4164	11.4521	11.226	16.5659	11.8499	9.72892
1397867_at	Akap6	2.42384	1.08717	143.357	185.923	193.419	68.1913	84.0988	82.1564	88.3439	70.8807	56.4247
1389496_at	Akap7	2.54709	1.71774	158.645	173.11	193.296	117.475	97.5823	139.034	69.3915	57.5925	79.1538
1368862_at	Akt1	3.0172	2.33392	32.3542	61.063	52.158	35.0898	17.8315	59.6866	1.75823	15.2808	31.2094
1379400_at	Aldh1l2	2.75198	1.07858	119.606	145.422	122.534	59.7713	50.723	41.4016	63.1404	41.6564	36.0333
1382541_at	Alk	-2.17878	-1.3982	195.049	147.52	155.382	290.946	311.27	173.732	462.13	335.858	286.941
1383390_at	Amer2	-2.46587	-1.51605	62.1097	23.5674	44.9427	68.379	94.9443	49.1312	144.167	92.9573	84.9667
1369249_at	Ankh	2.92668	2.33926	27.4627	41.0809	38.1115	27.947	16.9648	40.3363	3.5272	16.7579	16.1572
1367664_at	Ankrd1	8.51175	1.8295	80.0759	110.937	78.8324	5.2501	17.232	35.518	8.76806	16.4143	6.52032
1378433_at	Ankrd33b	2.31066	-0.951453	82.3492	79.3813	66.3805	27.4705	30.7824	45.5054	43.3857	28.9058	26.4297
1377828_at	Ano3	-2.99071	1.15412	568.046	291.401	481.865	1494.07	1325.56	1810.11	1073.29	1405.07	1533.12
1372624_at	Ano6	2.28251	1.01565	649.644	869.125	792.013	297.353	324.742	406.134	247.943	435.169	329.277
1373654_at	Anxa8	-3.32276	-1.33211	138.242	168.83	165.575	389.843	532.158	256.951	594.344	452.673	523.478
1371858_at	Ap1s1	2.06364	1.01272	786.844	965.735	695.876	509.734	401.066	290.763	282.941	482.591	420.944
1387289_at	Apba2	2.12913	-1.02426	87.836	102.627	55.8459	34.3596	51.5289	27.0572	46.4713	42.1012	27.1127
1398258_at	Apod	2.61568	1.0675	309.807	775.896	519.604	155.939	213.377	285.835	103.002	280.059	230.664
1389350_at	Apoh	2.70781	-1.30568	46.5334	58.6102	51.0576	19.4905	14.4398	10.2502	23.2736	18.0001	16.4119
1371572_at	App	2.20105	1.38722	267.418	245.405	212.102	117.535	140.985	198.365	97.7409	112.094	119.518
1368266_at	Arg1	17.3457	2.94617	394.745	607.184	611.271	42.7222	85.9788	145.301	33.467	39.0093	20.5263
1379311_at	Arid5a	4.26696	0.966457	122.929	145.303	102.632	31.886	32.9139	19.2001	40.4524	22.9697	23.4933
1367960_at	Arl4a	2.99479	1.16665	748.899	772.355	893.491	248.026	351.78	340.887	331.428	250.788	224.102
1369319_at	Arl6ip5	2.45378	1.57119	42.4495	44.1142	28.1718	13.0859	32.9399	27.4409	15.5034	14.8487	16.4065
1386925_at	Arpc1b	2.69276	1.34554	844.091	692.067	787.112	349.827	299.587	511.495	123.728	394.187	344.869
1391808_at	Arrdc4	2.63461	1.34906	117.612	226.456	181.202	77.1012	76.8703	114.993	42.3937	77.3369	79.642
1371045_at	Asic1	-2.57489	-1.54411	334.172	228.088	191.815	550.923	470.636	235.908	686.305	734.02	521.336
1369268_at	Atf3	28.4465	5.02422	2806.53	3167.45	3168.26	343.104	556.08	715.516	77.1566	155.675	88.552
1382735_at	Atg12	3.32641	-1.9141	367.395	74.6786	130.873	28.8835	42.1994	18.903	52.423	65.4609	54.3579
1367945_at	Atox1	-2.32054	-1.51799	299.309	313.519	233.633	481.438	455.668	356.877	794.543	659.027	510.684
1388037_at	Atp2b3	-2.93199	-1.63654	585.384	184.763	272.789	729.543	662.496	476.466	1353.21	858.475	846.189
1369342_at	Atp7a	3.18985	1.75012	70.8352	18.635	33.0058	17.8812	23.1618	26.1536	16.6078	8.38356	13.4042
1399000_at	Atp9b	4.04881	1.11326	860.849	1010.85	794.651	203.899	249.97	279.273	187.258	270.129	201.165
1398347_at	Axl	2.19545	-0.889767	80.4386	119.76	144.771	44.022	59.5259	73.0484	45.6029	48.1924	63.3342
1372779_at	B3gnt2	-2.4761	1.37816	172.626	102.398	120.247	403.808	495.094	449.947	359.285	262.814	356.631
1387938_at	Baalc	2.14858	-1.10807	113.945	132.758	108.919	54.0201	51.4221	43.9301	53.2565	70.9489	41.3099
1389047_at	Bag2	2.11359	-1.17348	111.685	78.941	34.2513	20.4284	38.874	31.3647	51.2402	29.4765	25.6793
1370823_at	Bambi	-2.79179	-1.04237	12.1191	22.2237	20.0959	50.6201	51.4781	43.7059	77.9973	29.2035	44.7806
1374113_at	Baz1a	4.28755	1.44386	20.0046	44.7736	33.3364	8.88255	9.89823	14.26	7.44674	4.15392	11.283
1388802_at	Bex1	-2.11923	0.869479	902.722	695.707	684.56	1509.6	1432.47	1264.62	2103.6	1286.69	1447.88
1367779_at	Bin1	3.08215	1.27009	850.202	966.283	1019.99	320.134	307.754	540.969	200.826	311.591	407.874
1385486_at	Bnc2	-2.07253	0.870448	277.888	199.315	321.392	312.15	698.383	430.155	628.311	460.489	566.312
1389095_at	Boc	-4.11874	-1.21779	61.1615	41.7104	43.7467	210.907	165.267	119.71	267.14	138.912	197.831
1388976_at	Bola3	-3.76609	-1.52931	145.075	75.9717	61.9939	250.14	263.471	183.406	394.988	350.445	320.522
1388617_at	Bphl	-2.04393	-1.22228	73.4168	64.2511	52.6118	95.7848	121.552	100.855	118.673	126.497	143.748
1386994_at	Btg2	2.96165	1.39218	74.6483	103.416	66.6683	40.6161	30.3694	44.0562	32.7012	19.9183	30.0144
1376652_at	C1qa	4.06035	1.35033	94.7542	114.092	102.214	31.6845	35.089	36.6743	17.043	34.8245	24.7418
1373025_at	C1qc	4.09862	1.21693	106.17	106.089	65.9847	25.6702	46.1018	10.8422	4.37033	36.2215	27.2954
1382185_at	C1qtnf2	-3.45028	-1.01526	51.0567	45.4681	44.5552	188.019	167.871	123.559	132.919	169.438	184.409
1383391_a_at	C2	3.57885	-0.997201	99.3677	82.5408	76.2583	29.4832	24.3131	18.543	34.9951	22.1267	15.015
1368000_at	C3	5.16493	1.53485	25.5211	22.2484	16.5829	1.77846	9.12918	8.21575	3.3181	1.47137	7.67001
1369649_at	Cacna2d1	5.43456	1.76671	737.279	1621.74	1478.1	276.873	253.194	717.334	49.4906	332.138	324.428
1376657_at	Cadm1	-2.20303	-1.01693	993.593	877.113	850.847	2170.32	2029.9	1695.62	2229.46	1864.92	1901.29
1370562_at	Calcb	-4.1057	-1.18985	704.402	454.605	472.711	1843.24	2280.53	1506.62	2744.33	2350.2	1604.82
1375026_at	Calml4	-4.35061	-1.57194	215.963	122.677	151.384	437.067	480.822	438.334	880.403	688.238	563.265
1368833_at	Camk2d	2.78779	1.5848	33.9673	37.4142	27.8929	12.2023	24.4433	19.7899	13.346	7.39815	14.8662
1384039_at	Camsap2	2.28288	2.28377	72.1523	173.406	202.424	91.4619	76.5965	280.1	47.5224	53.7491	94.9646
1368425_at	Caskin1	-2.64606	-1.32019	104.787	62.554	61.2867	231.505	123.925	102.807	196.018	221.592	187.352
1390386_at	Casp3	4.25059	-1.10575	100.793	142.513	122.697	22.2168	23.5	32.1544	24.6026	31.18	30.3237
1368305_at	Casp6	3.35608	1.29371	20.4478	58.6092	33.0557	21.0043	3.66928	18.5438	12.1694	1.08988	20.1467
1369158_at	Casr	-7.30447	-1.66213	121.296	70.805	82.1419	461.785	309.26	434.158	698.02	711.895	593.284
1374280_at	Cbln2	2.46826	1.12002	664.075	513.577	507.57	214.459	198.123	352.115	230.834	209.302	242.622
1373667_at	Ccbl1	-2.0375	-1.33653	114.779	72.8368	72.7483	156.565	149.808	90.5449	246.088	164.827	119.577
1385724_at	Ccdc74a	-3.88655	-1.38291	22.7257	19.768	19.3086	60.9968	73.0582	39.6355	104.909	61.4951	73.7938
1387032_at	Cck	6.56705	1.67844	89.2077	241.656	108.037	32.9769	39.6644	39.5351	22.8866	25.164	18.7831
1389123_at	Ccl6	2.47744	-1.29447	43.7096	43.1808	41.0147	11.3541	17.1442	11.3849	19.0425	17.2907	15.2947
1395508_at	Cct5	2.20606	1.77181	79.4158	142.55	138.371	89.0057	54.2087	146.192	12.9375	68.2011	82.201
1374198_at	Cd276	3.00673	-0.950535	154.375	158.478	177.593	50.1383	63.9841	57.4822	35.7616	72.6055	54.7491
1376866_at	Cd3eap	2.21448	-1.32501	95.2434	63.0821	64.6736	24.7095	27.8624	23.428	34.2973	40.003	26.4001
1368921_a_at	Cd44	2.33983	1.02023	583.664	331.044	372.653	233.643	175.089	152.59	275.534	145.044	129.615
1370406_a_at	Cd55	-2.62524	1.08509	42.5964	27.3249	32.6647	94.2109	79.4751	118.542	75.8541	83.9743	109.484
1367709_at	Cd63	4.65766	1.75132	1832.93	1841.73	1918.17	611.502	559.894	931.563	269.993	552.065	378.723
1367679_at	Cd74	4.37464	1.32367	588.279	507.197	446.83	137.818	193.975	134.875	89.406	161.309	101.841
1390529_at	Cd83	-2.18748	1.21483	55.5199	54.9253	49.5129	178.115	134.068	112.894	120.354	103.164	126.388
1368393_at	Cd93	6.8943	2.39219	25.4427	28.8492	27.4152	7.75262	7.80194	12.7962	1.00059	5.66735	5.18347
1389145_at	Cdc42ep2	2.55086	-1.21306	247.807	295.199	187.194	65.8232	76.5433	93.612	64.5554	120.365	101.336
1388448_at	Cdc42se2 /// LOC100362023	3.30359	1.27543	370.934	523.309	497.441	167.545	136.725	233.025	122	158.355	140.91
1388936_at	Cdh11	-2.47565	1.36218	115.735	78.6964	87.1911	338.332	276.605	334.771	195.725	196.267	305.205
1387972_at	Cdhr5	4.34707	1.45401	75.9321	66.5135	33.016	33.1439	5.97548	19.5689	26.9076	11.2078	2.24769
1388674_at	Cdkn1a	5.76775	1.04353	661.395	818.243	749.888	131.52	132.409	139.446	142.608	146.407	97.536
1368248_at	Cds1	2.12193	1.11794	448.643	809.16	832.027	310.432	318.345	472.25	310.685	355.028	319.161
1396034_at	Ces5a	-3.56237	1.04318	61.179	35.509	44.0119	170.58	238.893	113.392	200.843	138.685	161.696
1387029_at	Cfh	2.60899	1.39585	44.4858	81.1312	88.9732	34.2647	45.7455	34.799	16.3157	25.1027	40.8318
1389107_at	Cgnl1	-2.12936	1.06129	194.567	178.759	207.976	329.31	466.558	517.802	370.543	406.319	460.943
1384013_at	Chl1	3.4836	1.07333	1800.42	1561.3	1792.24	401.322	712.848	473.817	666.307	423.154	390.034
1378252_at	Chodl	-2.84318	1.43139	24.5709	10.8681	4.45326	34.5572	59.0529	68.7397	40.8824	32.1545	40.3839
1369843_at	Chrna1	5.53227	-1.77412	55.2855	42.5525	33.4945	1.00904	4.19433	8.17751	16.1005	6.37405	1.2648
1369001_at	Chrna3	-5.27552	-1.01807	274.146	72.1909	90.9914	741.767	921.766	602.658	942.317	601.667	763.151
1384192_at	Chst1	4.19254	1.126	109.858	89.8333	83.3915	22.8099	32.6758	20.5421	34.2532	12.9375	20.3299
1394334_at	Chst8	2.7111	1.81496	39.2225	35.2663	34.8866	26.9567	20.064	26.2011	1.53393	17.2199	21.5897
1389179_at	Cidea	4.21096	1.04427	135.408	148.986	159.491	24.6726	44.3867	41.0196	34.7135	48.0231	22.6754
1378739_at	Cidec	10.4607	2.03542	101.724	102.17	74.4498	18.6494	11.6278	23.8827	3.29571	17.5458	5.76723
1378586_at	Cish	2.26348	-1.03121	138.345	146.418	117.919	55.1012	57.3249	60.0927	47.9891	65.7417	64.1731
1388547_at	Cldn4	25.1031	3.84069	260.67	316.854	257.727	26.4259	54.8478	46.5172	8.57271	9.26667	15.4335
1389553_at	Clec4a3	4.11506	1.75316	15.688	30.366	20.0913	6.72317	12.2447	9.21228	0.500212	9.79233	5.7814
1382692_at	Clec7a	7.07712	1.66071	79.6334	68.5532	69.6707	8.66558	23.1456	19.311	10.36	15.4449	4.97841
1375633_at	Clic1	2.0478	-1.09534	1209.45	1122.61	1105.44	495.044	408.554	628.919	281.53	761.468	635.634
1374630_at	Clic3	-2.85808	-1.37794	113.185	70.696	53.0489	229.425	162.692	99.316	227.889	239.52	209.757
1388759_at	Clic4	2.02642	1.16374	429.596	622.664	650.459	262.857	300.358	414.625	233.834	254.617	351.807
1389791_at	Cln8	2.88696	1.2477	667.992	648.004	694.292	314.605	265.928	288.279	268.75	207.279	220.304
1381331_at	Cmtm2a	6.03945	1.42532	96.9922	108.621	109.864	20.5509	26.3542	27.5483	21.5956	21.0339	9.60678
1372042_at	Cmtm3	5.39947	1.27302	165.993	171.121	197.648	27.9217	49.1538	49.004	39.4912	30.9548	28.5936
1372478_at	Cmtm7	2.22998	-0.982486	61.3722	58.7798	40.6626	26.4573	23.4422	23.5007	20.7805	25.2944	26.0397
1393264_at	Cnst	5.55318	2.73381	120.193	263.5	334.061	47.7988	110.049	195.499	11.4412	64.1135	53.6963
1387385_at	Cntn1	2.38768	1.12027	61.9683	95.3994	98.7309	27.0175	28.4187	64.7221	22.2588	41.7619	43.2377
1393410_at	Cntnap2	-2.61454	1.03821	169.518	110.42	139.589	424.542	414.344	299.889	392.11	375.541	329.215
1370944_at	Col10a1	-4.61073	-1.25708	19.4422	18.2891	6.35517	58.3332	54.6167	48.7513	98.5707	42.761	61.9392
1368826_at	Comt	-2.16129	-1.14607	311.959	224.253	116.579	398.293	582.212	250.546	614.579	379.327	416.967
1369984_at	Cox17	-2.02873	-1.31617	759.062	493.985	450.355	1144.48	720.849	760.257	1772.52	857.193	826.018
1391830_at	Cpne8	2.08625	-1.0295	381.463	118.955	308.957	122.895	130.987	122.956	164.744	75.632	147.581
1377168_at	Cpne9	9.98744	2.18287	124.773	269.644	160.278	36.0956	30.7707	54.3687	9.99827	26.4958	19.0452
1370391_at	Crabp2	13.7988	1.75704	888.352	1387.87	1043.47	88.6873	99.1693	234.849	98.0549	82.9849	59.5386
1375655_at	Creb1	2.3421	1.30923	51.063	66.4676	92.4745	33.5255	54.986	28.8807	39.3083	21.4127	28.9444
1369737_at	Crem	2.754	1.20276	41.7031	27.2537	33.4117	16.7583	14.7672	13.1821	13.0941	14.4297	9.64693
1372256_at	Crip1	-2.8392	-1.00572	220.206	129.209	132.225	513.099	420.937	425.654	746.93	341.121	279.42
1368633_at	Crisp1	70.8757	6.26272	305.015	729.378	463.141	9.28082	45.7684	77.2758	5.05399	12.0759	3.99912
1376799_a_at	Crlf1	2.89979	-1.46065	71.5158	84.9927	55.311	24.0694	8.96448	16.9757	29.6616	31.5283	11.8567
1388385_at	Cryba2	20.3879	2.57682	538.272	530.185	434.043	32.825	67.8831	89.1924	28.2045	25.8463	19.6447
1379631_at	Csf1	7.25447	0.871472	70.8084	142.27	126.512	16.5659	7.84153	16.3872	29.6572	8.77461	8.37938
1371592_at	Csk	2.1558	-0.818401	863.895	809.345	757.71	413.899	440.311	523.637	356.067	429.046	342.519
1389402_at	Csrnp1	4.11	1.33632	82.0206	93.3481	81.9826	23.5584	33.1374	26.979	30.394	17.213	15.0089
1370057_at	Csrp1	2.81698	1.1493	219.821	339.849	312.909	97.3275	116.386	142.29	57.808	129.096	122.853
1398243_at	Csrp3	27.7818	2.7439	604.69	983.168	623.244	38.8355	55.2668	124.28	14.5723	52.9062	12.1096
1370404_at	Cst12	-3.82739	0.946703	60.4545	27.728	36.5866	146.365	162.338	143.386	189.196	147.755	140.588
1387113_at	Ctbp2	6.49854	1.09673	497.427	450.978	379.915	77.298	71.7831	75.0929	62.9266	68.4422	73.034
1387005_at	Ctss	4.19845	1.39443	205.854	243.469	153.13	61.2438	72.7808	66.0677	30.7462	63.2603	49.4876
1382913_at	Cttnbp2	3.93085	1.16708	38.4988	103.366	96.8581	16.7873	27.3303	26.7598	22.348	19.9997	18.3828
1372064_at	Cxcl16	2.67881	1.02538	137.939	176.134	151.84	47.8581	58.4388	72.0429	47.4021	80.9716	45.5516
1398383_at	Cyb561	2.73467	1.08038	379.38	471.417	415.369	125.391	182.05	192.781	120.216	195.691	147.099
1379344_at	Cybb	2.59152	1.09194	29.344	49.2249	47.9807	10.6093	22.2525	20.4599	7.15684	21.7343	19.9411
1374939_at	Cyfip2	3.76578	2.07492	195.568	389.59	288.736	142.276	136.623	202.611	48.8331	90.2455	92.9837
1369866_at	Cym	9.04456	1.97999	60.6267	94.6412	106.831	14.7444	12.4761	30.1568	2.54057	15.0055	11.4326
1368990_at	Cyp1b1	6.08723	1.7263	135.438	241.336	213.588	35.9184	30.3083	101.196	30.667	28.1053	38.2115
1390282_at	Cyp2s1	9.76868	1.66389	55.9071	137.071	67.8923	16.4393	16.0051	11.9893	12.1284	6.32713	8.24929
1370399_at	Cyp4b1	3.44761	1.34485	55.6304	81.7898	67.2801	26.3751	36.8883	16.5865	29.6057	16.8071	12.9617
1372511_at	Dazap2	2.2766	1.18063	393.428	376.864	307.154	214.126	171.197	173.433	157.982	144.776	170.512
1368404_at	Dbn1	2.18579	1.09785	709.767	1029.69	716.514	352.08	418.493	462.977	237.878	435.374	450.357
1368013_at	Ddit4l	-4.25899	-1.26784	23.6412	29.4358	29.9288	75.0998	98.6891	105.047	82.7566	161.929	108.836
1383556_at	Dennd2c	3.95191	1.3312	47.7578	64.9137	74.5216	14.53	17.7855	30.7406	7.97298	19.3835	20.0113
1370075_at	Dhfr	4.33704	1.36007	148.79	255.364	161.145	64.7377	61.8223	50.7143	47.1962	53.0379	30.1081
1390127_at	Dixdc1	2.42934	1.50432	31.5873	45.6358	46.4773	25.1748	16.2426	35.1815	21.2156	9.659	20.0447
1370328_at	Dkk3	-2.6922	-1.0571	399.243	301.836	301.756	951.34	800.376	802.283	815.236	946.711	937.881
1377121_at	Dlg5	2.42566	1.26536	309.87	367.19	414.25	157.908	201.037	210.345	150.894	141.789	157.22
1386648_at	Dnajc6	1.84261	2.10085	52.7845	125.229	150.678	79.9098	72.9401	221.907	32.2715	54.9078	91.2042
1393299_at	Dpp10	-4.49156	-1.51205	206.77	115.41	115.099	544.63	410.24	344.071	839.394	598.259	526.413
1371049_at	Dpysl4	-2.46223	-1.18416	562.043	357.249	249.263	958.034	873.375	598.38	1102.18	954.997	820.073
1368708_a_at	Drd2	2.03598	-1.11403	146.46	107.617	92.3488	37.4133	62.0006	53.3217	46.7543	65.3072	58.0907
1375936_at	Dsc2	3.08349	-1.06391	35.07	38.7377	32.087	9.34464	7.25625	15.6787	10.8789	15.6063	7.85731
1367516_at	Dtnbp1	2.97293	-1.06637	493.535	582.108	519.367	144.63	167.907	190.581	209.708	199.097	127.707
1387414_at	Duox2	6.08046	1.24133	64.6456	67.8268	53.9419	6.28777	16.6318	15.1371	15.1964	8.67605	6.78549
1379847_at	Dysf	3.0346	1.43443	480.044	644.399	570.148	308.411	194.449	298.158	102.655	196.105	259.664
1368922_at	Ecel1	6.62714	0.915391	78.2705	71.9289	62.3207	5.34361	15.365	8.64627	17.9098	3.18731	10.971
1372765_a_at	Eci2	2.18421	1.56825	35.9715	39.603	40.1596	34.9377	16.6025	31.5563	10.6965	17.6342	24.656
1370003_at	Eef2	2.12823	1.37573	1826.24	2408.23	2300.46	1529.09	999.384	1695.82	278.814	1413.6	1378.18
1392739_a_at	Eepd1	-2.15302	1.25247	580.244	143.046	231.352	913.914	926.386	733.977	712.584	603.384	739.39
1370830_at	Egfr	15.1704	4.47848	39.6642	32.7428	25.2122	1.05972	13.6248	14.1339	1.49483	3.54708	1.39294
1373217_at	Ehbp1	2.82986	1.43815	834.67	1233.32	1267.06	441.478	542.295	711.114	229.374	464.637	484.512
1387588_at	Ehd3	2.48632	1.29161	24.6347	73.0487	68.5257	25.5311	26.7337	34.0785	3.6657	25.9509	37.2326
1388716_at	Ehmt2	2.02987	1.17502	103.642	147.122	121.001	77.1897	63.5715	74.4415	25.4992	78.4647	79.1836
1371936_at	Eif4a1	2.31096	1.37729	217.426	132.419	210.396	106.177	85.8166	141.901	33.6069	65.3265	143.494
1383768_at	Elavl2	2.46302	1.72958	1076.22	888.978	1334.99	716.589	1196.98	403.884	363.849	491.018	485.027
1374137_at	Elf1	2.32154	1.29725	26.8019	66.8508	41.6088	20.6153	18.8338	36.1337	18.6796	18.3495	21.2347
1393443_a_at	Emc9	-2.15423	-1.51144	253.502	179.079	154.64	286.813	295.144	255	560.03	406.805	298.175
1390174_at	Eml1	-2.30595	-1.05507	529.498	34.063	166.505	700.044	626.567	269.024	906.865	522.196	254.438
1371527_at	Emp1	2.74648	1.25966	32.608	98.2667	84.5429	23.5764	32.9408	42.2829	30.5429	22.746	25.1452
1368536_at	Enpp2	-3.15689	-1.50856	56.7474	26.8357	22.0738	95.9105	69.0617	56.1317	159.052	78.9473	95.5486
1368927_at	Esyt1	2.05013	1.03968	139.655	270.651	189.47	79.7984	87.049	137.316	48.9555	125.703	117.897
1372564_at	Ets2	2.60554	1.14671	171.81	245.456	258.721	82.3787	92.4295	122.695	63.2205	113.941	82.2807
1391241_at	Etv1	-2.6358	-1.2821	50.3935	62.4771	62.4912	101.571	131.37	127.576	158.782	136.161	167.277
1387841_at	Exoc5	3.02112	1.91509	43.4563	66.8639	62.2752	33.0234	29.9402	46.4448	10.8741	19.5454	26.71
1373290_at	Ezh2	4.85167	1.10642	82.3777	132.204	129.627	14.0443	22.1477	42.3046	36.592	14.6627	19.6918
1367899_at	F2r	-2.68965	-1.33198	179.25	140.278	126.006	234.227	368.341	297.094	384.26	406.435	407.632
1371970_at	Fam111a	-2.69217	1.27748	17.2556	25.2221	16.6071	61.8626	31.383	109.958	73.2734	36.2881	49.5049
1388482_at	Fam129b	6.82839	1.82368	262.908	459.646	404.527	74.6904	66.0822	160.241	35.3034	57.7351	72.0195
1371991_at	Fam214b	2.51578	1.09923	589.83	539.548	629.478	306.419	255.613	206.476	316.906	185.612	196.612
1394940_at	Fam46a	2.9488	1.32959	49.7975	44.6869	38.0517	19.3221	23.6706	16.767	22.7628	10.7979	11.3851
1368829_at	Fbn1	2.29774	1.11715	47.7106	94.7803	103.122	14.8587	35.5387	69.0183	29.1762	45.5544	32.1626
1373575_at	Fcer1g	2.59678	-0.873675	116.131	140.534	114.637	55.7305	62.7778	45.1517	39.7521	64.576	38.6574
1398246_s_at	Fcgr2a	2.45501	-1.04946	30.8098	29.31	20.5765	13.1995	1.72945	16.3919	14.2718	10.6393	7.95904
1395126_at	Fcrls	5.22479	1.8889	31.9758	58.0992	57.4529	17.6602	16.0986	19.5765	8.29334	7.93278	12.01
1389064_at	Fem1c	2.3632	1.19014	271.401	308.676	308.858	148.476	127.872	171.333	134.265	113.496	128.396
1377655_at	Fgf12	-2.56693	-1.28288	427.165	441.61	417.833	899.785	904.355	770.25	1313.21	953.159	1036.27
1387606_at	Fgf2	3.18792	1.27204	80.0827	61.4358	54.3106	20.2787	34.5018	23.3588	18.099	21.0058	22.3237
1383516_at	Fgl2	2.59954	1.22243	54.0456	83.1016	133.854	51.2552	42.4978	33.6854	36.5752	17.7754	49.8991
1388496_at	Flnc	10.9282	1.95659	254.235	196.815	235.484	35.3344	30.5785	57.0047	28.8954	20.3148	13.612
1378057_at	Flrt3	10.7995	2.05786	474.999	887.858	798.805	96.5079	109.042	206.359	73.6091	63.1213	63.4334
1376766_at	Fmnl1	-3.31523	-1.49169	185.591	114.368	125.237	377.913	329.415	237.657	672.656	371.155	365.812
1372695_at	Fndc5	-2.08188	-1.38776	142.238	79.0281	71.0503	158.186	163.02	117.32	228.454	215.927	164.186
1368489_at	Fosl1	3.88893	1.85112	45.6454	41.5525	43.6353	21.9728	25.1638	15.1397	14.0061	7.64489	11.9914
1377713_at	Foxn3	2.00734	0.998934	426.823	441.103	441.559	250.382	212.651	188.621	188.831	226.463	237.055
1377693_at	Frmpd1	-2.88979	-1.41433	375.898	280.266	166.201	584.103	597.017	499.153	652.697	994.724	729.037
1368821_at	Fstl1	-2.84643	-1.01274	52.8793	64.5103	41.3277	141.627	139.39	165.076	177.01	150.339	124.428
1387799_at	Fxyd2	-2.10721	-1.3515	1002.76	869.571	603.068	1712.12	1267.06	880.373	2159.08	1699.22	1357.88
1368207_at	Fxyd5	4.98701	1.44217	203.803	165.599	145.686	39.0873	66.9383	42.9304	39.5141	32.1862	31.5857
1375546_at	Fzr1	2.09736	-0.94684	232.007	293.086	212.198	120.247	116.456	134.566	79.6847	122.457	149.392
1387383_at	Gabbr2	-2.10635	-1.06856	627.877	518.705	513.569	1215.68	1138.78	918.052	1350.94	1093.78	1052.14
1380828_at	Gabra1	-2.58945	-1.16678	115.169	68.3583	91.892	134.567	191.11	285.565	282.442	186.998	243.745
1371057_at	Gabra5	8.31358	2.61702	82.2695	152.098	145.03	40.1946	30.1444	49.0911	5.36841	15.399	24.8684
1368947_at	Gadd45a	14.8517	1.83434	394.05	1063.47	523.892	46.6878	61.3229	136.714	39.9991	46.517	46.8967
1388792_at	Gadd45g	5.64092	1.66446	393.465	606.523	588.275	106.532	102.899	259.216	69.3066	89.4686	122.786
1387088_at	Gal	5.64125	1.4415	3423.32	3771.06	3375.8	567.286	904.095	1229.61	626.755	807.13	439.845
1396238_at	Galnt14	-2.68503	-1.12756	106.9	75.7412	74.9981	257.259	199.257	156.991	249.26	218.784	223.724
1387554_at	Galnt5	-2.89134	-1.27239	24.7807	17.6675	22.8912	44.2852	49.7903	54.3994	64.4731	63.9824	60.4625
1384667_x_at	Galr2	-2.05942	1.05822	438.529	291.132	335.614	791.6	820.73	709.245	936.419	613.219	644.209
1387221_at	Gch1	5.64005	2.12063	161.297	159.516	106.958	48.6996	60.1425	51.9975	26.0076	20.2581	29.5796
1398822_at	Gdi2	1.82438	2.07116	29.0121	50.481	48.7322	33.6721	25.356	86.5414	15.9315	22.0954	32.2573
1368353_at	Gfap	5.27061	1.21692	82.8269	104.35	93.6771	10.7055	29.2719	24.8685	8.38958	18.4137	26.4835
1367954_at	Gfra1	3.14674	0.940717	140.559	138.673	134.034	35.5666	54.1058	33.8733	47.3194	55.2272	28.7849
1369167_at	Gfra2	-2.21478	1.69227	163.091	68.7843	134.957	448.578	307.989	618.327	277.635	234.116	300.702
1387729_at	Ggt5	4.31543	1.84541	33.3522	100.215	67.5408	30.5748	27.3366	28.0886	2.7877	11.726	32.0885
1373803_a_at	Ghr	-2.40775	-1.55112	22.0636	22.4126	25.3787	31.2678	47.0068	30.1585	74.7349	45.8787	47.5796
1367705_at	Glrx	4.18137	2.37865	29.0962	71.5588	57.0027	29.3723	17.6611	42.6532	7.74064	16.1764	13.7877
1381557_at	Gna14	-2.29135	1.03783	1494.83	1112.79	1118.81	3018.06	3341.83	2501.69	3531.91	2328.82	2677.83
1387039_at	Gpc1	2.10816	-1.09852	1021.02	1100.01	806.738	497.725	411.563	354.938	336.76	578.408	473.611
1384004_at	Gpr158	2.52618	1.0788	774.205	1067.12	1055.68	377.664	345.794	513.702	290.722	376.651	479.422
1382319_at	Gpr68	-2.44363	-1.1539	404.707	325.768	298.279	733.139	847.978	597.484	841.014	961.633	711.249
1387666_at	Gpr85	2.03027	1.43301	117.165	71.693	87.7144	60.2367	71.5423	63.4325	62.5757	28.2889	45.3599
1387241_at	Gpr88	6.54782	1.92024	37.5776	64.5473	74.1933	9.19809	11.0047	31.5051	2.30556	14.2774	10.3448
1376828_at	Gprc5a	3.58592	1.37809	45.7008	40.0613	36.356	8.51298	19.8223	18.5954	24.1469	6.25566	3.65235
1378163_at	Grem2	-2.64798	-1.16124	222.365	110.028	129.535	320.407	372.86	360.068	453.861	362.214	407.103
1368401_at	Gria2	-2.83753	1.10799	31.0868	49.3037	80.0319	150.932	144.779	208.653	132.645	138.161	184.398
1387309_a_at	Grik1	-4.22456	0.995753	309.488	108.841	179.815	1104.45	821.887	589.823	1247.98	455.74	823.172
1368647_at	Grk6	2.14977	1.16345	169.321	230.312	210.816	119.119	105.613	105.64	51.5109	115.702	116.747
1374367_at	Grxcr1	-3.91725	-1.33622	31.7732	21.1336	16.8815	60.7477	79.4873	64.3562	96.5195	100.598	76.2613
1370628_at	Gzmb	12.1812	3.47007	81.7231	177.38	123.727	24.854	36.4381	47.7651	11.3416	13.0491	7.03716
1389665_at	Habp4	2.16202	1.27598	613.432	938.559	844.619	471.808	406.248	536.369	230.459	470.637	407.408
1387396_at	Hamp	4.79767	1.69249	102.177	86.6478	46.7468	19.112	47.1172	16.874	22.7134	15.6605	10.7273
1376468_at	Hars	2.2209	1.18976	292.222	371.751	373.438	171.444	156.337	227.971	100.44	172.961	193.71
1388923_at	Haus8	2.48977	-1.03304	105.474	106.667	73.5754	48.0968	33.0696	29.9199	49.441	35.0163	30.2991
1385573_at	Homer3	6.90391	1.54157	104.246	64.075	75.2169	33.3237	11.9943	9.06141	5.69841	10.6301	18.9469
1368188_at	Hpd	12.5675	2.36597	135.058	137.618	137.919	19.4867	33.7647	24.0474	15.9092	15.3541	1.40779
1369336_at	Hr	3.25576	1.12627	219.542	225.76	229.566	74.391	84.4506	74.6162	59.6146	68.0944	79.5753
1368535_at	Hrk	6.02586	1.08766	25.706	76.0732	64.4453	7.66523	16.0792	6.25873	4.86687	7.24361	15.4747
1382492_a_at	Hsd17b8	2.77906	-1.10666	583.636	657.109	550.175	240.385	205.137	136.803	263.58	226.521	154.333
1368578_at	Hsd3b1	17.8121	1.38415	74.0747	99.5882	59.3501	1.21039	6.04148	10.8552	11.6748	0.649316	0.75759
1371077_at	Htr3b	-2.59622	-1.31887	207.842	96.9365	113.291	264.814	252.441	305.723	305.3	391.802	388.3
1389355_at	Ier5	3.55673	1.29418	133.323	191.295	161.844	59.2374	58.6936	59.0774	62.8503	44.2691	29.6529
1373630_at	Iffo1	2.03684	-1.09821	432.824	574.284	431.955	175.588	193.919	273.828	197.643	245.193	263.682
1372013_at	Ifitm1	-2.05827	-1.3255	500.876	518.864	443.97	745.344	989.284	538.256	1578.55	770.217	663.949
1374601_at	Ifngr2	2.70731	-0.906158	346.235	516.614	397.583	157.479	134.483	221.818	156.522	166.078	142.967
1388927_at	Ift27	-2.28322	-1.43589	88.0213	52.6499	47.9541	119.643	110.472	69.8204	174.912	147.839	107.922
1370333_a_at	Igf1	-2.08796	-2.58721	57.5072	37.3713	54.1959	48.2655	26.2151	45.8267	99.9992	127.948	83.3137
1381082_at	Igsf23	60.6543	5.94135	112.107	83.8414	57.3596	6.57095	9.76692	8.47478	2.43161	1.00262	0.742036
1373793_at	Igsf8	2.91256	1.23388	319.688	329.88	296.118	168.027	100.095	132.51	78.0643	141.068	105.561
1368424_at	Ikbkb	2.47598	1.42118	27.3776	41.8938	40.6009	25.0142	11.3702	26.6809	23.3326	3.5378	17.505
1388711_at	Il13ra1	3.03191	1.32952	439.489	657.911	566.979	241.047	218.899	269.902	172.72	186.169	190.065
1368210_at	Il24	8.30514	1.10587	49.3046	62.1976	51.6396	6.50635	13.4984	1.71842	16.7646	1.11892	1.76
1389092_at	Il2rg	2.01591	1.26555	107.341	132.349	94.039	91.7536	53.2901	64.464	42.8812	56.2527	66.4135
1373970_at	Il33	2.46026	-1.03962	66.9968	190.775	185.869	44.2381	60.0848	69.128	50.2836	60.7722	69.2671
1368134_a_at	Il4r	4.09139	1.44453	90.3028	138.511	128.614	23.7674	43.2491	59.1786	16.934	39.0929	31.334
1386987_at	Il6r	6.82779	1.50234	26.8731	27.2746	27.6937	5.86227	10.1025	2.04299	3.46699	1.74006	6.77946
1374743_at	Inadl	-2.80933	-1.38017	85.5347	60.333	47.937	115.565	122.478	156.443	240.188	172.763	131.509
1394340_at	Inpp1	2.19223	1.03402	33.4291	66.6061	44.8041	25.1026	19.5519	23.6626	17.9131	22.1069	26.0495
1387198_at	Inpp5d	-2.35484	-0.935852	33.1367	38.7224	28.7755	129.92	65.541	57.7609	81.5864	69.759	85.6327
1373955_at	Ipo5	2.89273	1.24339	219.803	363.825	298.909	96.1345	121.843	161.367	117.763	89.6379	97.6874
1380336_at	Irak3	2.29227	-1.27476	59.6093	147.201	137.21	18.6988	51.3636	47.6687	50.5332	43.8013	55.7443
1367467_at	Iscu	-2.13152	-1.36017	1431.69	1325.19	1360.67	2367.6	2113.54	1971.47	3718.02	2754.26	2304.33
1396459_at	Isl2	-3.38202	-1.22329	181.229	125.998	126.712	403.326	458.031	338.351	594.477	441.194	431.922
1383240_at	Itga6	2.52594	1.21871	814.415	971.621	1016.26	399.449	501.715	450.88	326.324	343.643	439.442
1370937_a_at	Itga7	2.08694	-1.0396	594.204	693.978	679.403	286.572	236.477	383.846	200.89	384.667	357.251
1393347_at	Itgal	2.44152	-1.38664	34.8402	48.4026	35.1305	15.2823	14.2445	5.43786	19.9718	10.4437	18.0681
1387346_at	Itgb1	4.09636	1.44161	35.8227	192.368	159.891	36.0724	30.8584	69.645	10.8523	45.2888	38.597
1382439_at	Itgb6	-4.03732	-1.27887	25.3971	8.83587	19.815	28.265	61.3105	81.0511	83.7214	55.5408	78.947
1373623_at	Itpkc	2.45326	-1.01647	106.115	81.7837	75.3142	36.7905	31.7486	37.0136	42.5943	31.3715	33.3251
1368856_at	Jak2	2.72802	1.06601	52.2955	54.3038	60.1952	20.3904	23.1182	21.6683	14.3812	21.7026	25.0574
1388169_at	Jmjd1c	3.28358	1.4489	147.073	413.778	284.006	114.605	119.814	138.379	59.8016	98.4765	99.0192
1369788_s_at	Jun	4.07388	1.33029	1986.06	2272.13	2299.37	545.77	775.087	820.457	591.776	487.154	530.73
1389281_at	Kank2	2.86846	-1.00084	56.3854	74.2969	74.4408	11.842	27.2989	32.309	15.4848	27.351	28.6741
1374006_at	Kat3	-2.30889	-0.959601	63.3048	65.7976	54.3125	160.95	137.452	142.913	182.49	119.86	121.136
1369144_a_at	Kcnd3	-5.06979	-1.22042	271.534	81.981	181.681	781.77	872.18	569.327	1200.52	642.6	870.209
1387477_at	Kcnk12	2.33309	-0.868025	80.2271	83.3968	62.6899	43.8144	46.8809	21.0547	31.8304	36.5793	28.5921
1370110_at	Kcnk4	-2.79579	-1.25141	138.544	84.9701	84.8773	251.692	272.012	165.279	331.666	241.824	288.707
1397764_at	Kctd5	-2.31032	-1.03735	406.594	282.736	334.353	708.373	774.107	797.395	866.627	679.76	818.643
1375426_a_at	Khsrp	2.2369	1.33777	466.899	173.044	268.762	225.288	297.744	20.4148	257.388	81.674	67.1722
1371125_at	Kif2a	2.32854	1.79388	41.5791	114.923	92.9346	34.9624	57.1654	100.034	18.7401	41.6499	46.7311
1394039_at	Klf5	-2.43734	1.30339	119.585	55.7385	84.3963	253.418	328.005	243.655	238.92	159.073	235.033
1377618_at	Klf7	2.00819	1.51922	692.327	674.676	938.208	607.939	576.164	559.81	288.489	412.401	447.015
1377689_at	Kntc1	-2.61518	-1.13992	46.4344	64.4538	64.7486	99.2371	176.377	127.33	179.06	148.014	132.247
1388433_at	Krt19	5.56341	0.787453	103.577	58.1502	73.4059	0.555377	18.8759	13.8497	23.2439	11.0085	8.01175
1388932_at	Lama5	4.57435	0.774045	82.7232	103.418	74.5599	14.9975	13.3701	15.7467	17.8066	26.2972	12.8881
1383887_at	Lamp5	-3.49545	1.13843	499.146	302.85	237.084	1331.66	1459.68	1343.5	1359.33	1156.39	1116.34
1388748_at	Laptm4a	2.68258	1.9253	159.431	321.75	328.095	137.184	145.722	297.915	25.2271	138.787	137.664
1384803_at	Lce1f	53.4705	7.07266	482.53	501.664	498.22	28.1313	87.6997	80.2514	8.88279	8.58734	10.2539
1389210_at	Lcp1	3.92411	1.56853	1843.52	2270.56	2644.17	629.981	626.292	1445.12	502.513	519.513	700.214
1383824_at	Ldb2	-3.4717	1.4451	132.475	105.237	117.115	760.088	524.826	495.235	423.841	267.446	540.567
1386023_at	Lgi1	-3.47552	1.16635	59.1002	41.2242	39.0123	210.203	181.258	173.362	154.507	131.286	198.474
1373072_at	Lims1	2.2628	1.33886	1106.49	1688.26	1728.63	734.413	887.914	1054.08	661.146	627.828	710.045
1370928_at	Litaf	3.91255	1.25366	740.416	1035.73	1127.32	273.767	289.837	366.724	227.041	249.763	265.287
1368171_at	Lox	2.40283	1.49252	27.5396	29.9446	28.0568	14.9129	18.6391	19.5817	12.1945	9.05812	14.3474
1388902_at	Loxl1	2.84528	1.16112	112.214	80.2868	46.4737	29.6499	31.2968	36.5755	40.9487	27.4639	15.5774
1374108_at	Lrp12	2.53585	1.38876	88.8146	123.533	140.73	59.0238	70.1519	64.1874	35.788	44.7095	58.7367
1391601_at	Lrrn2	-2.42172	-1.18312	215.936	170.912	143.775	483.569	316.316	286.242	480.091	468.859	336.072
1367912_at	Ltbp1	4.01343	1.12987	40.4763	83.6359	95.1214	25.9862	19.5186	16.2142	36.3592	9.5912	8.6746
1370154_at	Lyz2	3.82376	1.23935	1263.2	1484	1175.42	279.607	518.511	473.27	227.212	452.327	346.315
1371940_at	Macf1	2.17871	1.12927	263.924	364.556	496.491	152.335	158.144	272.619	157.004	181.821	177.523
1387947_at	Mafb	4.18979	-1.13558	39.6107	24.529	34.0876	7.59279	9.97575	3.0768	2.35155	16.5745	4.51838
1371988_at	Man1a1	2.4727	1.15628	68.9913	118.068	97.5675	33.147	49.2404	50.7084	40.5543	40.2312	34.3219
1370678_s_at	Maoa	2.77457	1.42439	501.879	447.156	671.477	331.887	270.141	229.898	161.288	203.526	219.244
1395357_at	Map1b	2.13779	1.76181	76.4513	88.9306	158.384	52.8887	67.8165	146.119	40.8544	40.4285	70.1662
1370876_at	Map7d1	2.29003	1.20143	543.929	670.557	708.975	270.73	313.163	425.226	155.946	335.512	348.471
1370948_a_at	Marcks	4.13242	1.42397	125.871	200.835	149.463	50.8398	70.5234	42.7173	15.1379	50.0973	49.9925
1389543_at	Masp1	-2.04115	-1.3828	76.3122	51.6048	32.0524	80.3785	85.9851	69.7678	148.183	89.835	88.5032
1376055_at	Mcm5	8.10008	1.45843	151.077	158.988	159.837	19.2683	24.8427	40.4954	25.0714	13.4005	19.54
1376645_at	Medag	2.68961	1.01516	280.683	232.899	241.539	58.1139	122.261	104.637	119.745	77.3783	83.6313
1372800_at	Meis3	2.75809	-0.994243	177.346	205.423	155.188	68.4077	63.8145	63.9539	62.8133	62.2949	69.9385
1380682_at	Mex3b	2.7633	1.52284	120.925	200.632	169.557	90.664	89.6717	90.3148	58.1589	45.6236	73.9446
1371883_at	Mmd	6.51734	1.454	495.475	1202.86	975.403	157.018	152.379	287.106	87.7542	186.4	136.095
1367858_at	Mmp11	4.71375	1.14758	41.7552	52.765	33.5858	15.9409	2.17897	13.0679	3.35064	12.3405	11.4859
1368590_at	Mmp16	9.11272	2.04792	169.962	226.583	214.074	30.171	35.2559	71.7987	13.811	22.9664	30.23
1370124_at	Mt3	-4.5563	-2.01262	1174.46	706.553	492.632	2358.53	1996.7	1018.38	5399.45	3494.27	1921.33
1372808_at	Mthfd2	3.05465	1.50943	50.0311	77.487	71.1412	32.4423	28.1113	37.6124	4.27727	26.4387	34.3191
1391563_at	Mum1l1	-2.32372	1.356	34.4946	16.2598	14.0557	69.102	67.9333	67.1795	48.0639	45.1414	57.3952
1373032_at	Mustn1	3.26107	-1.17357	192.034	241.205	261.813	44.0953	70.714	66.8034	73.6271	79.8971	59.6117
1369202_at	Mx2	6.09911	3.29091	34.6299	42.0824	59.4747	15.172	38.4476	19.8632	13.7256	2.4779	6.12548
1374468_at	Myd88	2.16925	1.26417	188.895	149.728	122.414	98.9796	80.6826	89.0154	80.118	59.5351	72.8797
1393639_at	Myo10	4.35124	1.0542	236.264	114.918	149.724	27.0165	68.301	26.0406	65.4495	27.3799	22.2888
1369720_at	Myo1b	3.20244	1.37583	71.2702	73.261	61.846	32.9335	21.8679	33.8624	7.45285	30.0208	26.9701
1392893_a_at	Nacc2	-2.06449	-1.02584	525.562	404.707	477.018	795.581	1256.32	780.241	1222.26	920.302	762.772
1370826_at	Nap1l1	2.10486	1.05819	366.137	481.915	491.104	181.957	237.436	253.851	162.033	247.374	226.812
1375861_at	Nap1l5	-2.15134	1.05881	582.67	774.261	696.536	1449.35	1448.57	1779.56	1242.58	1573.1	1602.02
1372295_at	Narf	2.1322	1.29762	108.676	148.644	154.304	71.759	67.3139	111.434	66.2212	59.8212	67.0085
1368320_at	Ncam1	4.00489	1.30455	45.0206	30.8426	56.3388	26.3976	12.5564	4.10931	11.9154	1.1683	19.9264
1370903_a_at	Ndrg3	3.33712	-1.05444	465.142	558.228	736.581	139.455	205.296	155.408	230.812	151.017	145.557
1388489_at	Ndufa3	-2.05599	-1.70606	982.075	1008.32	863.792	1340.88	1193.77	904.959	2845.35	1797.34	1225.49
1372147_at	Ndufs4	-2.04082	-1.42114	137.725	117.787	87.716	183.623	196.093	113.172	297.09	216.4	186.975
1389507_at	Nedd4l	-2.07179	1.11164	199.105	199.223	185.142	426.611	430.862	486.313	361.91	372.412	474.51
1372000_at	Net1	2.27593	1.06506	179.819	189.303	143.874	63.4875	84.8806	91.6968	54.795	84.7736	85.8322
1368127_at	Neu2	3.09204	1.19618	37.8601	73.7551	74.3711	25.3977	27.3758	19.1769	6.67115	26.3714	27.1075
1368488_at	Nfil3	5.4635	-1.79893	115.403	197.552	176.771	24.8649	5.47851	19.484	34.7192	22.7517	32.1651
1387924_at	Ngef	2.6099	1.13302	146.373	137.648	107.122	68.8524	48.9418	52.01	33.3764	55.0707	61.4219
1375957_at	Nkain1	4.52056	1.22892	101.93	77.5536	64.3913	19.8093	32.5824	13.906	11.9246	24.1292	17.8941
1369669_at	Nln	2.93928	1.27936	32.3597	42.7216	33.9481	13.0462	19.9213	14.4892	11.0435	16.7797	9.27073
1378310_at	Nmb	-5.39323	-2.20192	269.328	205.177	155.524	550.852	587.419	404.877	1531.11	1106.57	760.212
1371052_at	Nog	-7.51205	-0.944541	24.7695	16.7863	15.3711	124.932	240.458	87.3571	156.55	120.324	150.765
1384257_at	Nono	2.09257	1.22854	42.7626	59.2473	52.8508	28.8759	32.6104	29.4321	16.2425	23.5349	34.2276
1374508_at	Nphp1	-2.45698	-1.4369	147.926	158.792	124.231	260.924	275.27	200.692	493.174	297.717	267.941
1370517_at	Nptx1	-2.51821	1.28007	2716.32	895.432	1737.44	5694.84	5650.04	5898.15	5506.58	3980.29	3983.5
1387154_at	Npy	28.3748	4.57695	2841.08	2838.19	2303.02	266.65	426.922	593.997	77.4553	149.868	53.9923
1390828_at	Npy1r	-2.28448	1.2727	229.987	356.023	325.99	1009.24	520.978	1121.37	411.407	864.374	807.664
1387497_at	Npy5r	-2.28851	-1.26539	24.6617	27.4901	30.7111	55.6107	45.8379	48.4125	47.6945	71.8106	70.1275
1370607_a_at	Nrg1	-2.0888	-1.19371	192.424	54.395	177.924	278.846	376.501	87.8843	336.152	211.112	339.938
1379982_at	Nrip1	2.59496	1.25083	214.881	249.155	280.08	75.114	129.126	154.441	91.6437	88.0766	107.034
1386969_at	Nrn1	-2.78239	1.26505	808.966	448.005	560.219	2011.63	2179.73	2204.89	1719.28	1574.13	1762.72
1376893_at	Nrsn1	-2.73333	1.02899	716.501	471.028	601.719	1629.41	1709.87	1693.12	1635.8	1610.47	1644.33
1368261_at	Nrxn3	-2.49705	-1.32647	169.414	117.543	122.48	301.597	236.099	233.06	392.455	325.609	304.32
1387817_at	Nsg1	3.65279	1.54193	866.922	954.296	902.214	414.551	363.425	371.652	170.74	276.56	298.276
1367847_at	Nupr1	5.48828	1.2975	118.381	203.537	116.392	27.1744	41.3018	35.1461	37.8907	22.2832	19.6891
1393413_at	Nyap1	2.90214	1.0654	118.61	62.025	36.1213	10.9217	36.0853	32.5664	29.7469	23.6156	21.3259
1378198_at	Ophn1	-2.35765	-1.14854	83.7935	60.5521	57.7311	176.756	136.108	101.946	147.834	167.368	161.225
1384156_at	Osbpl7	-2.1345	-1.23919	81.7049	43.584	63.143	109.928	128.886	85.7588	145.289	128.448	128.471
1380553_at	Osgin2	3.67433	1.77411	102.701	152.346	166.64	51.0084	51.499	101.099	31.7209	38.3679	44.6767
1384254_at	Otud1	3.10084	1.63267	187.445	216.911	232.136	81.6459	107.526	145.958	93.4783	47.8651	63.9213
1368940_at	P2ry2	-2.78856	-1.45283	19.3498	16.8939	7.99421	21.6732	34.6857	28.5514	50.1195	34.9697	38.2707
1368754_at	P2ry6	2.19372	0.927396	19.0726	50.4056	43.3818	19.4242	19.0545	9.23301	37.3145	11.0568	3.07561
1369952_at	Pabpc1	2.33216	1.14946	2512.19	2451.7	2616.86	1158.01	1096.48	1481.86	1391.25	846.38	1012.9
1368958_at	Pacsin1	-2.13904	-1.28733	217.143	92.4211	125.533	321.239	178.593	223.128	283.436	311.163	336.091
1387562_at	Padi3	3.41328	-1.28805	80.8963	78.4192	75.2012	16.0895	15.7241	21.5285	21.089	15.6086	32.0096
1392890_at	Pafah1b1	3.27683	1.68462	35.2281	65.8555	64.8719	2.56044	35.5035	47.2539	2.28486	24.0651	24.2951
1376518_at	Palm3	2.05685	-1.08876	711.721	826.661	768.554	290.777	420.213	319.162	446.021	330.739	344.828
1376924_a_at	Palmd	-2.61451	-1.68804	69.1069	90.8449	66.3494	74.4439	122.326	153.737	142.697	218.13	230.84
1382934_at	Panx1	2.2223	-1.07638	275.26	337.367	302.827	99.5091	136.056	147.145	138.855	152.121	120.964
1382130_at	Pcdh19	-2.92464	-1.23442	47.9979	31.0593	41.9509	98.6919	110.033	77.9731	139.183	90.9105	123.812
1399034_at	Pcnx	2.71804	1.11006	480.056	626.616	661.83	185.137	244.551	292.579	250.557	183.443	216.654
1373368_at	PCOLCE2	3.0144	0.952094	382.01	752.367	455.215	138.743	186.081	177.246	182.247	188.371	156.715
1390227_at	Pcp4l1	-3.52951	-1.4421	119.445	34.0022	38.1589	179.928	191.856	97.1684	273.829	177.893	224.554
1385640_at	Pcsk9	-2.17348	-1.29711	73.638	54.3457	53.9117	95.3832	133.183	76.2231	147.573	137.246	110.526
1371002_at	Pdcd2	2.14067	0.971701	693.403	751.259	798.403	287.262	307.94	422.98	294.983	418.91	333.942
1388120_at	Pdcd6ip	2.83337	1.28631	232.76	351.405	282.288	137.202	109.624	146.534	74.1065	101.724	129.972
1377779_at	Pdcl3	2.0751	-0.852377	124.136	137.597	111.573	72.1879	47.0634	91.8031	68.7598	46.1295	65.0087
1393573_at	Pde6b	23.7701	2.78802	142.246	191.075	164.926	9.58596	28.8692	19.9849	10.4623	5.23242	5.26637
1376057_at	Pde8a	2.71739	-1.14328	33.9284	37.5087	39.0123	3.49308	2.01684	30.0416	9.37041	15.6097	15.6652
1367946_at	Pdlim1	3.53685	1.05313	1169.69	1367.74	1253.16	311.637	396.124	420.924	212.462	509.294	349.988
1386913_at	Pdpn	2.79698	1.02671	436.032	472.799	401.005	127.526	190.885	162.403	88.6235	184.501	195.179
1383294_at	Pdyn	8.00045	1.70784	29.1834	75.3319	77.33	10.3883	3.80067	24.6291	18.8233	2.3333	1.5728
1371441_at	Pea15	2.17124	1.1292	896.03	1196.66	1025.33	502.79	508.772	610.029	441.939	462.946	531.171
1367949_at	Penk	-2.53674	1.05099	31.973	27.476	45.9471	118.041	99.3622	63.5914	91.7748	107.309	68.2775
1372423_at	Perp	-2.43099	1.11862	103.157	79.7268	95.9099	234.167	256.437	267.53	242.652	193.828	241.264
1387361_s_at	Pgk1	2.27273	1.66329	1283.48	1978.39	2131.93	1242.52	1007.84	1697.06	467.18	880.741	1025.34
1375224_at	Phlda3	2.03792	1.40485	68.5039	59.1278	72.3488	56.4511	53.9918	27.4149	33.925	38.9431	25.2613
1374232_at	Pik3ca	2.42545	1.18344	234.47	171.714	313.772	120.201	91.6724	139.411	91.9982	103.473	101.363
1389143_at	Pik3ca	2.54313	1.29931	544.536	756.209	837.992	329.759	323.776	439.171	253.979	263.64	323.368
1379352_at	Pip5k1b	3.23848	1.51351	134.436	234.089	183.547	73.9193	67.3897	116.702	44.6831	61.3871	64.4019
1372532_at	Pitpnm2	-2.16147	-1.3265	245.56	210.633	201.822	462	372.943	237.259	425.133	564.055	433.089
1371600_at	Pkig	-2.41956	-1.43546	209.706	110.442	94.9891	222.531	309.464	167.744	438.83	348.818	216.802
1367800_at	Plat	2.42363	1.12335	178.555	371.395	287.17	102.45	112.69	172.864	82.8414	123.225	139.334
1387269_s_at	Plaur	2.75734	-1.06847	23.5577	77.0163	37.1511	8.55088	11.7759	26.421	11.1179	16.7381	22.0926
1367916_at	Plcd1	2.3603	0.996457	159.025	155.505	152.615	68.4664	59.7209	69.0288	80.6138	62.7921	54.5114
1387065_at	Plcd4	-2.50656	-1.22749	300.409	90.7243	136.667	440.956	319.589	317.232	543.844	388.159	390.957
1373785_at	Pld4	4.85705	1.31058	43.6102	52.7031	35.829	17.6475	3.64351	14.365	3.79482	11.7609	11.6506
1390687_at	Plek	4.82912	1.40431	69.4021	45.0946	56.0197	10.3815	15.0858	24.1192	1.45241	22.4505	11.4071
1398520_at	Plekhd1	-2.16892	-1.10686	229.429	108.481	106.493	329.602	277.92	263.297	401.405	252.164	310.307
1375920_at	Plekho1	3.06514	1.71236	81.5257	89.5843	51.2806	44.1156	39.3057	40.8188	29.9586	20.4077	22.1886
1374444_at	Plxnb1	2.11238	-0.788259	66.0248	82.8074	81.2731	46.6996	36.414	55.0791	38.212	33.8908	36.8289
1388337_at	Pnp	2.18027	-0.948796	1105.68	1197.19	970.588	592.61	505.94	483.876	562.835	527.245	411.32
1370995_at	Pou2f1	5.56761	1.05434	81.2199	54.2808	49.5638	7.67014	23.5244	3.85096	8.08964	12.9373	12.2125
1388913_at	Ppap2c	3.25778	1.31946	61.446	74.7169	78.3281	32.4701	24.574	29.829	20.255	17.5223	28.0624
1388543_at	Ppapdc1a	-3.25752	-1.03726	84.196	47.677	49.5519	211.928	202.322	155.517	202.288	209.626	179.082
1389547_at	Pphln1	2.01917	1.54652	56.2936	90.4157	91.7504	57.3946	51.4052	73.841	40.3705	24.1171	53.61
1398332_at	Ppm1f	2.00514	1.19622	192.707	299.03	220.868	159.137	118.657	147.329	52.3468	149.245	153.798
1381850_at	Ppp1r12a	7.95936	1.53352	225.135	25.1366	45.7837	17.5913	23.4375	16.0118	18.7352	6.16519	12.2955
1373262_at	Ppp1r18	2.07677	-1.20215	160.836	163.048	114.712	79.0983	50.0246	46.5552	70.5717	75.2608	65.3587
1383191_at	Ppp1r1a	-2.52596	-1.39044	64.8956	27.0034	36.0426	81.2182	80.6303	70.5779	173.319	78.7656	71.0905
1393890_at	Ppp1r1c	-2.01095	1.098	882.004	693.688	863.986	1723.67	1945.16	1718.05	1837.88	1563.08	1505.1
1373073_at	Ppp1r7	2.25339	1.57446	247.067	153.009	250.771	140.333	117.722	196.697	107.396	81.6939	99.7408
1370162_at	Ppp4r1	2.38826	1.23622	124.359	169.155	163.618	57.8258	81.4144	97.3812	30.2224	78.5112	82.6744
1390839_at	Pqlc3	-2.02825	-1.05705	451.446	507.069	510.053	1110.58	844.825	862.447	1034.35	949.497	994.781
1392899_at	Prc1	3.53393	2.54211	43.3488	43.516	36.2681	27.0986	44.4903	16.9861	14.2785	10.7053	9.85928
1367969_at	Prdx6	2.65046	1.16131	110.175	102.194	103.459	62.4499	38.5379	37.3933	40.9085	50.7135	27.5375
1383692_at	Prelid2	-5.18946	-1.2771	51.6187	43.3211	47.1035	240.992	212.102	124.093	323.473	214.993	198.661
1368240_a_at	Prkcb	2.65808	1.9545	44.2775	91.5044	125.632	45.3823	39.5439	107.293	1.34927	42.0365	54.961
1367691_at	Prkcdbp	2.23307	-1.02026	703.419	724.952	659.546	293.754	293.896	328.785	332.737	310.237	292.025
1370384_a_at	Prlr	-2.51965	-1.39297	30.7545	22.2156	16.658	45.5422	63.3062	17.0971	81.4966	46.5852	47.3566
1385321_at	Prmt8	-2.89665	1.07447	56.2282	31.7464	46.7935	149.102	135.234	135.114	164.076	108.201	118.1
1372729_at	Procr	3.12125	1.62916	72.7	54.9687	60.7904	46.473	24.0393	27.8555	17.8462	21.8354	20.6977
1377091_at	Prrt1	-2.59893	-1.6308	103.831	73.4752	52.6881	173.012	110.449	83.0697	249.415	169.926	178.398
1388012_at	Prrxl1	-2.27731	-1.04866	333.997	199.748	193.714	569.141	526.446	484.198	508.984	587.984	559.685
1373152_at	Prss23	14.032	2.18367	100.208	224.252	248.467	17.2051	22.5864	49.3678	6.79283	17.9858	16.0514
1370193_at	Ptp4a1	2.89749	1.69439	383.661	1102.67	922.707	408.808	334.658	665.288	127.774	342.36	361.289
1368421_at	Ptpn5	7.32178	1.58585	308.057	448.008	340.524	87.0255	63.1218	87.3664	47.9537	43.7374	58.0796
1387444_at	Ptprh	6.54486	1.26284	56.6763	200.416	138.236	19.5748	30.7149	25.9897	29.8433	16.933	13.6265
1382094_at	Ptprj	3.60946	1.18546	157.737	221.674	159.564	41.9883	78.1095	56.9194	44.0786	59.877	45.3677
1368412_a_at	Ptpro	3.38184	1.36466	108.361	118.212	131.435	24.0607	46.5683	73.8363	33.879	35.7531	36.2299
1370177_at	PVR	7.08063	1.69961	238.623	358.959	357.924	46.4529	81.1107	101.793	46.2022	35.7284	53.016
1372294_at	Pxdn	2.11355	1.02161	300.636	331.143	352.492	103.708	165.96	206.092	128.144	152.683	184.868
1377669_at	Rab27a	-2.71832	1.07456	47.3627	31.2716	27.5756	139.875	78.1801	92.1842	100.675	81.6799	106.358
1373894_at	Rab31	3.80339	1.187	405.601	446.977	410.27	122.335	121.28	150.508	88.9976	111.955	131.08
1392092_at	Rab33a	2.06577	1.15562	535.804	659.446	536.093	345.19	297.247	326.104	326.986	265.219	245.906
1383232_at	Rab33b	3.19569	1.50673	546.465	582.697	578.618	259.94	256.062	289.196	190.958	126.29	217.153
1391434_at	Rab3a	-2.01027	-1.19943	1346.03	961.65	933.857	2185.69	1877.69	1369.51	2821.94	1907.77	1786.65
1382274_at	Rarres1	-2.80838	-1.01135	268.666	162.645	136.846	578.207	564.009	435.472	462.012	573.572	560.017
1378740_at	Rasal2	2.20401	-1.25829	382.752	323.044	327.359	117.9	149.3	105.34	207.785	148.937	112.041
1387908_at	Rasd1	4.72805	1.31723	140.792	194.546	159.028	31.7744	51.2456	54.71	46.946	33.7543	23.86
1389811_at	Rasgef1c	2.05806	-0.965553	59.3854	57.9277	47.2681	13.8579	48.5644	20.3997	26.3384	25.6735	27.957
1375545_at	Rbfox2	2.87361	1.47499	234.423	141.975	201.178	93.0958	178.968	24.3985	62.0475	88.7754	50.1705
1377095_at	Rbfox3	-3.32452	-1.41413	1667.96	707.224	759.646	2922.21	2826.46	1621.11	5066.36	2918.74	2436.7
1367939_at	Rbp1	12.2194	1.79038	123.261	198.379	143.741	17.0418	18.3388	32.8067	12.4703	9.01603	16.5989
1388686_at	Rcan1	2.6561	1.03971	104.573	164.041	144.755	60.8829	42.4734	58.4546	20.1277	71.6239	63.8785
1376080_at	Rcor1	2.92461	1.55914	22.4398	37.6051	33.7743	18.1715	30.543	1.30154	3.94109	21.4507	6.68741
1383357_a_at	Rell1	2.10372	1.36645	85.0696	130.125	129.557	63.9502	80.8541	79.1261	57.0423	50.1299	56.7048
1390707_at	Rgs10	-2.98579	-0.98217	1222.97	729.935	779.518	2800.08	2652.03	2854.43	3578.99	2420.51	2158.95
1387066_a_at	Rgs12	2.30007	0.964031	126.487	141.25	183.392	54.6535	70.5872	63.8419	59.2385	69.0061	67.8929
1368505_at	Rgs4	-2.27841	1.22924	2674.79	1656.28	1648.45	5910.44	5755.77	5080.73	5510.22	4206.14	3907.45
1371659_at	Rhoc	4.08022	1.25851	384.226	496.169	362.755	158.169	120.395	104.874	82.3552	127.787	94.5351
1367874_at	Rhoq	4.23577	1.20194	1019.1	1744.33	1561.04	374.915	376.163	476.031	306.773	361.426	352.742
1393017_at	Rhpn1	9.56314	-0.975326	353.808	417.904	288.117	35.9913	42.27	35.3667	36.9766	38.2963	35.5515
1370422_at	Ripk3	3.78897	1.62128	27.6023	42.4204	30.4672	17.3158	6.5536	19.1297	22.099	1.55019	2.87252
1373774_at	Rit2	-2.48763	1.04677	692.153	660.006	743.542	1732.41	2024.43	1700.31	1636.89	1828.67	1747.76
1381533_at	Rnd1	2.00472	0.999103	62.6107	65.0559	47.8532	32.7278	37.0126	17.7342	24.8359	32.8626	29.8547
1376066_at	Rnd3	3.01322	1.43382	47.2123	40.2591	44.3543	16.6532	9.64585	36.4296	18.5807	9.54072	15.6277
1373015_at	Rnf11	2.56097	1.43729	645.454	1197.75	1097.14	497.641	454.671	697.895	227.483	407.649	513.007
1387923_at	Rnf112	-2.57603	-1.07355	93.9098	54.4731	79.3251	203.01	152.053	191.333	249.135	129.715	207.732
1393547_at	Rnf182	-2.80421	-0.999505	199.788	98.0715	128.371	381.745	454.814	359.272	413.242	427.133	354.865
1383269_at	Rnf2	2.01395	1.29314	77.5393	78.2943	70.3393	43.294	47.6609	54.2691	22.888	36.1278	53.2873
1379693_at	Robo2	-2.08169	1.28764	417.045	324.538	368.256	955.28	897.875	1121.72	747.424	673.234	889.68
1367862_at	Rrad	23.1199	1.17072	22.2713	44.8598	16.2342	0.443295	1.68748	2.09058	1.56645	1.40061	0.638706
1370428_x_at	RT1-A2	2.00026	1.60114	78.0734	103.258	120.963	88.0656	43.5075	110.403	23.3938	72.1904	55.5429
1377334_at	RT1-Ba	5.67784	1.85581	231.719	226.666	363.297	60.3494	116.364	91.8546	42.7721	70.3405	31.6047
1370883_at	RT1-Da	5.09186	2.09505	260.802	216.628	308.634	76.2595	102.927	144.239	29.3646	69.1833	55.8285
1370383_s_at	RT1-Db1	3.27693	1.70836	121.369	130.031	183.704	79.2063	71.3256	76.3002	48.1239	48.8547	35.7993
1388027_a_at	Rtn4	3.7944	2.12572	46.2407	132.996	102.203	32.4837	39.9593	85.2271	15.6162	25.0956	33.4608
1372690_at	Rtn4rl1	-2.77006	-1.05475	299.649	106.923	118.657	467.681	515.678	396.032	526.885	470.215	457.816
1379552_s_at	Rundc3a	2.40888	1.14473	113.732	307.759	224.208	124.658	60.3973	121.789	39.473	114.947	113.63
1368914_at	Runx1	-2.39304	-0.991682	724.678	337.211	244.409	1208.84	1445.93	497.468	1602.86	804.738	718.427
1368382_at	S100a3	2.84315	-1.06103	266.734	287.72	317.801	81.0573	106.67	101.418	106.891	109.932	89.9682
1367661_at	S100a6	-3.01341	-1.3246	1609.98	969.494	877.211	3695.49	2592.98	1575.33	4778.21	3115.84	2522.35
1372968_at	Sbf1	2.11457	1.15868	245.624	367.644	231.182	193.256	93.218	176.242	98.4604	131.537	169.352
1392107_at	Sbno2	2.89312	1.13193	159.734	258.413	135.774	111.379	58.6279	46.7137	39.3512	73.3345	78.7756
1371769_at	Scamp2	2.47441	1.19919	107.519	136.457	107.698	44.5837	60.2786	65.5716	36.344	59.5092	46.2708
1368044_at	Scg2	-3.53451	-0.974857	498.372	551.129	435.786	2169.1	1438.63	1777.43	1684.22	1751.9	1813.65
1368351_at	Scn10a	-2.61822	-0.962491	783.508	509.065	476.148	1716.38	1575.45	1519.55	1330.73	1645.96	1654.22
1368768_at	Scn11a	-3.12437	-1.14705	1740.55	1247.34	1177.33	3653.82	4222.16	3469.4	5693.38	4328.36	2991.94
1369691_at	Scn3a	2.51785	0.933068	108.039	94.1933	110.85	35.3024	37.5542	43.1661	64.5123	26.223	33.6101
1367849_at	Sdc1	8.27023	1.44525	241.08	417.116	343.769	47.5936	62.8334	64.6697	31.0028	52.4922	37.6582
1376973_at	Sdcbp2	3.97283	1.37996	107.757	115.641	105.798	32.6365	48.3029	33.4068	24.8711	28.9166	29.0745
1376319_at	Sema3c	3.73562	1.5561	372.329	608.687	757.035	122.327	312.239	289.433	113.672	158.401	193.191
1391856_at	Sema3g	-2.98214	-1.13115	296.38	182.295	198.546	713.472	499.988	571.954	674.64	728.456	616.472
1377054_at	Sema4d	-2.34364	-1.20079	55.6597	25.2174	28.7504	92.2081	83.1729	38.5843	81.4334	89.5229	85.9715
1368926_at	Sema4f	3.1849	1.56738	855.823	921.822	1051.12	486.888	367.396	537.835	188.019	304.71	395.451
1376601_at	Sema6a	16.1377	2.23961	697.81	737.043	691.477	63.9304	109.191	121.974	47.7321	49.1205	34.9094
1374547_at	Serf2	2.58074	1.17885	686.352	1151.66	881.543	388.766	348.3	505.198	289.706	384.894	379.19
1367647_at	Serpina1	2.36122	-0.837145	105.831	162.198	127.46	52.9408	62.9273	84.2092	52.5971	59.9721	54.9246
1368224_at	Serpina3n	52.3405	4.45845	841.625	1167.93	791.429	38.8919	101.447	98.2535	42.1463	5.22272	6.14559
1368487_at	Serpinb2	49.0946	4.46937	43.4089	101.471	93.354	0.153627	10.5037	11.0305	0.275275	0.843858	3.73342
1388569_at	Serpinf1	-3.47176	-0.876245	66.5059	48.7909	42.3921	279.969	203.244	141.565	159.867	185.95	201.641
1367802_at	Sgk1	2.14148	1.41754	112.67	91.4444	98.0153	57.7628	69.2347	72.9955	27.5119	50.3041	63.2686
1384941_at	Shf	-3.23048	-1.60782	128.992	59.3866	51.4491	241.265	117.922	122.68	274.862	314.339	185.557
1392556_at	Shroom3	-2.46789	-1.33709	76.0853	41.1723	60.3384	91.9722	139.61	96.2117	194.101	132.566	111.621
1388828_at	Sidt2	2.25166	-1.11065	634.823	712.354	620.31	281.52	265.047	240.172	188.376	376.648	308.768
1373186_at	Slain2	2.58768	1.52744	143.67	256.237	236.262	94.7561	117.622	163.136	72.9307	69.3348	103.58
1386679_at	Slc14a1	6.75532	1.62438	26.7322	76.1312	46.6563	9.2405	2.52656	24.1863	15.15	1.8115	5.17216
1369131_at	Slc18a2	2.29095	1.27528	129.464	58.1019	77.6043	61.9693	55.6565	29.9839	56.606	29.8602	29.2803
1370367_at	Slc1a1	2.10174	1.22282	53.7431	57.0716	73.3604	19.5154	51.1355	36.5045	30.9614	31.1572	25.5111
1371130_at	Slc1a3	2.69299	-1.13425	134.511	113.552	136.16	34.4551	50.1475	41.185	53.9082	56.96	31.8068
1376860_at	Slc22a23	3.33556	0.92108	271.132	350.221	338.361	48.4403	87.6849	128.89	101.817	101.728	84.177
1390483_at	Slc25a29	2.47379	-1.08225	321.639	311.081	235.396	109.329	118.701	96.2239	101.134	144.678	105.113
1387280_a_at	Slc7a5	3.07989	1.54223	174.97	177.478	124.381	96.4875	80.7323	61.5483	27.0292	73.2974	54.4935
1376664_at	Slc7a6os	2.67204	-1.16625	382.412	596.001	418.217	117.959	171.166	159.05	215.569	173.771	133.343
1388831_at	Slc9a3r2	-2.11061	-1.04804	173.593	91.545	95.3567	267.71	266.052	192.224	287.902	239.953	233.01
1379957_at	Slfn13	3.39078	0.943466	70.8767	106.219	169.166	19.4326	32.8126	44.1004	27.5784	34.8223	39.718
1369174_at	Smad1	2.77331	-1.06726	181.698	67.4239	83.1293	42.5768	46.4279	23.2488	41.788	42.5537	35.4615
1372734_at	Smagp	3.53257	-1.06156	71.6371	81.9936	68.6362	20.332	21.9471	16.9917	29.2168	23.2139	10.4887
1367977_at	Snca	3.09459	1.76195	544.564	1036.53	836.296	510.579	344.191	521.607	197.961	325.755	257.45
1370898_at	Snn	2.13704	1.31557	262.125	346.298	380.247	165.006	151.659	291.961	134.634	147.628	180.372
1398065_at	Sobp	-2.09982	-1.98821	205.153	87.5268	93.4552	174.94	158.529	74.3438	473.831	190.372	146.613
1370172_at	Sod2	2.65811	1.4274	402.023	796.441	655.74	347.158	252.992	395.555	158.063	288.339	251.161
1377457_a_at	Sorl1	-3.61255	-2.01333	873.724	205.479	280.487	765.389	982.896	691.437	2241.29	1546.43	1124.23
1387275_at	Sox11	16.5137	2.50039	106.68	65.1838	79.904	16.0005	14.8516	7.26877	0.619659	6.53216	8.09417
1395336_at	Spats2l	-2.64615	-1.6246	166.429	29.7434	90.9011	172.705	224.606	70.2767	420.325	159.287	180.029
1367581_a_at	Spp1	2.36046	1.23299	135.376	167.875	95.6837	71.3517	54.4417	82.5907	58.1397	64.2675	46.6
1375362_at	Sppl2a	2.36407	1.33505	100.399	101.565	79.3715	60.4294	88.7951	9.65211	55.9905	40.4968	22.5172
1370884_at	Spr	2.49744	1.54443	175.05	181.877	219.014	152.851	79.1674	124.147	72.7041	81.521	76.3875
1371248_at	Sprr1a	30.8073	3.68199	691.893	743.171	666.916	45.1787	105.707	100.336	16.9692	32.4218	18.8389
1367812_at	Sptbn2	2.06586	1.19399	229.381	336.215	257.033	177.539	140.9	157.011	80.9013	173.284	144.016
1370228_at	Srprb	2.32555	1.11817	33.5184	61.1776	40.0149	26.2722	17.269	21.2307	2.94789	30.0945	24.8841
1382276_at	Ssh1	2.40665	-1.48378	393.66	361.898	490.381	125.818	127.087	96.0069	153.531	153.94	210.237
1367762_at	Sst	-2.62327	-1.35217	122.069	82.1524	59.8984	188.681	219.608	104.116	288.923	232.719	171.215
1368782_at	Sstr2	-3.7966	1.06849	4.91624	13.4935	9.22964	45.5015	29.3969	37.2245	33.1183	42.6432	29.1742
1373224_at	St3gal4	3.03084	1.24433	166.834	104.36	109.875	52.3032	41.5247	62.6216	46.6891	37.9097	41.1316
1378478_at	Stac2	8.92193	1.41866	65.4491	196.438	112.965	17.5608	18.915	23.1286	15.7656	15.2278	11.0213
1370315_a_at	Stmn4	6.90221	1.27973	1051.54	1143.6	1042.98	107.792	200	292.584	162.772	179.98	126.39
1373590_at	Stom	2.01431	-0.72523	96.0607	106.133	108.201	56.9526	87.8065	67.7175	49.783	45.1267	59.1847
1368352_at	Stx1b	2.78655	1.15435	286.751	406.702	324.095	146.068	108.141	167.319	67.4317	161.439	136.293
1373100_at	Swi5	2.15846	1.43846	277.551	227.742	138.439	126.453	166.779	135.769	78.4799	141.643	78.1139
1381755_x_at	Syne3	3.10812	1.0399	73.3985	99.1369	63.3034	22.5148	33.4979	22.893	26.4735	31.7869	17.6178
1369046_at	Syt6	-2.36574	-1.84028	107.598	14.1198	18.7313	84.9229	66.334	29.2949	171.882	87.4245	72.959
1369309_a_at	Tac1	-3.57653	0.80593	123.398	262.864	115.405	508.315	303.483	634.225	218.46	775.842	799.925
1391509_at	Tacstd2	3.79812	1.43467	35.7985	77.6507	57.2802	13.0115	31.019	20.4597	24.5837	7.14986	13.2176
1388392_at	Tax1bp3	2.49108	1.26185	232.264	443.579	365.467	176.223	181.156	170.093	83.1557	167.949	166.911
1378857_at	Tceal5	-2.76979	-1.14019	88.2489	49.8272	59.3851	152.425	170.704	156.552	159.757	187.77	199.398
1389555_at	Tcf19	-2.152	-1.12995	63.124	56.5737	65.1566	97.1697	166.069	88.8188	163.751	124.154	109.901
1371303_at	Tdh	-2.35627	-1.05702	40.8295	32.0923	23.701	81.8328	79.1707	54.3839	67.6231	82.0879	77.9586
1378654_at	Tet3	3.44496	1.2727	113.4	28.9251	59.9805	25.733	31.2174	17.7894	28.8786	9.72407	20.1226
1376396_a_at	Tex40	-2.22501	-1.24297	44.5336	32.2796	28.8752	70.8442	59.2123	59.1344	84.5561	74.998	75.6042
1371913_at	Tgfbi	12.3219	1.35794	1102.1	1368.27	1116.82	78.8938	117.713	198.721	82.9623	109.327	98.8344
1370051_at	Tgm1	22.6197	2.18386	399.52	478.934	256.211	19.155	50.2047	40.1885	24.0495	7.20937	18.9037
1371557_at	Thap4	2.13175	-0.948652	327.292	318.239	246.165	130.455	161.786	148.692	163.381	122.643	132.269
1368901_at	Thbd	7.52927	1.30258	96.3837	67.3577	84.0043	16.7625	22.4625	3.63549	8.81059	12.6688	11.425
1391405_at	Thsd7a	-2.59155	-1.51018	986.969	425.491	486.252	1192.31	1249.93	816.063	2447.01	1238.76	1234.85
1374257_at	Tiam1	2.41249	1.18857	50.1392	28.9047	34.0091	24.7198	23.6701	7.30833	15.2796	13.3867	18.1952
1367712_at	Timp1	8.75195	1.25096	526.518	700.777	555.869	84.3106	77.9263	92.64	51.1818	92.2833	60.2796
1372473_at	Tjp1	4.27518	1.77027	265.72	470.196	560.863	111.964	137.517	287.491	60.5609	113.482	129.285
1389002_at	Tln1	3.10332	1.04253	494.296	358.472	508.847	75.5024	188.418	193.5	78.1644	163.527	197.07
1373847_at	Tm4sf1	2.17682	1.36865	54.2816	69.0769	81.5739	25.9283	47.687	55.2342	16.9604	36.7655	40.4172
1376102_at	Tmbim1	3.72736	1.15614	665.006	746.944	748.077	215.95	205.661	248.38	198.969	213.766	166.77
1391169_at	Tmem117	2.04192	1.42768	191.99	215.937	302.826	128.915	83.7574	284.276	85.6236	99.5313	162.926
1384771_at	Tmem132e	-2.1147	-1.33538	251.537	154.581	139.716	308.718	311.25	244.411	383.435	428.198	342.641
1390146_at	Tmem150c	-2.64472	1.04056	654.771	404.494	486.857	1593.16	1450.56	1211.18	1526.52	1217.45	1345.08
1373204_at	Tmem176a	-2.00157	1.08622	1356.03	1549.42	1359.13	2931.75	3706.58	2633.52	3001.45	2652.05	2882.39
1377857_at	Tmem196	2.0803	-1.12592	33.5813	55.9191	67.539	14.0056	22.2444	30.7967	36.3744	16.4134	22.7012
1373595_at	Tmem43	3.19445	1.24417	399.751	666.47	600.401	176.663	180.546	291.903	136.072	212.342	173.309
1390123_at	Tmem45b	-3.09731	-1.41927	172.603	112.259	116.514	316.621	304.475	254.839	526.931	370.252	346.005
1383582_at	Tmem54	-5.83374	-1.46548	192.099	100.137	91.111	638.226	557.737	330.053	1228.26	501.686	506.402
1373309_at	Tmem86a	2.73344	-1.19197	33.4866	49.7182	37.9156	13.9679	10.4513	12.7552	23.9875	9.42144	10.9017
1373161_at	Tmem98	5.30695	-1.69311	107.885	145.2	117.527	14.0818	0.978292	26.1866	21.6607	30.1914	17.983
1371785_at	Tnfrsf12a	3.3663	1.10401	190.08	187.647	117.472	49.3126	64.7233	48.3691	57.7185	43.0977	46.2887
1391573_at	Tnfrsf21	2.46338	1.54229	528.373	906.94	1030.13	413.426	410.89	719.26	181.045	356.639	463.152
1376562_at	Tnik	5.67534	1.22884	168.145	200.842	241.105	31.4211	51.1993	49.4781	37.0269	30.6556	39.8162
1375420_at	Tp53i11	2.72136	-1.15394	221.325	250.648	205.019	80.3151	77.1223	58.145	66.8909	100.332	81.5469
1392976_at	Tpm2	3.26219	-1.29671	34.7498	43.9301	40.9729	10.6823	6.58115	11.0225	15.9604	12.5589	8.15947
1371653_at	Tpm4	2.09549	1.02893	684.136	982.367	953.867	415.633	402.884	468.134	388.713	415.211	446.554
1388821_at	Trib2	-3.39338	1.16864	167.139	150.714	135.287	684.321	525.249	587.416	363.15	540.454	634.074
1390662_at	Trim24	-2.21932	-1.15788	56.5304	77.4548	75.0153	112.209	142.022	146.364	161.146	148.467	154.227
1370675_at	Trpv1	-3.29839	1.24136	506.657	403.351	460.74	2014.45	1821.81	1776.23	1408.08	1492.18	1621
1381070_at	Tslp	20.6371	3.52645	438.52	646.599	874.645	61.2084	83.9349	189.739	26.3189	40.9258	27.7183
1368052_at	Tspan8	-2.01916	1.03093	2704.16	1915.24	2039.56	4771.46	4661.65	4428.23	5086.61	4522.19	3836.69
1370249_at	Tspo	8.97563	1.45575	726.231	1134.16	770.439	115.617	166.05	145.027	82.805	130.402	79.9017
1398953_at	Tsta3	2.02962	1.25581	147.41	142.852	175.826	85.4885	103.247	99.6538	77.0464	60.7047	91.8925
1394422_at	Ttll7	-2.47112	-1.27052	2076.45	817.891	1198.25	3349.59	3401.49	1208.9	4653.12	3181.67	2278.52
1376100_at	Tubb6	10.4716	1.87903	468.015	502.06	366.155	86.401	49.0062	104.367	59.4062	29.9593	38.2401
1386958_at	Txnrd1	2.32012	1.85093	59.7574	48.9136	44.0249	55.7076	36.298	29.8111	17.5228	24.1532	24.1377
1382819_at	Tyrp1	-2.42409	-1.2724	672.827	814.609	819.378	1230.78	1619.75	1544.23	1812.14	1896.12	1883.66
1379910_at	Uap1	4.22668	1.69417	110.952	190.06	235.338	41.2311	61.7457	112.008	51.8516	26.847	48.198
1379284_at	Ubash3b	-2.70713	-1.07003	506.694	214.902	262.758	839.498	845.854	805.009	1159.79	748.671	756.312
1370501_at	Ube2g1	2.07652	1.32677	20.6875	21.9014	24.7926	8.92578	6.37951	27.7474	16.9544	8.61252	6.88233
1371590_s_at	Ubl5	-1.44786	-2.02038	754.786	1029.2	603.361	930.702	458.768	321.368	1542.9	1104.06	809.576
1387645_at	Ucn	7.85401	1.5564	96.3582	158.889	79.4317	17.9889	32.7948	15.5381	18.3919	19.003	5.21742
1371793_at	Ufsp1	-2.68131	-1.16364	718.113	471.178	496.574	1609.53	1301.04	974.053	1695.42	1500.44	1324.46
1367938_at	Ugdh	2.27714	1.32057	229.71	297.519	294.135	128.987	147.805	199.538	94.2542	125.353	141.093
1370613_s_at	Ugt1a1	2.28327	1.30321	84.8365	108.425	90.0546	48.6264	64.0725	49.0077	43.3811	41.5139	39.1881
1370546_at	Unc13c	-2.23782	1.1277	48.3086	49.2141	48.8124	109.931	140.776	118.582	71.1273	115.016	141.328
1389091_at	Usp3	2.38132	1.20491	65.8246	53.8062	42.893	21.3456	35.483	25.4059	22.9237	16.0546	29.271
1377794_at	Utp6	2.3412	1.42229	521.25	737.277	920.157	339.57	381.408	602.587	246.792	325.303	358.49
1384169_a_at	Vav2	-2.47863	-1.38842	196.488	156.785	164.342	275.34	394.313	254.402	536.432	398.51	348.036
1368076_at	Vhl	2.15969	1.23295	324.533	366.669	392.218	227.707	136.151	254.657	133.745	164.756	203.154
1377146_at	Vip	51.9879	5.86444	2581.61	3527.03	3240.06	139.001	321.898	593.672	46.115	79.9002	53.8093
1388330_at	Vkorc1	2.05854	-0.985477	583.037	624.733	651.708	279.606	358.233	278.771	341.547	339.496	222.254
1387455_a_at	Vldlr	3.10351	1.15204	39.4988	64.1453	78.7926	18.684	20.7916	28.2462	10.9837	18.2799	29.5205
1377243_at	Wbp4	2.22409	1.36805	178.885	224.931	195.673	102.036	100.581	166.135	64.0801	95.7641	109.7
1389520_at	Wdr1	2.02006	1.38661	681.338	791.957	880.277	499.453	411.511	704.579	264.212	404.72	496.171
1368641_at	Wnt4	2.61764	1.13227	64.9181	71.222	51.952	26.7522	21.275	33.3331	26.5284	21.6462	23.6811
1373034_at	Wrb	2.00505	1.31731	1051.41	1199.77	1177.55	781.33	639.854	831.484	431.078	645.413	633.556
1369722_a_at	Xylt2	-3.15549	-1.27971	105.665	62.1159	56.2131	238.782	166.572	146.968	356.116	180.767	169.926
1370168_at	Ywhaq	2.19359	1.81372	370.163	742.45	797.263	440.081	338.362	800.692	88.4317	311.566	470.664
1387962_at	Zfp180	2.08713	1.27911	405.035	544.283	626.647	281.213	327.35	357.279	134.346	243.815	376.927
1379967_at	Zfp367	7.08424	2.30409	104.856	216.757	249.287	42.4215	42.5842	100.674	28.1199	19.1242	33.3431
1383054_at	Zfp91	-1.54846	-2.06429	249.804	136.253	164.028	144.967	177.222	90.4391	447.84	208.323	195.623
1377522_a_at	Zfr2	-2.34393	-1.48441	232.578	151.306	136.036	330.332	317.849	172.787	536.166	383.609	298.88
1388130_at	Zyx	2.19303	-1.14963	206.222	229.895	164.74	92.9324	68.9046	76.4879	82.6746	103.591	87.7186
