# Supplementary material for: Gene Expression Profiling of Cutaneous Injured and Non-Injured Nociceptors in SNI Animal Model of Neuropathic Pain
Source: Sci Rep. 2017 Aug 24;7:9367. doi: 10.1038/s41598-017-08865-3 (PMC5570923; doi:10.1038/s41598-017-08865-3)
Supplement: Supplementary file 5 — Suppl. Table 3 [file 41598_2017_8865_MOESM5_ESM.xls]

## Sheet: Design
Gene regulation and functional analysis after SNI: unique to LCM nociceptors and DRG tissue, or in common
List of genes from microarray of LCM nociceptors were compared with lists of gene obtained from:
Costigan et al., Brain 2010
Vega-Avelaria et al. Mol. Pain 2009
LCM								Costigan
				Vega-Avelaria
Gene Ontology (GO) analyses were performed on June 2014 using DAVID online bioinformatics resources v6.7.
GO Terms are ranked by from most to less significant

## Sheet: Summary
Probe set ID	Gene symbol	Nociceptors	DRG tissue	Common
1382431_at	ABCA1	1	1	1
1393217_at	ABCG3L1	1	0	0
1388879_at	ABI3BP	1	0	0
1371713_at	ABL1	1	0	0
1368789_at	ACPP	1	0	0
1387101_at	ACSL4	1	0	0
1398836_s_at	ACTB	1	0	0
1368223_at	ADAMTS1	1	0	0
1393730_at	ADAMTS4	1	0	0
1387395_at	ADORA2B	1	0	0
1368558_s_at	AIF1	1	1	1
1397867_at	AKAP6	1	0	0
1389496_at	AKAP7	1	1	1
1368862_at	AKT1	1	0	0
1379400_at	ALDH1L2	1	0	0
1382541_at	ALK	1	0	0
1383390_at	AMER2	1	0	0
1369249_at	ANKH	1	0	0
1367664_at	ANKRD1	1	1	1
1378433_at	ANKRD33B	1	0	0
1377828_at	ANO3	1	0	0
1372624_at	ANO6	1	0	0
1373654_at	ANXA8	1	0	0
1371858_at	AP1S1	1	0	0
1387289_at	APBA2	1	0	0
1398258_at	APOD	1	1	1
1389350_at	APOH	1	1	1
1371572_at	APP	1	0	0
1368266_at	ARG1	1	1	1
1379311_at	ARID5A	1	1	1
1367960_at	ARL4A	1	1	1
1369319_at	ARL6IP5	1	0	0
1386925_at	ARPC1B	1	0	0
1391808_at	ARRDC4	1	0	0
1371045_at	ASIC1	1	0	0
1369268_at	ATF3	1	1	1
1382735_at	ATG12	1	0	0
1367945_at	ATOX1	1	0	0
1388037_at	ATP2B3	1	1	1
1369342_at	ATP7A	1	0	0
1399000_at	ATP9B	1	0	0
1398347_at	AXL	1	0	0
1372779_at	B3GNT2	1	0	0
1387938_at	BAALC	1	0	0
1389047_at	BAG2	1	0	0
1370823_at	BAMBI	1	0	0
1374113_at	BAZ1A	1	0	0
1388802_at	BEX1	1	0	0
1367779_at	BIN1	1	0	0
1385486_at	BNC2	1	0	0
1389095_at	BOC	1	0	0
1388976_at	BOLA3	1	0	0
1388617_at	BPHL	1	0	0
1386994_at	BTG2	1	1	1
1376652_at	C1QA	1	1	1
1373025_at	C1QC	1	0	0
1382185_at	C1QTNF2	1	0	0
1383391_a_at	C2	1	0	0
1368000_at	C3	1	1	1
1369649_at	CACNA2D1	1	1	1
1376657_at	CADM1	1	0	0
1370562_at	CALCB	1	0	0
1375026_at	CALML4	1	0	0
1368833_at	CAMK2D	1	1	1
1384039_at	CAMSAP2	1	0	0
1368425_at	CASKIN1	1	0	0
1390386_at	CASP3	1	1	1
1368305_at	CASP6	1	0	0
1369158_at	CASR	1	1	1
1374280_at	CBLN2	1	1	1
1373667_at	CCBL1	1	0	0
1385724_at	CCDC74A	1	0	0
1387032_at	CCK	1	1	1
1389123_at	CCL6	1	0	0
1395508_at	CCT5	1	0	0
1374198_at	CD276	1	0	0
1376866_at	CD3EAP	1	0	0
1368921_a_at	CD44	1	1	1
1370406_a_at	CD55	1	0	0
1367709_at	CD63	1	1	1
1367679_at	CD74	1	1	1
1390529_at	CD83	1	0	0
1368393_at	CD93	1	0	0
1389145_at	CDC42EP2	1	0	0
1388448_at	CDC42SE2 /// LOC100362023	1	0	0
1388936_at	CDH11	1	0	0
1387972_at	CDHR5	1	1	1
1388674_at	CDKN1A	1	0	0
1368248_at	CDS1	1	0	0
1396034_at	CES5A	1	0	0
1387029_at	CFH	1	0	0
1389107_at	CGNL1	1	0	0
1384013_at	CHL1	1	0	0
1378252_at	CHODL	1	0	0
1369843_at	CHRNA1	1	0	0
1369001_at	CHRNA3	1	1	1
1384192_at	CHST1	1	0	0
1394334_at	CHST8	1	0	0
1389179_at	CIDEA	1	1	1
1378739_at	CIDEC	1	1	1
1378586_at	CISH	1	0	0
1388547_at	CLDN4	1	1	1
1389553_at	CLEC4A3	1	0	0
1382692_at	CLEC7A	1	1	1
1375633_at	CLIC1	1	0	0
1374630_at	CLIC3	1	0	0
1388759_at	CLIC4	1	0	0
1389791_at	CLN8	1	0	0
1381331_at	CMTM2A	1	0	0
1372042_at	CMTM3	1	1	1
1372478_at	CMTM7	1	0	0
1393264_at	CNST	1	0	0
1387385_at	CNTN1	1	0	0
1393410_at	CNTNAP2	1	0	0
1370944_at	COL10A1	1	0	0
1368826_at	COMT	1	0	0
1369984_at	COX17	1	0	0
1391830_at	CPNE8	1	0	0
1377168_at	CPNE9	1	1	1
1370391_at	CRABP2	1	1	1
1375655_at	CREB1	1	0	0
1369737_at	CREM	1	1	1
1372256_at	CRIP1	1	0	0
1368633_at	CRISP1	1	0	0
1376799_a_at	CRLF1	1	0	0
1388385_at	CRYBA2	1	1	1
1379631_at	CSF1	1	1	1
1371592_at	CSK	1	0	0
1389402_at	CSRNP1	1	0	0
1370057_at	CSRP1	1	1	1
1398243_at	CSRP3	1	1	1
1370404_at	CST12	1	0	0
1387113_at	CTBP2	1	0	0
1387005_at	CTSS	1	1	1
1382913_at	CTTNBP2	1	0	0
1372064_at	CXCL16	1	0	0
1398383_at	CYB561	1	1	1
1379344_at	CYBB	1	0	0
1374939_at	CYFIP2	1	0	0
1369866_at	CYM	1	0	0
1368990_at	CYP1B1	1	1	1
1390282_at	CYP2S1	1	1	1
1370399_at	CYP4B1	1	1	1
1372511_at	DAZAP2	1	0	0
1368404_at	DBN1	1	0	0
1368013_at	DDIT4L	1	0	0
1383556_at	DENND2C	1	0	0
1370075_at	DHFR	1	1	1
1390127_at	DIXDC1	1	0	0
1370328_at	DKK3	1	0	0
1377121_at	DLG5	1	0	0
1386648_at	DNAJC6	1	0	0
1393299_at	DPP10	1	0	0
1371049_at	DPYSL4	1	1	1
1368708_a_at	DRD2	1	1	1
1375936_at	DSC2	1	0	0
1367516_at	DTNBP1	1	0	0
1387414_at	DUOX2	1	0	0
1379847_at	DYSF	1	0	0
1368922_at	ECEL1	1	1	1
1372765_a_at	ECI2	1	0	0
1370003_at	EEF2	1	1	1
1392739_a_at	EEPD1	1	0	0
1370830_at	EGFR	1	0	0
1373217_at	EHBP1	1	0	0
1387588_at	EHD3	1	0	0
1388716_at	EHMT2	1	0	0
1371936_at	EIF4A1	1	0	0
1383768_at	ELAVL2	1	0	0
1374137_at	ELF1	1	0	0
1393443_a_at	EMC9	1	0	0
1390174_at	EML1	1	0	0
1371527_at	EMP1	1	1	1
1368536_at	ENPP2	1	0	0
1368927_at	ESYT1	1	0	0
1372564_at	ETS2	1	0	0
1391241_at	ETV1	1	0	0
1387841_at	EXOC5	1	0	0
1373290_at	EZH2	1	1	1
1367899_at	F2R	1	1	1
1371970_at	FAM111A	1	0	0
1388482_at	FAM129B	1	0	0
1371991_at	FAM214B	1	0	0
1394940_at	FAM46A	1	0	0
1368829_at	FBN1	1	0	0
1373575_at	FCER1G	1	1	1
1398246_s_at	FCGR2A	1	0	0
1395126_at	FCRLS	1	0	0
1389064_at	FEM1C	1	0	0
1377655_at	FGF12	1	0	0
1387606_at	FGF2	1	0	0
1383516_at	FGL2	1	0	0
1388496_at	FLNC	1	0	0
1378057_at	FLRT3	1	1	1
1376766_at	FMNL1	1	0	0
1372695_at	FNDC5	1	0	0
1368489_at	FOSL1	1	0	0
1377713_at	FOXN3	1	0	0
1377693_at	FRMPD1	1	0	0
1368821_at	FSTL1	1	0	0
1387799_at	FXYD2	1	1	1
1368207_at	FXYD5	1	1	1
1375546_at	FZR1	1	0	0
1387383_at	GABBR2	1	0	0
1380828_at	GABRA1	1	1	1
1371057_at	GABRA5	1	1	1
1368947_at	GADD45A	1	1	1
1388792_at	GADD45G	1	1	1
1387088_at	GAL	1	1	1
1396238_at	GALNT14	1	0	0
1387554_at	GALNT5	1	0	0
1384667_x_at	GALR2	1	0	0
1387221_at	GCH1	1	0	0
1398822_at	GDI2	1	0	0
1368353_at	GFAP	1	1	1
1367954_at	GFRA1	1	1	1
1369167_at	GFRA2	1	1	1
1387729_at	GGT5	1	0	0
1373803_a_at	GHR	1	1	1
1367705_at	GLRX	1	0	0
1381557_at	GNA14	1	0	0
1387039_at	GPC1	1	0	0
1384004_at	GPR158	1	0	0
1382319_at	GPR68	1	0	0
1387666_at	GPR85	1	0	0
1387241_at	GPR88	1	1	1
1376828_at	GPRC5A	1	0	0
1378163_at	GREM2	1	0	0
1368401_at	GRIA2	1	1	1
1387309_a_at	GRIK1	1	1	1
1368647_at	GRK6	1	0	0
1374367_at	GRXCR1	1	0	0
1370628_at	GZMB	1	0	0
1389665_at	HABP4	1	0	0
1387396_at	HAMP	1	1	1
1376468_at	HARS	1	0	0
1388923_at	HAUS8	1	0	0
1385573_at	HOMER3	1	0	0
1368188_at	HPD	1	1	1
1369336_at	HR	1	0	0
1368535_at	HRK	1	0	0
1382492_a_at	HSD17B8	1	1	1
1368578_at	HSD3B1	1	0	0
1371077_at	HTR3B	1	1	1
1389355_at	IER5	1	0	0
1373630_at	IFFO1	1	0	0
1372013_at	IFITM1	1	0	0
1374601_at	IFNGR2	1	0	0
1388927_at	IFT27	1	0	0
1370333_a_at	IGF1	1	1	1
1381082_at	IGSF23	1	0	0
1373793_at	IGSF8	1	0	0
1368424_at	IKBKB	1	0	0
1388711_at	IL13RA1	1	1	1
1368210_at	IL24	1	1	1
1389092_at	IL2RG	1	0	0
1373970_at	IL33	1	0	0
1368134_a_at	IL4R	1	1	1
1386987_at	IL6R	1	1	1
1374743_at	INADL	1	0	0
1394340_at	INPP1	1	0	0
1387198_at	INPP5D	1	0	0
1373955_at	IPO5	1	0	0
1380336_at	IRAK3	1	0	0
1367467_at	ISCU	1	0	0
1396459_at	ISL2	1	0	0
1383240_at	ITGA6	1	0	0
1370937_a_at	ITGA7	1	0	0
1393347_at	ITGAL	1	0	0
1387346_at	ITGB1	1	0	0
1382439_at	ITGB6	1	0	0
1373623_at	ITPKC	1	0	0
1368856_at	JAK2	1	1	1
1388169_at	JMJD1C	1	0	0
1369788_s_at	JUN	1	1	1
1389281_at	KANK2	1	0	0
1374006_at	KAT3	1	0	0
1369144_a_at	KCND3	1	0	0
1387477_at	KCNK12	1	0	0
1370110_at	KCNK4	1	0	0
1397764_at	KCTD5	1	0	0
1375426_a_at	KHSRP	1	0	0
1371125_at	KIF2A	1	0	0
1394039_at	KLF5	1	0	0
1377618_at	KLF7	1	0	0
1377689_at	KNTC1	1	0	0
1388433_at	KRT19	1	0	0
1388932_at	LAMA5	1	0	0
1383887_at	LAMP5	1	0	0
1388748_at	LAPTM4A	1	0	0
1384803_at	LCE1F	1	0	0
1389210_at	LCP1	1	1	1
1383824_at	LDB2	1	0	0
1386023_at	LGI1	1	0	0
1373072_at	LIMS1	1	0	0
1370928_at	LITAF	1	0	0
1368171_at	LOX	1	0	0
1388902_at	LOXL1	1	0	0
1374108_at	LRP12	1	0	0
1391601_at	LRRN2	1	0	0
1367912_at	LTBP1	1	0	0
1370154_at	LYZ2	1	0	0
1371940_at	MACF1	1	0	0
1387947_at	MAFB	1	0	0
1371988_at	MAN1A1	1	1	1
1370678_s_at	MAOA	1	1	1
1395357_at	MAP1B	1	1	1
1370876_at	MAP7D1	1	0	0
1370948_a_at	MARCKS	1	1	1
1389543_at	MASP1	1	0	0
1376055_at	MCM5	1	0	0
1376645_at	MEDAG	1	0	0
1372800_at	MEIS3	1	0	0
1380682_at	MEX3B	1	0	0
1371883_at	MMD	1	1	1
1367858_at	MMP11	1	0	0
1368590_at	MMP16	1	1	1
1370124_at	MT3	1	0	0
1372808_at	MTHFD2	1	0	0
1391563_at	MUM1L1	1	0	0
1373032_at	MUSTN1	1	0	0
1369202_at	MX2	1	0	0
1374468_at	MYD88	1	0	0
1393639_at	MYO10	1	0	0
1369720_at	MYO1B	1	0	0
1392893_a_at	NACC2	1	0	0
1370826_at	NAP1L1	1	0	0
1375861_at	NAP1L5	1	0	0
1372295_at	NARF	1	0	0
1368320_at	NCAM1	1	1	1
1370903_a_at	NDRG3	1	0	0
1388489_at	NDUFA3	1	0	0
1372147_at	NDUFS4	1	0	0
1389507_at	NEDD4L	1	0	0
1372000_at	NET1	1	0	0
1368127_at	NEU2	1	0	0
1368488_at	NFIL3	1	1	1
1387924_at	NGEF	1	0	0
1375957_at	NKAIN1	1	0	0
1369669_at	NLN	1	0	0
1378310_at	NMB	1	0	0
1371052_at	NOG	1	0	0
1384257_at	NONO	1	0	0
1374508_at	NPHP1	1	0	0
1370517_at	NPTX1	1	0	0
1387154_at	NPY	1	1	1
1390828_at	NPY1R	1	1	1
1387497_at	NPY5R	1	0	0
1370607_a_at	NRG1	1	0	0
1379982_at	NRIP1	1	0	0
1386969_at	NRN1	1	0	0
1376893_at	NRSN1	1	0	0
1368261_at	NRXN3	1	0	0
1387817_at	NSG1	1	1	1
1367847_at	NUPR1	1	0	0
1393413_at	NYAP1	1	0	0
1378198_at	OPHN1	1	0	0
1384156_at	OSBPL7	1	0	0
1380553_at	OSGIN2	1	0	0
1384254_at	OTUD1	1	0	0
1368940_at	P2RY2	1	0	0
1368754_at	P2RY6	1	0	0
1369952_at	PABPC1	1	0	0
1368958_at	PACSIN1	1	0	0
1387562_at	PADI3	1	1	1
1392890_at	PAFAH1B1	1	0	0
1376518_at	PALM3	1	0	0
1376924_a_at	PALMD	1	0	0
1382934_at	PANX1	1	0	0
1382130_at	PCDH19	1	0	0
1399034_at	PCNX	1	0	0
1373368_at	PCOLCE2	1	0	0
1390227_at	PCP4L1	1	0	0
1385640_at	PCSK9	1	0	0
1371002_at	PDCD2	1	0	0
1388120_at	PDCD6IP	1	0	0
1377779_at	PDCL3	1	1	1
1393573_at	PDE6B	1	1	1
1376057_at	PDE8A	1	0	0
1367946_at	PDLIM1	1	1	1
1386913_at	PDPN	1	0	0
1383294_at	PDYN	1	1	1
1371441_at	PEA15	1	0	0
1367949_at	PENK	1	0	0
1372423_at	PERP	1	0	0
1387361_s_at	PGK1	1	0	0
1375224_at	PHLDA3	1	0	0
1374232_at	PIK3CA	1	0	0
1389143_at	PIK3CA	1	0	0
1379352_at	PIP5K1B	1	0	0
1372532_at	PITPNM2	1	0	0
1371600_at	PKIG	1	0	0
1367800_at	PLAT	1	0	0
1387269_s_at	PLAUR	1	0	0
1367916_at	PLCD1	1	1	1
1387065_at	PLCD4	1	0	0
1373785_at	PLD4	1	0	0
1390687_at	PLEK	1	0	0
1398520_at	PLEKHD1	1	0	0
1375920_at	PLEKHO1	1	0	0
1374444_at	PLXNB1	1	0	0
1388337_at	PNP	1	0	0
1370995_at	POU2F1	1	0	0
1388913_at	PPAP2C	1	0	0
1388543_at	PPAPDC1A	1	0	0
1389547_at	PPHLN1	1	0	0
1398332_at	PPM1F	1	0	0
1381850_at	PPP1R12A	1	0	0
1373262_at	PPP1R18	1	0	0
1383191_at	PPP1R1A	1	0	0
1393890_at	PPP1R1C	1	0	0
1373073_at	PPP1R7	1	0	0
1370162_at	PPP4R1	1	0	0
1390839_at	PQLC3	1	0	0
1392899_at	PRC1	1	0	0
1367969_at	PRDX6	1	0	0
1383692_at	PRELID2	1	0	0
1368240_a_at	PRKCB	1	0	0
1367691_at	PRKCDBP	1	0	0
1370384_a_at	PRLR	1	0	0
1385321_at	PRMT8	1	0	0
1372729_at	PROCR	1	0	0
1377091_at	PRRT1	1	0	0
1388012_at	PRRXL1	1	0	0
1373152_at	PRSS23	1	0	0
1370193_at	PTP4A1	1	0	0
1368421_at	PTPN5	1	1	1
1387444_at	PTPRH	1	1	1
1382094_at	PTPRJ	1	0	0
1368412_a_at	PTPRO	1	1	1
1370177_at	PVR	1	1	1
1372294_at	PXDN	1	0	0
1377669_at	RAB27A	1	0	0
1373894_at	RAB31	1	0	0
1392092_at	RAB33A	1	1	1
1383232_at	RAB33B	1	0	0
1391434_at	RAB3A	1	1	1
1382274_at	RARRES1	1	0	0
1378740_at	RASAL2	1	0	0
1387908_at	RASD1	1	1	1
1389811_at	RASGEF1C	1	0	0
1375545_at	RBFOX2	1	0	0
1377095_at	RBFOX3	1	0	0
1367939_at	RBP1	1	1	1
1388686_at	RCAN1	1	0	0
1376080_at	RCOR1	1	0	0
1383357_a_at	RELL1	1	0	0
1390707_at	RGS10	1	0	0
1387066_a_at	RGS12	1	0	0
1368505_at	RGS4	1	1	1
1371659_at	RHOC	1	1	1
1367874_at	RHOQ	1	1	1
1393017_at	RHPN1	1	0	0
1370422_at	RIPK3	1	0	0
1373774_at	RIT2	1	0	0
1381533_at	RND1	1	0	0
1376066_at	RND3	1	0	0
1373015_at	RNF11	1	0	0
1387923_at	RNF112	1	0	0
1393547_at	RNF182	1	0	0
1383269_at	RNF2	1	0	0
1379693_at	ROBO2	1	0	0
1367862_at	RRAD	1	1	1
1370428_x_at	RT1-A2	1	0	0
1377334_at	RT1-BA	1	0	0
1370883_at	RT1-DA	1	0	0
1370383_s_at	RT1-DB1	1	0	0
1388027_a_at	RTN4	1	0	0
1372690_at	RTN4RL1	1	0	0
1379552_s_at	RUNDC3A	1	0	0
1368914_at	RUNX1	1	0	0
1368382_at	S100A3	1	0	0
1367661_at	S100A6	1	0	0
1372968_at	SBF1	1	0	0
1392107_at	SBNO2	1	1	1
1371769_at	SCAMP2	1	0	0
1368044_at	SCG2	1	1	1
1368351_at	SCN10A	1	1	1
1368768_at	SCN11A	1	1	1
1369691_at	SCN3A	1	1	1
1367849_at	SDC1	1	1	1
1376973_at	SDCBP2	1	1	1
1376319_at	SEMA3C	1	1	1
1391856_at	SEMA3G	1	0	0
1377054_at	SEMA4D	1	0	0
1368926_at	SEMA4F	1	1	1
1376601_at	SEMA6A	1	1	1
1374547_at	SERF2	1	0	0
1367647_at	SERPINA1	1	1	1
1368224_at	SERPINA3N	1	0	0
1368487_at	SERPINB2	1	1	1
1388569_at	SERPINF1	1	0	0
1367802_at	SGK1	1	0	0
1384941_at	SHF	1	1	1
1392556_at	SHROOM3	1	0	0
1388828_at	SIDT2	1	0	0
1373186_at	SLAIN2	1	0	0
1386679_at	SLC14A1	1	0	0
1369131_at	SLC18A2	1	0	0
1370367_at	SLC1A1	1	1	1
1371130_at	SLC1A3	1	1	1
1376860_at	SLC22A23	1	0	0
1390483_at	SLC25A29	1	0	0
1387280_a_at	SLC7A5	1	0	0
1376664_at	SLC7A6OS	1	1	1
1388831_at	SLC9A3R2	1	0	0
1379957_at	SLFN13	1	0	0
1369174_at	SMAD1	1	1	1
1372734_at	SMAGP	1	0	0
1367977_at	SNCA	1	0	0
1370898_at	SNN	1	0	0
1398065_at	SOBP	1	0	0
1370172_at	SOD2	1	0	0
1377457_a_at	SORL1	1	0	0
1387275_at	SOX11	1	1	1
1395336_at	SPATS2L	1	0	0
1367581_a_at	SPP1	1	0	0
1375362_at	SPPL2A	1	0	0
1370884_at	SPR	1	1	1
1371248_at	SPRR1A	1	0	0
1367812_at	SPTBN2	1	0	0
1370228_at	SRPRB	1	0	0
1382276_at	SSH1	1	0	0
1367762_at	SST	1	1	1
1368782_at	SSTR2	1	0	0
1373224_at	ST3GAL4	1	0	0
1378478_at	STAC2	1	1	1
1370315_a_at	STMN4	1	1	1
1373590_at	STOM	1	0	0
1368352_at	STX1B	1	0	0
1373100_at	SWI5	1	0	0
1381755_x_at	SYNE3	1	1	1
1369046_at	SYT6	1	0	0
1369309_a_at	TAC1	1	1	1
1391509_at	TACSTD2	1	1	1
1388392_at	TAX1BP3	1	0	0
1378857_at	TCEAL5	1	0	0
1389555_at	TCF19	1	0	0
1371303_at	TDH	1	0	0
1378654_at	TET3	1	0	0
1376396_a_at	TEX40	1	0	0
1371913_at	TGFBI	1	0	0
1370051_at	TGM1	1	1	1
1371557_at	THAP4	1	0	0
1368901_at	THBD	1	1	1
1391405_at	THSD7A	1	0	0
1374257_at	TIAM1	1	0	0
1367712_at	TIMP1	1	0	0
1372473_at	TJP1	1	0	0
1389002_at	TLN1	1	0	0
1373847_at	TM4SF1	1	0	0
1376102_at	TMBIM1	1	0	0
1391169_at	TMEM117	1	0	0
1384771_at	TMEM132E	1	0	0
1390146_at	TMEM150C	1	0	0
1373204_at	TMEM176A	1	0	0
1377857_at	TMEM196	1	0	0
1373595_at	TMEM43	1	0	0
1390123_at	TMEM45B	1	0	0
1383582_at	TMEM54	1	0	0
1373309_at	TMEM86A	1	0	0
1373161_at	TMEM98	1	0	0
1371785_at	TNFRSF12A	1	0	0
1391573_at	TNFRSF21	1	0	0
1376562_at	TNIK	1	1	1
1375420_at	TP53I11	1	0	0
1392976_at	TPM2	1	0	0
1371653_at	TPM4	1	0	0
1388821_at	TRIB2	1	0	0
1390662_at	TRIM24	1	0	0
1370675_at	TRPV1	1	0	0
1381070_at	TSLP	1	0	0
1368052_at	TSPAN8	1	0	0
1370249_at	TSPO	1	0	0
1398953_at	TSTA3	1	0	0
1394422_at	TTLL7	1	0	0
1376100_at	TUBB6	1	0	0
1386958_at	TXNRD1	1	0	0
1382819_at	TYRP1	1	0	0
1379910_at	UAP1	1	0	0
1379284_at	UBASH3B	1	0	0
1370501_at	UBE2G1	1	0	0
1371590_s_at	UBL5	1	0	0
1387645_at	UCN	1	1	1
1371793_at	UFSP1	1	0	0
1367938_at	UGDH	1	0	0
1370613_s_at	UGT1A1	1	0	0
1370546_at	UNC13C	1	0	0
1389091_at	USP3	1	0	0
1377794_at	UTP6	1	0	0
1384169_a_at	VAV2	1	0	0
1368076_at	VHL	1	0	0
1377146_at	VIP	1	1	1
1388330_at	VKORC1	1	0	0
1387455_a_at	VLDLR	1	0	0
1377243_at	WBP4	1	0	0
1389520_at	WDR1	1	0	0
1368641_at	WNT4	1	0	0
1373034_at	WRB	1	0	0
1369722_a_at	XYLT2	1	0	0
1370168_at	YWHAQ	1	0	0
1387962_at	ZFP180	1	0	0
1379967_at	ZFP367	1	0	0
1383054_at	ZFP91	1	0	0
1377522_a_at	ZFR2	1	0	0
1388130_at	ZYX	1	0	0
-	A2M	0	1	0
-	ACADM	0	1	0
-	ACADSB	0	1	0
-	ACCN1	0	1	0
-	ACSL1	0	1	0
-	ADAM10	0	1	0
-	ADCK4	0	1	0
-	ADCYAP1	0	1	0
-	ADH4	0	1	0
-	ADK	0	1	0
-	AES	0	1	0
-	AGRN	0	1	0
-	AKR1B4	0	1	0
-	AKR7A3	0	1	0
-	ALDH2	0	1	0
-	ALDOC	0	1	0
-	ALOX5AP	0	1	0
-	ALPL	0	1	0
-	ANXA1	0	1	0
-	ANXA5	0	1	0
-	APBB1	0	1	0
-	APC	0	1	0
-	APOBEC1	0	1	0
-	AR	0	1	0
-	ARG2	0	1	0
-	ARL11	0	1	0
-	ASGR2	0	1	0
-	ASS	0	1	0
-	ATP1A1	0	1	0
-	ATP1B1	0	1	0
-	ATP1B3	0	1	0
-	ATP2A2	0	1	0
-	ATP2B2	0	1	0
-	ATP5G1	0	1	0
-	ATP6V0A1	0	1	0
-	ATPI	0	1	0
-	BACH	0	1	0
-	BAX	0	1	0
-	BCAN	0	1	0
-	BCKDHB	0	1	0
-	BDNF	0	1	0
-	BGN	0	1	0
-	BOK	0	1	0
-	BTG1	0	1	0
-	BZRP	0	1	0
-	C1QB	0	1	0
-	CA2	0	1	0
-	CADPS	0	1	0
-	CALB1	0	1	0
-	CALCA	0	1	0
-	CALM1	0	1	0
-	CANX	0	1	0
-	CAPNS1	0	1	0
-	CAST	0	1	0
-	CCKBR	0	1	0
-	CCL2	0	1	0
-	CCND3	0	1	0
-	CD24	0	1	0
-	CD37	0	1	0
-	CD53	0	1	0
-	CD9	0	1	0
-	CDC42SE2	0	1	0
-	CDKN2B	0	1	0
-	CEBPB	0	1	0
-	CEBPD	0	1	0
-	CHGA	0	1	0
-	CHGB	0	1	0
-	CHRNA7	0	1	0
-	CHRNE	0	1	0
-	CIAO1_PREDICTED	0	1	0
-	CKMT1	0	1	0
-	CLEC10A	0	1	0
-	CLEC3B	0	1	0
-	CNP1	0	1	0
-	CNR1	0	1	0
-	CNTN2	0	1	0
-	COL1A1	0	1	0
-	COL2A1	0	1	0
-	COQ3	0	1	0
-	CORO1B	0	1	0
-	COX7A3	0	1	0
-	CP	0	1	0
-	CPE	0	1	0
-	CPT1A	0	1	0
-	CPT2	0	1	0
-	CRMP1	0	1	0
-	CRTAC1	0	1	0
-	CRYAB	0	1	0
-	CSN1S1	0	1	0
-	CTB-55O6.8	0	1	0
-	CTE1	0	1	0
-	CTSC	0	1	0
-	CTSH	0	1	0
-	CTXN	0	1	0
-	CYCS	0	1	0
-	CYP51	0	1	0
-	CYP7B1	0	1	0
-	DCN	0	1	0
-	DDIT3	0	1	0
-	DDN	0	1	0
-	DGKG	0	1	0
-	DNASE1	0	1	0
-	DNCIC1	0	1	0
-	DPP4	0	1	0
-	DPP6	0	1	0
-	DRPLA	0	1	0
-	DUSP26	0	1	0
-	EEF2K	0	1	0
-	EGR1	0	1	0
-	EPHX1	0	1	0
-	EPIM	0	1	0
-	ERBB2	0	1	0
-	ERBB3	0	1	0
-	F3	0	1	0
-	FAAH	0	1	0
-	FAM214A	0	1	0
-	FBLN5	0	1	0
-	FCGRT	0	1	0
-	FDFT1	0	1	0
-	FGF1	0	1	0
-	FGF9	0	1	0
-	FH1	0	1	0
-	FN1	0	1	0
-	FNTA	0	1	0
-	FOXD3	0	1	0
-	G6PDX	0	1	0
-	GABRG2	0	1	0
-	GAP43	0	1	0
-	GCH	0	1	0
-	GCLC	0	1	0
-	GCLM	0	1	0
-	GDI1	0	1	0
-	GGTLA1	0	1	0
-	GJA1	0	1	0
-	GLG1	0	1	0
-	GNAI1	0	1	0
-	GNAS	0	1	0
-	GOT1	0	1	0
-	GPAM	0	1	0
-	GPC3	0	1	0
-	GPD2	0	1	0
-	GPX1	0	1	0
-	GREM1	0	1	0
-	GRIK5	0	1	0
-	GRIN1	0	1	0
-	GRM4	0	1	0
-	GRN	0	1	0
-	GSTA5	0	1	0
-	GSTM1	0	1	0
-	GUSB	0	1	0
-	H1F0	0	1	0
-	HAPLN1	0	1	0
-	HDC	0	1	0
-	HES1	0	1	0
-	HK2	0	1	0
-	HLA-DRA	0	1	0
-	HMGCR	0	1	0
-	HMGCS1	0	1	0
-	HMGCS2	0	1	0
-	HNRPA1	0	1	0
-	HPSE	0	1	0
-	HRASLS3	0	1	0
-	HSPB1	0	1	0
-	HSPE1	0	1	0
-	HTR1D	0	1	0
-	IAPP	0	1	0
-	IBSP	0	1	0
-	ICAM1	0	1	0
-	ID2	0	1	0
-	IDE	0	1	0
-	IDH3G	0	1	0
-	IGF2	0	1	0
-	IGFBP3	0	1	0
-	IGFBP6	0	1	0
-	IL18	0	1	0
-	IL1R2	0	1	0
-	IL6	0	1	0
-	INEXA	0	1	0
-	IRF1	0	1	0
-	ITGB4	0	1	0
-	ITPR3	0	1	0
-	IVD	0	1	0
-	JAG1	0	1	0
-	JUNB	0	1	0
-	KCNA1	0	1	0
-	KCNA4	0	1	0
-	KCNAB1	0	1	0
-	KCNB1	0	1	0
-	KCNC1	0	1	0
-	KHK	0	1	0
-	KIF22	0	1	0
-	LAMB2	0	1	0
-	LAMR1	0	1	0
-	LDHB	0	1	0
-	LIMK2	0	1	0
-	LIPA	0	1	0
-	LPL	0	1	0
-	LYZ	0	1	0
-	MAL	0	1	0
-	MAOB	0	1	0
-	MAP3K12	0	1	0
-	MAPK10	0	1	0
-	MBP	0	1	0
-	MCMD6	0	1	0
-	MDH1	0	1	0
-	ME1	0	1	0
-	MGP	0	1	0
-	MMP3	0	1	0
-	MOBP	0	1	0
-	MPDZ	0	1	0
-	MSMB	0	1	0
-	MT1A	0	1	0
-	MTAP2	0	1	0
-	MTAP6	0	1	0
-	MYC	0	1	0
-	MYH9	0	1	0
-	MYO1E	0	1	0
-	NDUFA5	0	1	0
-	NEF3	0	1	0
-	NEFH	0	1	0
-	NES	0	1	0
-	NFKBIA	0	1	0
-	NINJ1	0	1	0
-	NOTCH1	0	1	0
-	NPPA	0	1	0
-	NRCAM	0	1	0
-	NSEP1	0	1	0
-	NTRK2	0	1	0
-	NTRK3	0	1	0
-	NTS	0	1	0
-	P2RX2	0	1	0
-	P2RXL1	0	1	0
-	P4HB	0	1	0
-	PAK2	0	1	0
-	PAK3	0	1	0
-	PAP	0	1	0
-	PC	0	1	0
-	PCMT1	0	1	0
-	PCOLCE	0	1	0
-	PCSK2	0	1	0
-	PCTP	0	1	0
-	PDE4B	0	1	0
-	PDGFRA	0	1	0
-	PDHA1	0	1	0
-	PENK-RS	0	1	0
-	PFKL	0	1	0
-	PGAM1	0	1	0
-	PGM1	0	1	0
-	PHB	0	1	0
-	PKN1	0	1	0
-	PLAU	0	1	0
-	PLCB3	0	1	0
-	PLP	0	1	0
-	PNLIP	0	1	0
-	PPM1B	0	1	0
-	PPP3CA	0	1	0
-	PPP3CB	0	1	0
-	PPP3R1	0	1	0
-	PRKAR2B	0	1	0
-	PRKCE	0	1	0
-	PRKCZ	0	1	0
-	PRKG2	0	1	0
-	PRNP	0	1	0
-	PSMA2	0	1	0
-	PSMB5	0	1	0
-	PSMB8	0	1	0
-	PSMB9	0	1	0
-	PSMC2	0	1	0
-	PSME1	0	1	0
-	PTEN	0	1	0
-	PTHLH	0	1	0
-	PTMA	0	1	0
-	PTN	0	1	0
-	PTPN1	0	1	0
-	PTPRC	0	1	0
-	PTPRM	0	1	0
-	PVALB	0	1	0
-	PYGB	0	1	0
-	RAB3IP	0	1	0
-	RAB4A	0	1	0
-	RALGDS	0	1	0
-	RASA1	0	1	0
-	RASGRP1	0	1	0
-	RBP4	0	1	0
-	RCOR2	0	1	0
-	RESP18	0	1	0
-	RET	0	1	0
-	RGD:2152	0	1	0
-	RGD:3632	0	1	0
-	RGD:61950	0	1	0
-	RHEB	0	1	0
-	RIL	0	1	0
-	RT1-AW2	0	1	0
-	RT1-CL	0	1	0
-	S100A13	0	1	0
-	S100A4	0	1	0
-	SCAMP1	0	1	0
-	SCN3B	0	1	0
-	SCN8A	0	1	0
-	SCP2	0	1	0
-	SDC4	0	1	0
-	SERPINA3	0	1	0
-	SERPINE1	0	1	0
-	SERPINE2	0	1	0
-	SERPINH1	0	1	0
-	SFRS5	0	1	0
-	SGNE1	0	1	0
-	SIAT1	0	1	0
-	SIAT8C	0	1	0
-	SLA	0	1	0
-	SLC12A4	0	1	0
-	SLC16A1	0	1	0
-	SLC25A5	0	1	0
-	SLC2A1	0	1	0
-	SLC3A1	0	1	0
-	SLC6A6	0	1	0
-	SLCO2A1	0	1	0
-	SMPX	0	1	0
-	SNAP25	0	1	0
-	SOD3	0	1	0
-	SOX10	0	1	0
-	SPARC	0	1	0
-	SPARCL1	0	1	0
-	SPIN2C	0	1	0
-	SQLE	0	1	0
-	STK10	0	1	0
-	STNL	0	1	0
-	STX1B2	0	1	0
-	STXBP1	0	1	0
-	SYN1	0	1	0
-	SYN2	0	1	0
-	SYT1	0	1	0
-	SYT3	0	1	0
-	TAGLN	0	1	0
-	TAP1	0	1	0
-	TAP2	0	1	0
-	TF	0	1	0
-	THBS4	0	1	0
-	THY1	0	1	0
-	TLE4	0	1	0
-	TMOD1	0	1	0
-	TNFRSF1A	0	1	0
-	TNXA	0	1	0
-	TP53	0	1	0
-	TPBG	0	1	0
-	TSC2	0	1	0
-	TST	0	1	0
-	UGT8	0	1	0
-	VAMP1	0	1	0
-	VAMP2	0	1	0
-	VAV1	0	1	0
-	VGF	0	1	0
-	VSNL1	0	1	0
-	XDH	0	1	0
-	YWHAH	0	1	0
-	ZFP36L1	0	1	0
-	ZNF179	0	1	0

## Sheet: GO Nociceptors
Rank	Category	Term	Count	%	PValue	-log(Pvalue)	Genes	List Total	Pop Hits	Pop Total	Fold Enrichment	Bonferroni	Benjamini	FDR
1	GOTERM_BP_FAT	GO:0009611~response to wounding	29	6.35965	1.27e-06	5.9	1387269_S_AT, 1373032_AT, 1387029_AT, 1368305_AT, 1373025_AT, 1373654_AT, 1398246_S_AT, 1370675_AT, 1368224_AT, 1386913_AT, 1389543_AT, 1390687_AT, 1368862_AT, 1367581_A_AT, 1368171_AT, 1367712_AT, 1371052_AT, 1379847_AT, 1382439_AT, 1383391_A_AT, 1387729_AT, 1377669_AT, 1384192_AT, 1387606_AT, 1367847_AT, 1370172_AT, 1398347_AT, 1370228_AT, 1372729_AT	292	424	12092	2.83235	0.00299724	0.00299724	0.00222657
2	GOTERM_BP_FAT	GO:0006952~defense response	27	5.92105	3.98e-06	5.4	1387029_AT, 1368305_AT, 1373025_AT, 1398246_S_AT, 1370675_AT, 1368224_AT, 1386913_AT, 1389543_AT, 1374468_AT, 1368862_AT, 1367581_A_AT, 1387221_AT, 1379344_AT, 1370154_AT, 1377334_AT, 1376518_AT, 1382439_AT, 1383391_A_AT, 1372064_AT, 1387729_AT, 1367977_AT, 1377669_AT, 1384192_AT, 1367847_AT, 1370228_AT, 1367949_AT, 1370883_AT	292	399	12092	2.80225	0.00935058	0.00468627	0.00696834
3	GOTERM_BP_FAT	GO:0002684~positive regulation of immune system process	19	4.16667	1.27e-05	4.9	1387029_AT, 1373025_AT, 1374198_AT, 1380336_AT, 1398246_S_AT, 1387198_AT, 1376657_AT, 1390529_AT, 1389092_AT, 1389543_AT, 1374468_AT, 1388337_AT, 1393347_AT, 1388674_AT, 1377334_AT, 1370883_AT, 1387395_AT, 1376518_AT, 1383391_A_AT	292	232	12092	3.39141	0.0294837	0.00992611	0.0221965
4	GOTERM_BP_FAT	GO:0022604~regulation of cell morphogenesis	14	3.07018	1.35e-05	4.9	1374257_AT, 1376924_A_AT, 1379693_AT, 1386913_AT, 1367802_AT, 1367581_A_AT, 1371785_AT, 1374444_AT, 1389145_AT, 1370124_AT, 1370937_A_AT, 1390127_AT, 1388027_A_AT, 1392556_AT	292	129	12092	4.49421	0.0313336	0.00792716	0.0236113
5	GOTERM_BP_FAT	GO:0045597~positive regulation of cell differentiation	19	4.16667	3.86e-05	4.4	1374257_AT, 1374198_AT, 1387198_AT, 1389092_AT, 1390529_AT, 1379693_AT, 1387606_AT, 1367802_AT, 1368862_AT, 1388569_AT, 1388337_AT, 1374444_AT, 1389095_AT, 1371785_AT, 1388802_AT, 1390127_AT, 1377334_AT, 1370607_A_AT, 1368914_AT	292	252	12092	3.12225	0.0870772	0.0180558	0.0675551
6	GOTERM_BP_FAT	GO:0050865~regulation of cell activation	15	3.28947	5.42e-05	4.3	1367977_AT, 1374198_AT, 1398246_S_AT, 1387198_AT, 1390529_AT, 1389092_AT, 1386913_AT, 1374468_AT, 1390687_AT, 1388337_AT, 1393347_AT, 1388674_AT, 1377334_AT, 1387395_AT, 1376518_AT	292	168	12092	3.69741	0.120154	0.0211088	0.0949076
7	GOTERM_BP_FAT	GO:0007229~integrin-mediated signaling pathway	8	1.75439	5.7e-05	4.2	1368223_AT, 1390687_AT, 1388932_AT, 1393347_AT, 1383240_AT, 1370937_A_AT, 1382439_AT, 1387346_AT	292	42	12092	7.8878	0.125951	0.0190475	0.0998061
8	GOTERM_BP_FAT	GO:0051094~positive regulation of developmental process	21	4.60526	6.34e-05	4.2	1374257_AT, 1368305_AT, 1374198_AT, 1387198_AT, 1389092_AT, 1390529_AT, 1379693_AT, 1387606_AT, 1367802_AT, 1368862_AT, 1388569_AT, 1388337_AT, 1374444_AT, 1389095_AT, 1371785_AT, 1388802_AT, 1390127_AT, 1368240_A_AT, 1377334_AT, 1370607_A_AT, 1368914_AT	292	311	12092	2.79624	0.139144	0.0185542	0.111075
9	GOTERM_BP_FAT	GO:0050867~positive regulation of cell activation	12	2.63158	6.68e-05	4.2	1374468_AT, 1390687_AT, 1374198_AT, 1388337_AT, 1393347_AT, 1387198_AT, 1389092_AT, 1390529_AT, 1388674_AT, 1386913_AT, 1377334_AT, 1387395_AT	292	110	12092	4.51756	0.146072	0.0173924	0.117063
10	GOTERM_BP_FAT	GO:0034599~cellular response to oxidative stress	7	1.53509	0.000166	3.8	1367977_AT, 1386958_AT, 1370124_AT, 1387414_AT, 1367969_AT, 1369342_AT, 1370172_AT	292	35	12092	8.28219	0.324994	0.0385409	0.291114
11	GOTERM_BP_FAT	GO:0030030~cell projection organization	22	4.82456	0.000173	3.8	1388932_AT, 1377618_AT, 1394039_AT, 1384667_X_AT, 1379693_AT, 1384169_A_AT, 1367802_AT, 1387101_AT, 1387346_AT, 1390687_AT, 1368862_AT, 1398836_S_AT, 1372779_AT, 1370830_AT, 1389095_AT, 1383240_AT, 1392890_AT, 1369342_AT, 1371572_AT, 1367969_AT, 1396459_AT, 1388012_AT	292	361	12092	2.52366	0.335845	0.0365201	0.3031
12	GOTERM_BP_FAT	GO:0006928~cell motion	24	5.26316	0.000182	3.7	1377457_A_AT, 1388932_AT, 1377618_AT, 1398246_S_AT, 1379693_AT, 1386913_AT, 1384169_A_AT, 1387606_AT, 1367800_AT, 1387346_AT, 1398347_AT, 1372779_AT, 1370830_AT, 1389123_AT, 1383240_AT, 1389095_AT, 1371785_AT, 1392890_AT, 1371572_AT, 1370607_A_AT, 1396459_AT, 1376766_AT, 1388012_AT, 1368076_AT	292	416	12092	2.38909	0.348995	0.0351377	0.317889
13	GOTERM_BP_FAT	GO:0007242~intracellular signaling cascade	41	8.99123	0.000203	3.7	1374257_AT, 1371592_AT, 1387065_AT, 1389143_AT, 1387198_AT, 1387924_AT, 1372147_AT, 1382185_AT, 1370168_AT, 1370384_A_AT, 1367802_AT, 1384169_A_AT, 1375224_AT, 1390687_AT, 1374468_AT, 1368862_AT, 1370830_AT, 1370422_AT, 1376066_AT, 1388686_AT, 1372000_AT, 1370607_A_AT, 1368424_AT, 1387395_AT, 1388120_AT, 1384667_X_AT, 1375545_AT, 1378586_AT, 1388392_AT, 1373774_AT, 1377669_AT, 1368782_AT, 1387606…	292	925	12092	1.83551	0.381481	0.0362814	0.355731
14	GOTERM_BP_FAT	GO:0016265~death	24	5.26316	0.000208	3.7	1388120_AT, 1398953_AT, 1368305_AT, 1398332_AT, 1368535_AT, 1371002_AT, 1387198_AT, 1369131_AT, 1387606_AT, 1367802_AT, 1375224_AT, 1370628_AT, 1389047_AT, 1370172_AT, 1371441_AT, 1368862_AT, 1370422_AT, 1389123_AT, 1371785_AT, 1391573_AT, 1370928_AT, 1370154_AT, 1369342_AT, 1371572_AT	292	420	12092	2.36634	0.388423	0.0345128	0.364073
15	GOTERM_BP_FAT	GO:0006954~inflammatory response	16	3.50877	0.000244	3.6	1387029_AT, 1368305_AT, 1373025_AT, 1387729_AT, 1398246_S_AT, 1370675_AT, 1386913_AT, 1368224_AT, 1384192_AT, 1389543_AT, 1367847_AT, 1368862_AT, 1367581_A_AT, 1370228_AT, 1382439_AT, 1383391_A_AT	292	217	12092	3.05334	0.438082	0.0376977	0.426641
16	GOTERM_BP_FAT	GO:0006800~oxygen and reactive oxygen species metabolic process	8	1.75439	0.000292	3.5	1386958_AT, 1372147_AT, 1370124_AT, 1387414_AT, 1379344_AT, 1367969_AT, 1369342_AT, 1370172_AT	292	54	12092	6.13496	0.498828	0.0422566	0.511107
17	GOTERM_BP_FAT	GO:0034614~cellular response to reactive oxygen species	6	1.31579	0.000339	3.5	1386958_AT, 1370124_AT, 1387414_AT, 1367969_AT, 1369342_AT, 1370172_AT	292	26	12092	9.55638	0.550834	0.0459891	0.591924
18	GOTERM_BP_FAT	GO:0009991~response to extracellular stimulus	19	4.16667	0.000376	3.4	1382735_AT, 1368535_AT, 1370613_S_AT, 1387101_AT, 1370172_AT, 1367581_A_AT, 1398347_AT, 1368862_AT, 1388569_AT, 1368489_AT, 1385640_AT, 1383240_AT, 1388674_AT, 1379344_AT, 1368240_A_AT, 1387395_AT, 1368914_AT, 1387455_A_AT, 1383391_A_AT	292	302	12092	2.60533	0.588736	0.0481636	0.656907
19	GOTERM_BP_FAT	GO:0008219~cell death	23	5.04386	0.000418	3.4	1388120_AT, 1398953_AT, 1368305_AT, 1398332_AT, 1368535_AT, 1371002_AT, 1387198_AT, 1387606_AT, 1367802_AT, 1375224_AT, 1370628_AT, 1389047_AT, 1370172_AT, 1371441_AT, 1368862_AT, 1370422_AT, 1389123_AT, 1371785_AT, 1391573_AT, 1370928_AT, 1370154_AT, 1369342_AT, 1371572_AT	292	413	12092	2.30618	0.627595	0.0506598	0.730019
20	GOTERM_BP_FAT	GO:0006955~immune response	23	5.04386	0.000435	3.4	1372064_AT, 1387029_AT, 1373025_AT, 1367977_AT, 1398246_S_AT, 1377522_A_AT, 1387198_AT, 1389092_AT, 1377669_AT, 1370383_S_AT, 1389543_AT, 1374468_AT, 1389123_AT, 1388337_AT, 1393347_AT, 1370428_X_AT, 1372729_AT, 1387221_AT, 1379344_AT, 1369342_AT, 1377334_AT, 1370883_AT, 1383391_A_AT	292	414	12092	2.30061	0.642645	0.0501501	0.760392
21	GOTERM_BP_FAT	GO:0032535~regulation of cellular component size	16	3.50877	0.000476	3.3	1386925_AT, 1372064_AT, 1389791_AT, 1367812_AT, 1387606_AT, 1367802_AT, 1367847_AT, 1390687_AT, 1367581_A_AT, 1368862_AT, 1371785_AT, 1389145_AT, 1370124_AT, 1388674_AT, 1388027_A_AT, 1371572_AT	292	231	12092	2.86829	0.675118	0.0521298	0.830495
22	GOTERM_BP_FAT	GO:0006979~response to oxidative stress	14	3.07018	0.000484	3.3	1389791_AT, 1368305_AT, 1387729_AT, 1367977_AT, 1372294_AT, 1386958_AT, 1387414_AT, 1367945_AT, 1370172_AT, 1370830_AT, 1368489_AT, 1370124_AT, 1367969_AT, 1369342_AT	292	183	12092	3.16805	0.681674	0.0507004	0.84549
23	GOTERM_BP_FAT	GO:0002694~regulation of leukocyte activation	13	2.85088	0.000515	3.3	1367977_AT, 1374198_AT, 1398246_S_AT, 1387198_AT, 1390529_AT, 1389092_AT, 1374468_AT, 1388337_AT, 1393347_AT, 1388674_AT, 1377334_AT, 1387395_AT, 1376518_AT	292	161	12092	3.34374	0.70391	0.0515412	0.898735
24	GOTERM_BP_FAT	GO:0032101~regulation of response to external stimulus	13	2.85088	0.000515	3.3	1387029_AT, 1374198_AT, 1398246_S_AT, 1368052_AT, 1386913_AT, 1388330_AT, 1387497_AT, 1390687_AT, 1367581_A_AT, 1388569_AT, 1390662_AT, 1387395_AT, 1388130_AT	292	161	12092	3.34374	0.70391	0.0515412	0.898735
25	GOTERM_BP_FAT	GO:0016477~cell migration	17	3.72807	0.000538	3.3	1377457_A_AT, 1388932_AT, 1398246_S_AT, 1384169_A_AT, 1387606_AT, 1367800_AT, 1387346_AT, 1398347_AT, 1370830_AT, 1389123_AT, 1371785_AT, 1383240_AT, 1392890_AT, 1370607_A_AT, 1376766_AT, 1388012_AT, 1368076_AT	292	259	12092	2.71809	0.719956	0.0516519	0.939683
26	GOTERM_BP_FAT	GO:0060284~regulation of cell development	16	3.50877	0.000545	3.3	1374257_AT, 1368305_AT, 1379693_AT, 1387606_AT, 1367802_AT, 1367581_A_AT, 1388569_AT, 1374444_AT, 1389095_AT, 1371785_AT, 1388802_AT, 1370124_AT, 1390127_AT, 1388027_A_AT, 1371052_AT, 1396459_AT	292	234	12092	2.83152	0.723952	0.0501842	0.950244
27	GOTERM_BP_FAT	GO:0000902~cell morphogenesis	20	4.38596	0.000579	3.2	1388932_AT, 1377618_AT, 1382276_AT, 1379693_AT, 1386913_AT, 1367802_AT, 1387346_AT, 1398836_S_AT, 1372779_AT, 1370830_AT, 1389095_AT, 1368641_AT, 1392890_AT, 1371052_AT, 1369342_AT, 1371572_AT, 1370607_A_AT, 1396459_AT, 1388012_AT, 1392556_AT	292	340	12092	2.43594	0.745239	0.0512343	1.00919
28	GOTERM_BP_FAT	GO:0007610~behavior	23	5.04386	0.0006	3.2	1389791_AT, 1372064_AT, 1367977_AT, 1398246_S_AT, 1370675_AT, 1371045_AT, 1369131_AT, 1378310_AT, 1367802_AT, 1370172_AT, 1387497_AT, 1388569_AT, 1387289_AT, 1389123_AT, 1368489_AT, 1368826_AT, 1392890_AT, 1367949_AT, 1369342_AT, 1371572_AT, 1370607_A_AT, 1368914_AT, 1368536_AT	292	424	12092	2.24635	0.757646	0.0511407	1.04584
29	GOTERM_BP_FAT	GO:0032989~cellular component morphogenesis	21	4.60526	0.000762	3.1	1388932_AT, 1377618_AT, 1382276_AT, 1379693_AT, 1386913_AT, 1367802_AT, 1387346_AT, 1398836_S_AT, 1372779_AT, 1370830_AT, 1389095_AT, 1388433_AT, 1368641_AT, 1392890_AT, 1371052_AT, 1369342_AT, 1371572_AT, 1370607_A_AT, 1396459_AT, 1388012_AT, 1392556_AT	292	376	12092	2.31285	0.834764	0.0622756	1.32658
30	GOTERM_BP_FAT	GO:0031668~cellular response to extracellular stimulus	8	1.75439	0.000918	3	1398347_AT, 1382735_AT, 1368489_AT, 1385640_AT, 1368535_AT, 1383240_AT, 1388674_AT, 1387395_AT	292	65	12092	5.09673	0.885724	0.072069	1.59612
31	GOTERM_BP_FAT	GO:0045087~innate immune response	9	1.97368	0.000988	3	1374468_AT, 1372064_AT, 1373025_AT, 1367977_AT, 1387221_AT, 1379344_AT, 1377669_AT, 1389543_AT, 1383391_A_AT	292	85	12092	4.38469	0.903282	0.0749108	1.71781
32	GOTERM_BP_FAT	GO:0002696~positive regulation of leukocyte activation	10	2.19298	0.00102093	3	1374468_AT, 1374198_AT, 1388337_AT, 1393347_AT, 1387198_AT, 1389092_AT, 1390529_AT, 1388674_AT, 1377334_AT, 1387395_AT	292	106	12092	3.90669	0.910516	0.0749072	1.77447
33	GOTERM_BP_FAT	GO:0051341~regulation of oxidoreductase activity	6	1.31579	0.00106478	3	1368862_AT, 1370830_AT, 1367977_AT, 1387221_AT, 1369342_AT, 1371713_AT	292	33	12092	7.52927	0.919332	0.0756544	1.85001
34	GOTERM_BP_FAT	GO:0030036~actin cytoskeleton organization	13	2.85088	0.00107657	3	1382276_AT, 1368404_AT, 1382913_AT, 1378198_AT, 1387346_AT, 1390687_AT, 1388433_AT, 1392890_AT, 1371713_AT, 1381533_AT, 1376766_AT, 1392556_AT, 1389002_AT	292	175	12092	3.07624	0.921551	0.0742311	1.87032
35	GOTERM_BP_FAT	GO:0043067~regulation of programmed cell death	31	6.79825	0.00111309	3	1368305_AT, 1398246_S_AT, 1389143_AT, 1387198_AT, 1367802_AT, 1375224_AT, 1374468_AT, 1368862_AT, 1370422_AT, 1388337_AT, 1370830_AT, 1368489_AT, 1385640_AT, 1367712_AT, 1387221_AT, 1371572_AT, 1369342_AT, 1368424_AT, 1388120_AT, 1389791_AT, 1367977_AT, 1368535_AT, 1377669_AT, 1387606_AT, 1372423_AT, 1370628_AT, 1367847_AT, 1370172_AT, 1374232_AT, 1371441_AT, 1388674_AT, 1371713_AT	292	686	12092	1.87134	0.928044	0.0744833	1.93318
36	GOTERM_BP_FAT	GO:0010941~regulation of cell death	31	6.79825	0.00119005	2.9	1368305_AT, 1398246_S_AT, 1389143_AT, 1387198_AT, 1367802_AT, 1375224_AT, 1374468_AT, 1368862_AT, 1370422_AT, 1388337_AT, 1370830_AT, 1368489_AT, 1385640_AT, 1367712_AT, 1387221_AT, 1371572_AT, 1369342_AT, 1368424_AT, 1388120_AT, 1389791_AT, 1367977_AT, 1368535_AT, 1377669_AT, 1387606_AT, 1372423_AT, 1370628_AT, 1367847_AT, 1370172_AT, 1374232_AT, 1371441_AT, 1388674_AT, 1371713_AT	292	689	12092	1.86319	0.940021	0.0772465	2.06552
37	GOTERM_BP_FAT	GO:0051960~regulation of nervous system development	15	3.28947	0.00125201	2.9	1374257_AT, 1379693_AT, 1387606_AT, 1367802_AT, 1367581_A_AT, 1388569_AT, 1374444_AT, 1371785_AT, 1370228_AT, 1388802_AT, 1370124_AT, 1390127_AT, 1388027_A_AT, 1371052_AT, 1396459_AT	292	228	12092	2.72441	0.9482	0.0789419	2.17196
38	GOTERM_BP_FAT	GO:0002526~acute inflammatory response	9	1.97368	0.00143543	2.8	1387029_AT, 1368305_AT, 1373025_AT, 1370228_AT, 1398246_S_AT, 1370675_AT, 1389543_AT, 1367847_AT, 1383391_A_AT	292	90	12092	4.1411	0.966438	0.0876571	2.48639
39	GOTERM_BP_FAT	GO:0006915~apoptosis	20	4.38596	0.00147737	2.8	1388120_AT, 1368305_AT, 1398332_AT, 1368535_AT, 1371002_AT, 1387198_AT, 1387606_AT, 1367802_AT, 1375224_AT, 1370628_AT, 1389047_AT, 1370172_AT, 1371441_AT, 1368862_AT, 1389123_AT, 1370422_AT, 1391573_AT, 1370928_AT, 1369342_AT, 1371572_AT	292	368	12092	2.2506	0.969609	0.0878372	2.55815
40	GOTERM_BP_FAT	GO:0034097~response to cytokine stimulus	10	2.19298	0.0015075	2.8	1374468_AT, 1372064_AT, 1368305_AT, 1367977_AT, 1368489_AT, 1380336_AT, 1367712_AT, 1387221_AT, 1368224_AT, 1387101_AT	292	112	12092	3.69741	0.9717	0.0873545	2.60967
41	GOTERM_BP_FAT	GO:0030029~actin filament-based process	13	2.85088	0.00158646	2.8	1382276_AT, 1368404_AT, 1382913_AT, 1378198_AT, 1387346_AT, 1390687_AT, 1388433_AT, 1392890_AT, 1371713_AT, 1381533_AT, 1376766_AT, 1392556_AT, 1389002_AT	292	183	12092	2.94176	0.976524	0.0895302	2.74458
42	GOTERM_BP_FAT	GO:0031344~regulation of cell projection organization	10	2.19298	0.00160421	2.8	1374257_AT, 1367581_A_AT, 1374444_AT, 1371785_AT, 1389145_AT, 1370124_AT, 1379693_AT, 1390127_AT, 1388027_A_AT, 1367802_AT	292	113	12092	3.66469	0.97749	0.0883795	2.77488
43	GOTERM_BP_FAT	GO:0008361~regulation of cell size	13	2.85088	0.00173944	2.8	1372064_AT, 1389791_AT, 1387606_AT, 1367802_AT, 1367847_AT, 1390687_AT, 1368862_AT, 1367581_A_AT, 1371785_AT, 1370124_AT, 1388674_AT, 1388027_A_AT, 1371572_AT	292	185	12092	2.90996	0.983656	0.093305	3.00544
44	GOTERM_BP_FAT	GO:0010975~regulation of neuron projection development	9	1.97368	0.00177278		1374257_AT, 1367581_A_AT, 1374444_AT, 1371785_AT, 1370124_AT, 1379693_AT, 1390127_AT, 1388027_A_AT, 1367802_AT	292	93	12092	4.00751	0.984896	0.0929038	3.06221
45	GOTERM_BP_FAT	GO:0042981~regulation of apoptosis	30	6.57895	0.00184852		1368305_AT, 1398246_S_AT, 1389143_AT, 1387198_AT, 1367802_AT, 1375224_AT, 1374468_AT, 1368862_AT, 1370422_AT, 1388337_AT, 1370830_AT, 1368489_AT, 1385640_AT, 1367712_AT, 1387221_AT, 1371572_AT, 1369342_AT, 1368424_AT, 1388120_AT, 1389791_AT, 1367977_AT, 1368535_AT, 1377669_AT, 1372423_AT, 1370628_AT, 1367847_AT, 1370172_AT, 1374232_AT, 1371441_AT, 1388674_AT, 1371713_AT	292	677	12092	1.83505	0.987375	0.0945884	3.19105
46	GOTERM_BP_FAT	GO:0012501~programmed cell death	20	4.38596	0.00185627		1388120_AT, 1368305_AT, 1398332_AT, 1368535_AT, 1371002_AT, 1387198_AT, 1387606_AT, 1367802_AT, 1375224_AT, 1370628_AT, 1389047_AT, 1370172_AT, 1371441_AT, 1368862_AT, 1389123_AT, 1370422_AT, 1391573_AT, 1370928_AT, 1369342_AT, 1371572_AT	292	376	12092	2.20271	0.987605	0.092957	3.20423
47	GOTERM_BP_FAT	GO:0010769~regulation of cell morphogenesis involved in differentiation	9	1.97368	0.00203045		1374257_AT, 1367581_A_AT, 1374444_AT, 1371785_AT, 1370124_AT, 1379693_AT, 1390127_AT, 1388027_A_AT, 1367802_AT	292	95	12092	3.92314	0.991793	0.0991435	3.49987
48	GOTERM_BP_FAT	GO:0050778~positive regulation of immune response	11	2.41228	0.00215351		1374468_AT, 1387029_AT, 1373025_AT, 1388337_AT, 1398246_S_AT, 1376657_AT, 1377334_AT, 1370883_AT, 1376518_AT, 1389543_AT, 1383391_A_AT	292	141	12092	3.23064	0.993868	0.102721	3.70824
49	GOTERM_BP_FAT	GO:0051251~positive regulation of lymphocyte activation	9	1.97368	0.00231674		1374468_AT, 1374198_AT, 1388337_AT, 1393347_AT, 1387198_AT, 1389092_AT, 1390529_AT, 1388674_AT, 1377334_AT	292	97	12092	3.84225	0.995834	0.107906	3.98395
50	GOTERM_BP_FAT	GO:0045664~regulation of neuron differentiation	12	2.63158	0.00236496		1374257_AT, 1367581_A_AT, 1374444_AT, 1371785_AT, 1388802_AT, 1370124_AT, 1379693_AT, 1390127_AT, 1371052_AT, 1388027_A_AT, 1367802_AT, 1396459_AT	292	167	12092	2.97564	0.996284	0.107906	4.06525
51	GOTERM_BP_FAT	GO:0042743~hydrogen peroxide metabolic process	5	1.09649	0.00238683		1386958_AT, 1387414_AT, 1379344_AT, 1367969_AT, 1370172_AT	292	24	12092	8.62728	0.996471	0.106792	4.10211
52	GOTERM_BP_FAT	GO:0007268~synaptic transmission	14	3.07018	0.00250035		1389791_AT, 1367977_AT, 1367812_AT, 1369843_AT, 1387606_AT, 1367800_AT, 1387497_AT, 1387289_AT, 1368352_AT, 1368826_AT, 1392890_AT, 1371572_AT, 1370607_A_AT, 1370546_AT	292	219	12092	2.64728	0.997303	0.10952	4.2932
53	GOTERM_BP_FAT	GO:0051249~regulation of lymphocyte activation	11	2.41228	0.00251376		1374468_AT, 1374198_AT, 1388337_AT, 1393347_AT, 1398246_S_AT, 1387198_AT, 1389092_AT, 1390529_AT, 1388674_AT, 1377334_AT, 1376518_AT	292	144	12092	3.16334	0.997388	0.108076	4.31575
54	GOTERM_BP_FAT	GO:0002252~immune effector process	10	2.19298	0.00257039		1374468_AT, 1387029_AT, 1373025_AT, 1398246_S_AT, 1387198_AT, 1377669_AT, 1377334_AT, 1370883_AT, 1389543_AT, 1383391_A_AT	292	121	12092	3.42239	0.997716	0.108409	4.41092
55	GOTERM_BP_FAT	GO:0007267~cell-cell signaling	18	3.94737	0.00264992		1389791_AT, 1367977_AT, 1398246_S_AT, 1367812_AT, 1369843_AT, 1387606_AT, 1367800_AT, 1387039_AT, 1387497_AT, 1387289_AT, 1368352_AT, 1382934_AT, 1377655_AT, 1368826_AT, 1392890_AT, 1371572_AT, 1370607_A_AT, 1370546_AT	292	330	12092	2.25878	0.998108	0.109625	4.54444
56	GOTERM_BP_FAT	GO:0043068~positive regulation of programmed cell death	18	3.94737	0.00282356		1388120_AT, 1368305_AT, 1368535_AT, 1398246_S_AT, 1387198_AT, 1377669_AT, 1372423_AT, 1375224_AT, 1370628_AT, 1367847_AT, 1368862_AT, 1370422_AT, 1368489_AT, 1385640_AT, 1388674_AT, 1387221_AT, 1371713_AT, 1371572_AT	292	332	12092	2.24517	0.998746	0.114393	4.83531
57	GOTERM_BP_FAT	GO:0051240~positive regulation of multicellular organismal process	15	3.28947	0.00285149		1367977_AT, 1374198_AT, 1370675_AT, 1390529_AT, 1386023_AT, 1387606_AT, 1388330_AT, 1374468_AT, 1367581_A_AT, 1368862_AT, 1370830_AT, 1382934_AT, 1370228_AT, 1387395_AT, 1376518_AT	292	249	12092	2.49464	0.998826	0.113518	4.88203
58	GOTERM_BP_FAT	GO:0050769~positive regulation of neurogenesis	8	1.75439	0.00287274		1374257_AT, 1388569_AT, 1374444_AT, 1371785_AT, 1388802_AT, 1379693_AT, 1390127_AT, 1367802_AT	292	79	12092	4.19351	0.998884	0.112427	4.91755
59	GOTERM_BP_FAT	GO:0010942~positive regulation of cell death	18	3.94737	0.00309773		1388120_AT, 1368305_AT, 1368535_AT, 1398246_S_AT, 1387198_AT, 1377669_AT, 1372423_AT, 1375224_AT, 1370628_AT, 1367847_AT, 1368862_AT, 1370422_AT, 1368489_AT, 1385640_AT, 1388674_AT, 1387221_AT, 1371713_AT, 1371572_AT	292	335	12092	2.22507	0.999345	0.118739	5.29289
60	GOTERM_BP_FAT	GO:0042060~wound healing	12	2.63158	0.00325077		1373032_AT, 1387269_S_AT, 1390687_AT, 1398347_AT, 1368171_AT, 1373654_AT, 1367712_AT, 1372729_AT, 1377669_AT, 1371052_AT, 1387606_AT, 1379847_AT	292	174	12092	2.85593	0.999544	0.122263	5.5474
61	GOTERM_BP_FAT	GO:0009968~negative regulation of signal transduction	13	2.85088	0.0033192		1390707_AT, 1387066_A_AT, 1380336_AT, 1387198_AT, 1368013_AT, 1370328_AT, 1388392_AT, 1375224_AT, 1390687_AT, 1368862_AT, 1374137_AT, 1368641_AT, 1371052_AT	292	200	12092	2.69171	0.999613	0.122728	5.66101
62	GOTERM_BP_FAT	GO:0002449~lymphocyte mediated immunity	7	1.53509	0.00337544		1374468_AT, 1373025_AT, 1398246_S_AT, 1387198_AT, 1377669_AT, 1377334_AT, 1370883_AT	292	61	12092	4.75208	0.999661	0.122763	5.75427
63	GOTERM_BP_FAT	GO:0031346~positive regulation of cell projection organization	7	1.53509	0.00366326		1374257_AT, 1374444_AT, 1371785_AT, 1389145_AT, 1379693_AT, 1390127_AT, 1367802_AT	292	62	12092	4.67543	0.999829	0.130532	6.23021
64	GOTERM_BP_FAT	GO:0010648~negative regulation of cell communication	14	3.07018	0.00381101		1390707_AT, 1387066_A_AT, 1380336_AT, 1387198_AT, 1368013_AT, 1370328_AT, 1388392_AT, 1375224_AT, 1387497_AT, 1390687_AT, 1368862_AT, 1374137_AT, 1368641_AT, 1371052_AT	292	230	12092	2.52067	0.999879	0.133433	6.47364
65	GOTERM_BP_FAT	GO:0048584~positive regulation of response to stimulus	14	3.07018	0.00408593		1387029_AT, 1373025_AT, 1398246_S_AT, 1376657_AT, 1389543_AT, 1387497_AT, 1374468_AT, 1388337_AT, 1390127_AT, 1377334_AT, 1370883_AT, 1387395_AT, 1376518_AT, 1383391_A_AT	292	232	12092	2.49894	0.999937	0.140298	6.92502
66	GOTERM_BP_FAT	GO:0019886~antigen processing and presentation of exogenous peptide antigen via MHC class II	4	0.877193	0.00412363		1398246_S_AT, 1377334_AT, 1370383_S_AT, 1370883_AT	292	14	12092	11.8317	0.999943	0.139481	6.98675
67	GOTERM_BP_FAT	GO:0002495~antigen processing and presentation of peptide antigen via MHC class II	4	0.877193	0.00412363		1398246_S_AT, 1377334_AT, 1370383_S_AT, 1370883_AT	292	14	12092	11.8317	0.999943	0.139481	6.98675
68	GOTERM_BP_FAT	GO:0001817~regulation of cytokine production	11	2.41228	0.00426775		1374468_AT, 1374198_AT, 1380336_AT, 1382934_AT, 1374137_AT, 1398246_S_AT, 1387198_AT, 1376657_AT, 1390529_AT, 1376518_AT, 1387395_AT	292	155	12092	2.93884	0.999959	0.141978	7.22241
69	GOTERM_BP_FAT	GO:0050767~regulation of neurogenesis	13	2.85088	0.0043819		1374257_AT, 1379693_AT, 1367802_AT, 1367581_A_AT, 1388569_AT, 1371785_AT, 1374444_AT, 1388802_AT, 1370124_AT, 1390127_AT, 1388027_A_AT, 1371052_AT, 1396459_AT	292	207	12092	2.60069	0.999969	0.143485	7.40865
70	GOTERM_BP_FAT	GO:0007010~cytoskeleton organization	17	3.72807	0.00439023		1389791_AT, 1388923_AT, 1382276_AT, 1368404_AT, 1367802_AT, 1378198_AT, 1382913_AT, 1368958_AT, 1387346_AT, 1390687_AT, 1388433_AT, 1392890_AT, 1371713_AT, 1381533_AT, 1376766_AT, 1392556_AT, 1389002_AT	292	318	12092	2.21379	0.999969	0.141781	7.42223
71	GOTERM_BP_FAT	GO:0048666~neuron development	18	3.94737	0.00439524		1377618_AT, 1384667_X_AT, 1379693_AT, 1367802_AT, 1387101_AT, 1370172_AT, 1387346_AT, 1398836_S_AT, 1372779_AT, 1370830_AT, 1389095_AT, 1392890_AT, 1369342_AT, 1371572_AT, 1381533_AT, 1396459_AT, 1388012_AT, 1368914_AT	292	347	12092	2.14812	0.99997	0.140026	7.4304
72	GOTERM_BP_FAT	GO:0007626~locomotory behavior	13	2.85088	0.00454884		1372064_AT, 1389791_AT, 1367977_AT, 1398246_S_AT, 1369131_AT, 1370172_AT, 1389123_AT, 1387289_AT, 1392890_AT, 1371572_AT, 1370607_A_AT, 1369342_AT, 1368536_AT	292	208	12092	2.58818	0.999979	0.142648	7.68041
73	GOTERM_BP_FAT	GO:0016192~vesicle-mediated transport	21	4.60526	0.00462021		1367977_AT, 1387841_AT, 1387065_AT, 1398246_S_AT, 1371769_AT, 1369131_AT, 1367812_AT, 1367779_AT, 1377669_AT, 1378198_AT, 1398822_AT, 1368958_AT, 1390687_AT, 1371858_AT, 1387289_AT, 1369046_AT, 1368352_AT, 1386648_AT, 1371572_AT, 1387455_A_AT, 1370546_AT	292	438	12092	1.98546	0.999982	0.142835	7.79636
74	GOTERM_BP_FAT	GO:0002460~adaptive immune response based on somatic recombination of immune receptors built from immunoglobulin superfamily domains	7	1.53509	0.00499939		1374468_AT, 1373025_AT, 1398246_S_AT, 1387198_AT, 1377669_AT, 1377334_AT, 1370883_AT	292	66	12092	4.39207	0.999993	0.151673	8.41007
75	GOTERM_BP_FAT	GO:0002250~adaptive immune response	7	1.53509	0.00499939		1374468_AT, 1373025_AT, 1398246_S_AT, 1387198_AT, 1377669_AT, 1377334_AT, 1370883_AT	292	66	12092	4.39207	0.999993	0.151673	8.41007
76	GOTERM_BP_FAT	GO:0048858~cell projection morphogenesis	14	3.07018	0.00507585		1377618_AT, 1388932_AT, 1379693_AT, 1367802_AT, 1387346_AT, 1372779_AT, 1398836_S_AT, 1370830_AT, 1389095_AT, 1392890_AT, 1371572_AT, 1369342_AT, 1396459_AT, 1388012_AT	292	238	12092	2.43594	0.999994	0.151871	8.53335
77	GOTERM_BP_FAT	GO:0045596~negative regulation of cell differentiation	13	2.85088	0.00522493		1373025_AT, 1387198_AT, 1370172_AT, 1387947_AT, 1387346_AT, 1367581_A_AT, 1388802_AT, 1370124_AT, 1368641_AT, 1388686_AT, 1388027_A_AT, 1371052_AT, 1396459_AT	292	212	12092	2.53935	0.999996	0.154039	8.77329
78	GOTERM_BP_FAT	GO:0010720~positive regulation of cell development	8	1.75439	0.00524201		1374257_AT, 1388569_AT, 1374444_AT, 1371785_AT, 1388802_AT, 1379693_AT, 1390127_AT, 1367802_AT	292	88	12092	3.76463	0.999996	0.152609	8.80073
79	GOTERM_BP_FAT	GO:0030852~regulation of granulocyte differentiation	3	0.657895	0.005501		1373025_AT, 1387198_AT, 1368914_AT	292	5	12092	24.8466	0.999998	0.157608	9.21604
80	GOTERM_BP_FAT	GO:0060627~regulation of vesicle-mediated transport	9	1.97368	0.00560156		1367977_AT, 1368352_AT, 1385640_AT, 1398246_S_AT, 1367812_AT, 1367779_AT, 1387606_AT, 1387395_AT, 1368958_AT	292	112	12092	3.32767	0.999998	0.158345	9.37679
81	GOTERM_BP_FAT	GO:0016064~immunoglobulin mediated immune response	6	1.31579	0.00573138		1374468_AT, 1373025_AT, 1398246_S_AT, 1387198_AT, 1377334_AT, 1370883_AT	292	48	12092	5.17637	0.999999	0.159813	9.58395
82	GOTERM_BP_FAT	GO:0051674~localization of cell	17	3.72807	0.00574066		1377457_A_AT, 1388932_AT, 1398246_S_AT, 1384169_A_AT, 1387606_AT, 1367800_AT, 1387346_AT, 1398347_AT, 1370830_AT, 1389123_AT, 1371785_AT, 1383240_AT, 1392890_AT, 1370607_A_AT, 1376766_AT, 1388012_AT, 1368076_AT	292	327	12092	2.15286	0.999999	0.158194	9.59874
83	GOTERM_BP_FAT	GO:0048870~cell motility	17	3.72807	0.00574066		1377457_A_AT, 1388932_AT, 1398246_S_AT, 1384169_A_AT, 1387606_AT, 1367800_AT, 1387346_AT, 1398347_AT, 1370830_AT, 1389123_AT, 1371785_AT, 1383240_AT, 1392890_AT, 1370607_A_AT, 1376766_AT, 1388012_AT, 1368076_AT	292	327	12092	2.15286	0.999999	0.158194	9.59874
84	GOTERM_BP_FAT	GO:0050770~regulation of axonogenesis	7	1.53509	0.00578752		1374257_AT, 1367581_A_AT, 1374444_AT, 1371785_AT, 1379693_AT, 1390127_AT, 1388027_A_AT	292	68	12092	4.26289	0.999999	0.157554	9.6734
85	GOTERM_BP_FAT	GO:0048812~neuron projection morphogenesis	13	2.85088	0.00588195		1377618_AT, 1379693_AT, 1367802_AT, 1387346_AT, 1372779_AT, 1398836_S_AT, 1370830_AT, 1389095_AT, 1392890_AT, 1371572_AT, 1369342_AT, 1396459_AT, 1388012_AT	292	215	12092	2.50392	0.999999	0.158105	9.82365
86	GOTERM_BP_FAT	GO:0002504~antigen processing and presentation of peptide or polysaccharide antigen via MHC class II	4	0.877193	0.00612238		1398246_S_AT, 1377334_AT, 1370383_S_AT, 1370883_AT	292	16	12092	10.3527	1	0.162196	10.2052
87	GOTERM_BP_FAT	GO:0043065~positive regulation of apoptosis	17	3.72807	0.00624559		1388120_AT, 1368305_AT, 1368535_AT, 1398246_S_AT, 1387198_AT, 1377669_AT, 1372423_AT, 1375224_AT, 1370628_AT, 1367847_AT, 1368862_AT, 1370422_AT, 1368489_AT, 1385640_AT, 1387221_AT, 1371713_AT, 1371572_AT	292	330	12092	2.13329	1	0.163366	10.4001
88	GOTERM_BP_FAT	GO:0050864~regulation of B cell activation	6	1.31579	0.00625985		1388337_AT, 1398246_S_AT, 1387198_AT, 1389092_AT, 1388674_AT, 1376518_AT	292	49	12092	5.07073	1	0.161926	10.4226
89	GOTERM_BP_FAT	GO:0031175~neuron projection development	15	3.28947	0.00641661		1377618_AT, 1384667_X_AT, 1379693_AT, 1367802_AT, 1387101_AT, 1387346_AT, 1398836_S_AT, 1372779_AT, 1370830_AT, 1389095_AT, 1392890_AT, 1371572_AT, 1369342_AT, 1396459_AT, 1388012_AT	292	273	12092	2.27533	1	0.163858	10.67
90	GOTERM_BP_FAT	GO:0000302~response to reactive oxygen species	8	1.75439	0.00667172		1368305_AT, 1368489_AT, 1386958_AT, 1370124_AT, 1387414_AT, 1367969_AT, 1369342_AT, 1370172_AT	292	92	12092	3.60095	1	0.168007	11.0711
91	GOTERM_BP_FAT	GO:0019724~B cell mediated immunity	6	1.31579	0.00682162		1374468_AT, 1373025_AT, 1398246_S_AT, 1387198_AT, 1377334_AT, 1370883_AT	292	50	12092	4.96932	1	0.169657	11.3061
92	GOTERM_BP_FAT	GO:0050772~positive regulation of axonogenesis	5	1.09649	0.00694827		1374257_AT, 1374444_AT, 1371785_AT, 1379693_AT, 1390127_AT	292	32	12092	6.47046	1	0.170745	11.5041
93	GOTERM_BP_FAT	GO:0032990~cell part morphogenesis	14	3.07018	0.00710965		1377618_AT, 1388932_AT, 1379693_AT, 1367802_AT, 1387346_AT, 1372779_AT, 1398836_S_AT, 1370830_AT, 1389095_AT, 1392890_AT, 1371572_AT, 1369342_AT, 1396459_AT, 1388012_AT	292	248	12092	2.33772	1	0.172577	11.7558
94	GOTERM_BP_FAT	GO:0030182~neuron differentiation	21	4.60526	0.0072637		1389791_AT, 1377618_AT, 1384667_X_AT, 1379693_AT, 1367802_AT, 1387101_AT, 1370172_AT, 1387346_AT, 1398836_S_AT, 1372779_AT, 1370830_AT, 1385640_AT, 1389095_AT, 1392890_AT, 1369342_AT, 1371572_AT, 1370607_A_AT, 1381533_AT, 1396459_AT, 1388012_AT, 1368914_AT	292	457	12092	1.90291	1	0.174205	11.9955
95	GOTERM_BP_FAT	GO:0042692~muscle cell differentiation	9	1.97368	0.0076219		1388496_AT, 1388433_AT, 1368641_AT, 1388686_AT, 1367779_AT, 1369843_AT, 1370607_A_AT, 1371572_AT, 1387346_AT	292	118	12092	3.15846	1	0.180185	12.5504
96	GOTERM_BP_FAT	GO:0007155~cell adhesion	21	4.60526	0.0084209		1388932_AT, 1388936_AT, 1375936_AT, 1376657_AT, 1379693_AT, 1386913_AT, 1387039_AT, 1387346_AT, 1390687_AT, 1367581_A_AT, 1368393_AT, 1370830_AT, 1393347_AT, 1371785_AT, 1383240_AT, 1370937_A_AT, 1387385_AT, 1371572_AT, 1368261_AT, 1382439_AT, 1389002_AT	292	463	12092	1.87825	1	0.195235	13.7764
97	GOTERM_BP_FAT	GO:0022610~biological adhesion	21	4.60526	0.0084209		1388932_AT, 1388936_AT, 1375936_AT, 1376657_AT, 1379693_AT, 1386913_AT, 1387039_AT, 1387346_AT, 1390687_AT, 1367581_A_AT, 1368393_AT, 1370830_AT, 1393347_AT, 1371785_AT, 1383240_AT, 1370937_A_AT, 1387385_AT, 1371572_AT, 1368261_AT, 1382439_AT, 1389002_AT	292	463	12092	1.87825	1	0.195235	13.7764
98	GOTERM_BP_FAT	GO:0008360~regulation of cell shape	5	1.09649	0.00863121		1389145_AT, 1370937_A_AT, 1376924_A_AT, 1386913_AT, 1392556_AT	292	34	12092	6.08985	1	0.197689	14.0964
99	GOTERM_BP_FAT	GO:0010033~response to organic substance	35	7.67544	0.00906456		1368305_AT, 1372147_AT, 1387414_AT, 1368224_AT, 1388330_AT, 1367802_AT, 1387101_AT, 1374468_AT, 1367581_A_AT, 1368862_AT, 1368171_AT, 1370830_AT, 1368489_AT, 1385640_AT, 1389095_AT, 1388433_AT, 1367712_AT, 1388686_AT, 1387221_AT, 1390662_AT, 1387455_A_AT, 1372064_AT, 1387729_AT, 1367977_AT, 1380336_AT, 1369131_AT, 1390529_AT, 1370613_S_AT, 1367800_AT, 1388569_AT, 1382934_AT, 1370228_AT, 1368826_A…	292	928	12092	1.56184	1	0.204597	14.7522
100	GOTERM_BP_FAT	GO:0002443~leukocyte mediated immunity	7	1.53509	0.00926555		1374468_AT, 1373025_AT, 1398246_S_AT, 1387198_AT, 1377669_AT, 1377334_AT, 1370883_AT	292	75	12092	3.86502	1	0.206691	15.0548

## Sheet: GO Common
Rank	Category	Term	Count	%	PValue	-log(Pvalue)	Genes	List Total	Pop Hits	Pop Total	Fold Enrichment	Bonferroni	Benjamini	FDR
1	GOTERM_BP_FAT	GO:0009611~response to wounding	26	18.9781	2.69e-13	12.5702	1367899_AT, 1370333_A_AT, 1369174_AT, 1368487_AT, 1389350_AT, 1395357_AT, 1368921_A_AT, 1387645_AT, 1368134_A_AT, 1398258_AT, 1368558_S_AT, 1371130_AT, 1387088_AT, 1368353_AT, 1376652_AT, 1367647_AT, 1369309_A_AT, 1390386_AT, 1368708_A_AT, 1368000_AT, 1367849_AT, 1368266_AT, 1369691_AT, 1368210_AT, 1368856_AT, 1368901_AT	119	424	12092	6.23101	4.85e-10	4.85e-10	4.56e-10
2	GOTERM_BP_FAT	GO:0051240~positive regulation of multicellular organismal process	17	12.4088	2.32e-09	8.63451	1371659_AT, 1387309_A_AT, 1387645_AT, 1368558_S_AT, 1371130_AT, 1367899_AT, 1369309_A_AT, 1382692_AT, 1368401_AT, 1390828_AT, 1368708_A_AT, 1386987_AT, 1373575_AT, 1379631_AT, 1373803_A_AT, 1389350_AT, 1368856_AT	119	249	12092	6.93746	4.18e-06	2.09e-06	3.93e-06
3	GOTERM_BP_FAT	GO:0010033~response to organic substance	29	21.1679	5.16e-08	7.28735	1369788_S_AT, 1371659_AT, 1369001_AT, 1370884_AT, 1368990_AT, 1367762_AT, 1370333_A_AT, 1367899_AT, 1370075_AT, 1386994_AT, 1390828_AT, 1367874_AT, 1386987_AT, 1369174_AT, 1373803_A_AT, 1395357_AT, 1368921_A_AT, 1387645_AT, 1368558_S_AT, 1387088_AT, 1367647_AT, 1382692_AT, 1369309_A_AT, 1390386_AT, 1368708_A_AT, 1367849_AT, 1367916_AT, 1368856_AT, 1368901_AT	119	928	12092	3.17542	9.31e-05	3.1e-05	8.77e-05
4	GOTERM_BP_FAT	GO:0044057~regulation of system process	17	12.4088	7.73e-08	7.11182	1371659_AT, 1387309_A_AT, 1369001_AT, 1387645_AT, 1368558_S_AT, 1367899_AT, 1371130_AT, 1391434_AT, 1369309_A_AT, 1368401_AT, 1383294_AT, 1390828_AT, 1368708_A_AT, 1398243_AT, 1368856_AT, 1387032_AT, 1395357_AT	119	319	12092	5.41514	0.000139	3.49e-05	0.000131
5	GOTERM_BP_FAT	GO:0042060~wound healing	12	8.75912	1.01e-06	5.99568	1390386_AT, 1367849_AT, 1368000_AT, 1398258_AT, 1370333_A_AT, 1367899_AT, 1369174_AT, 1389350_AT, 1368487_AT, 1368210_AT, 1368901_AT, 1368921_A_AT	119	174	12092	7.00782	0.00181684	0.000364	0.00171224
6	GOTERM_BP_FAT	GO:0006952~defense response	17	12.4088	1.57e-06	5.8041	1387645_AT, 1368134_A_AT, 1371057_AT, 1367899_AT, 1387088_AT, 1376652_AT, 1367647_AT, 1369309_A_AT, 1386987_AT, 1367849_AT, 1368000_AT, 1373575_AT, 1387396_AT, 1369174_AT, 1387032_AT, 1368921_A_AT, 1367679_AT	119	399	12092	4.32939	0.00282343	0.000471	0.00266221
7	GOTERM_BP_FAT	GO:0051130~positive regulation of cellular component organization	12	8.75912	2.16e-06	5.66555	1371659_AT, 1367874_AT, 1368708_A_AT, 1368000_AT, 1370333_A_AT, 1373575_AT, 1369174_AT, 1367709_AT, 1395357_AT, 1387032_AT, 1382692_AT, 1369309_A_AT	119	188	12092	6.48596	0.00388624	0.000556	0.00366627
8	GOTERM_BP_FAT	GO:0031644~regulation of neurological system process	12	8.75912	2.16e-06	5.66555	1368401_AT, 1383294_AT, 1387309_A_AT, 1368708_A_AT, 1369001_AT, 1387645_AT, 1367899_AT, 1371130_AT, 1391434_AT, 1395357_AT, 1387032_AT, 1369309_A_AT	119	188	12092	6.48596	0.00388624	0.000556	0.00366627
9	GOTERM_BP_FAT	GO:0040012~regulation of locomotion	12	8.75912	2.16e-06	5.66555	1371659_AT, 1368044_AT, 1368708_A_AT, 1367762_AT, 1368558_S_AT, 1370333_A_AT, 1367899_AT, 1379631_AT, 1389350_AT, 1367709_AT, 1368856_AT, 1369309_A_AT	119	188	12092	6.48596	0.00388624	0.000556	0.00366627
10	GOTERM_BP_FAT	GO:0009719~response to endogenous stimulus	20	14.5985	2.61e-06	5.58336	1371659_AT, 1387645_AT, 1367762_AT, 1368558_S_AT, 1370333_A_AT, 1387088_AT, 1386994_AT, 1367647_AT, 1369309_A_AT, 1367874_AT, 1390828_AT, 1390386_AT, 1368708_A_AT, 1386987_AT, 1367849_AT, 1367916_AT, 1369174_AT, 1373803_A_AT, 1368856_AT, 1395357_AT	119	573	12092	3.54672	0.0047007	0.000589	0.00443643
11	GOTERM_BP_FAT	GO:0032101~regulation of response to external stimulus	11	8.0292	3.76e-06	5.42481	1368044_AT, 1392107_AT, 1368708_A_AT, 1368000_AT, 1387154_AT, 1367899_AT, 1373575_AT, 1389350_AT, 1368856_AT, 1387032_AT, 1369309_A_AT	119	161	12092	6.94253	0.00675197	0.000752	0.00637888
12	GOTERM_BP_FAT	GO:0030334~regulation of cell migration	11	8.0292	4.68e-06	5.32975	1371659_AT, 1368708_A_AT, 1367762_AT, 1368558_S_AT, 1370333_A_AT, 1367899_AT, 1379631_AT, 1389350_AT, 1367709_AT, 1368856_AT, 1369309_A_AT	119	165	12092	6.77423	0.00840502	0.000844	0.00794713
13	GOTERM_BP_FAT	GO:0009725~response to hormone stimulus	18	13.1387	8.71e-06	5.05998	1371659_AT, 1387645_AT, 1368558_S_AT, 1367762_AT, 1370333_A_AT, 1387088_AT, 1386994_AT, 1367647_AT, 1369309_A_AT, 1367874_AT, 1390828_AT, 1390386_AT, 1386987_AT, 1367849_AT, 1367916_AT, 1373803_A_AT, 1368856_AT, 1395357_AT	119	510	12092	3.58636	0.0155963	0.00142799	0.0147998
14	GOTERM_BP_FAT	GO:0051270~regulation of cell motion	11	8.0292	1.35e-05	4.86967	1371659_AT, 1368708_A_AT, 1367762_AT, 1368558_S_AT, 1370333_A_AT, 1367899_AT, 1379631_AT, 1389350_AT, 1367709_AT, 1368856_AT, 1369309_A_AT	119	186	12092	6.0094	0.0240361	0.00202542	0.0229058
15	GOTERM_BP_FAT	GO:0006873~cellular ion homeostasis	15	10.9489	1.43e-05	4.84466	1369788_S_AT, 1387309_A_AT, 1369001_AT, 1367899_AT, 1369309_A_AT, 1390828_AT, 1368708_A_AT, 1369158_AT, 1367916_AT, 1387396_AT, 1368833_AT, 1398243_AT, 1369691_AT, 1368856_AT, 1387032_AT	119	370	12092	4.11946	0.0255522	0.00198912	0.0243692
16	GOTERM_BP_FAT	GO:0007610~behavior	16	11.6788	1.54e-05	4.81248	1369788_S_AT, 1387309_A_AT, 1369001_AT, 1387645_AT, 1371057_AT, 1370333_A_AT, 1371130_AT, 1387088_AT, 1369309_A_AT, 1368044_AT, 1390828_AT, 1390386_AT, 1368708_A_AT, 1387154_AT, 1373575_AT, 1387032_AT	119	424	12092	3.83447	0.0274489	0.00198607	0.0262032
17	GOTERM_BP_FAT	GO:0051050~positive regulation of transport	12	8.75912	1.61e-05	4.79317	1387309_A_AT, 1367874_AT, 1368708_A_AT, 1368000_AT, 1370333_A_AT, 1367899_AT, 1367916_AT, 1373575_AT, 1367709_AT, 1368856_AT, 1382692_AT, 1369309_A_AT	119	232	12092	5.25587	0.0286771	0.00193788	0.0273928
18	GOTERM_BP_FAT	GO:0055082~cellular chemical homeostasis	15	10.9489	1.67e-05	4.77728	1369788_S_AT, 1387309_A_AT, 1369001_AT, 1367899_AT, 1369309_A_AT, 1390828_AT, 1368708_A_AT, 1369158_AT, 1367916_AT, 1387396_AT, 1368833_AT, 1398243_AT, 1369691_AT, 1368856_AT, 1387032_AT	119	375	12092	4.06454	0.0296388	0.00187867	0.0283253
19	GOTERM_BP_FAT	GO:0042592~homeostatic process	21	15.3285	1.73e-05	4.76195	1369788_S_AT, 1387309_A_AT, 1369001_AT, 1370333_A_AT, 1367899_AT, 1369309_A_AT, 1390828_AT, 1390386_AT, 1368708_A_AT, 1369158_AT, 1382431_AT, 1387396_AT, 1367916_AT, 1368833_AT, 1369174_AT, 1398243_AT, 1379631_AT, 1368856_AT, 1369691_AT, 1387032_AT, 1389179_AT	119	714	12092	2.98863	0.0306754	0.00183101	0.0293313
20	GOTERM_BP_FAT	GO:0042127~regulation of cell proliferation	20	14.5985	2.19e-05	4.65956	1369788_S_AT, 1369268_AT, 1387799_AT, 1368558_S_AT, 1370333_A_AT, 1367899_AT, 1387088_AT, 1369309_A_AT, 1368044_AT, 1390386_AT, 1368708_A_AT, 1386987_AT, 1388711_AT, 1369158_AT, 1367916_AT, 1368833_AT, 1369174_AT, 1379631_AT, 1389350_AT, 1368856_AT	119	665	12092	3.05604	0.0388063	0.00219644	0.0372602
21	GOTERM_BP_FAT	GO:0048878~chemical homeostasis	17	12.4088	2.23e-05	4.6517	1369788_S_AT, 1387309_A_AT, 1369001_AT, 1370333_A_AT, 1367899_AT, 1369309_A_AT, 1390828_AT, 1368708_A_AT, 1369158_AT, 1382431_AT, 1387396_AT, 1367916_AT, 1368833_AT, 1398243_AT, 1369691_AT, 1368856_AT, 1387032_AT	119	492	12092	3.51103	0.0393903	0.00211288	0.0378323
22	GOTERM_BP_FAT	GO:0048545~response to steroid hormone stimulus	13	9.48905	2.64e-05	4.5784	1371659_AT, 1387645_AT, 1368558_S_AT, 1367762_AT, 1370333_A_AT, 1387088_AT, 1367647_AT, 1390828_AT, 1390386_AT, 1386987_AT, 1367849_AT, 1373803_A_AT, 1395357_AT	119	291	12092	4.53943	0.0465343	0.00237976	0.044858
23	GOTERM_BP_FAT	GO:0050804~regulation of synaptic transmission	10	7.29927	3.31e-05	4.48017	1368401_AT, 1383294_AT, 1387309_A_AT, 1368708_A_AT, 1369001_AT, 1387645_AT, 1371130_AT, 1391434_AT, 1395357_AT, 1369309_A_AT	119	165	12092	6.15839	0.0579148	0.0028369	0.0561585
24	GOTERM_BP_FAT	GO:0042325~regulation of phosphorylation	15	10.9489	3.32e-05	4.47886	1369788_S_AT, 1369001_AT, 1368558_S_AT, 1367899_AT, 1370333_A_AT, 1388792_AT, 1368947_AT, 1390386_AT, 1368708_A_AT, 1386987_AT, 1379631_AT, 1373803_A_AT, 1368856_AT, 1387032_AT, 1367679_AT	119	399	12092	3.82005	0.0580747	0.00271582	0.0563183
25	GOTERM_BP_FAT	GO:0040008~regulation of growth	13	9.48905	3.34e-05	4.47625	1371659_AT, 1387645_AT, 1370884_AT, 1387799_AT, 1370333_A_AT, 1390828_AT, 1368708_A_AT, 1367862_AT, 1368926_AT, 1373803_A_AT, 1379631_AT, 1395357_AT, 1368921_A_AT	119	298	12092	4.4328	0.0584089	0.00261328	0.0566522
26	GOTERM_BP_FAT	GO:0050801~ion homeostasis	15	10.9489	3.6e-05	4.4437	1369788_S_AT, 1387309_A_AT, 1369001_AT, 1367899_AT, 1369309_A_AT, 1390828_AT, 1368708_A_AT, 1369158_AT, 1367916_AT, 1387396_AT, 1368833_AT, 1398243_AT, 1369691_AT, 1368856_AT, 1387032_AT	119	402	12092	3.79155	0.0628843	0.00270253	0.0611356
27	GOTERM_BP_FAT	GO:0014070~response to organic cyclic substance	11	8.0292	4e-05	4.39794	1369788_S_AT, 1390386_AT, 1368708_A_AT, 1369001_AT, 1370333_A_AT, 1373803_A_AT, 1367647_AT, 1370075_AT, 1386994_AT, 1368921_A_AT, 1369309_A_AT	119	211	12092	5.29738	0.0695955	0.00288127	0.0678986
28	GOTERM_BP_FAT	GO:0006954~inflammatory response	11	8.0292	5.07e-05	4.29499	1387645_AT, 1367849_AT, 1368134_A_AT, 1368000_AT, 1367899_AT, 1387088_AT, 1369174_AT, 1376652_AT, 1367647_AT, 1368921_A_AT, 1369309_A_AT	119	217	12092	5.15091	0.087419	0.00351222	0.0860972
29	GOTERM_BP_FAT	GO:0051174~regulation of phosphorus metabolic process	15	10.9489	5.09e-05	4.29328	1369788_S_AT, 1369001_AT, 1368558_S_AT, 1367899_AT, 1370333_A_AT, 1388792_AT, 1368947_AT, 1390386_AT, 1368708_A_AT, 1386987_AT, 1379631_AT, 1373803_A_AT, 1368856_AT, 1387032_AT, 1367679_AT	119	415	12092	3.67278	0.0877604	0.00339617	0.0864492
30	GOTERM_BP_FAT	GO:0019220~regulation of phosphate metabolic process	15	10.9489	5.09e-05	4.29328	1369788_S_AT, 1369001_AT, 1368558_S_AT, 1367899_AT, 1370333_A_AT, 1388792_AT, 1368947_AT, 1390386_AT, 1368708_A_AT, 1386987_AT, 1379631_AT, 1373803_A_AT, 1368856_AT, 1387032_AT, 1367679_AT	119	415	12092	3.67278	0.0877604	0.00339617	0.0864492
31	GOTERM_BP_FAT	GO:0051969~regulation of transmission of nerve impulse	10	7.29927	5.48e-05	4.26122	1368401_AT, 1383294_AT, 1387309_A_AT, 1368708_A_AT, 1369001_AT, 1387645_AT, 1371130_AT, 1391434_AT, 1395357_AT, 1369309_A_AT	119	176	12092	5.77349	0.0941761	0.00352628	0.0930887
32	GOTERM_BP_FAT	GO:0040017~positive regulation of locomotion	8	5.83942	6.06e-05	4.21753	1371659_AT, 1368044_AT, 1368558_S_AT, 1370333_A_AT, 1367899_AT, 1379631_AT, 1368856_AT, 1369309_A_AT	119	102	12092	7.96968	0.103487	0.0037599	0.102808
33	GOTERM_BP_FAT	GO:0007218~neuropeptide signaling pathway	7	5.10949	6.49e-05	4.18776	1383294_AT, 1390828_AT, 1387645_AT, 1368922_AT, 1387154_AT, 1387088_AT, 1369309_A_AT	119	71	12092	10.0182	0.110518	0.00389627	0.110214
34	GOTERM_BP_FAT	GO:0010647~positive regulation of cell communication	13	9.48905	6.65e-05	4.17718	1371659_AT, 1387309_A_AT, 1368320_AT, 1371130_AT, 1367899_AT, 1370333_A_AT, 1369309_A_AT, 1368401_AT, 1368708_A_AT, 1386987_AT, 1373803_A_AT, 1379631_AT, 1368856_AT	119	320	12092	4.12805	0.113122	0.00386504	0.112971
35	GOTERM_BP_FAT	GO:0007242~intracellular signaling cascade	23	16.7883	7.63e-05	4.11748	1371659_AT, 1370315_A_AT, 1370333_A_AT, 1367899_AT, 1367960_AT, 1391434_AT, 1388792_AT, 1368044_AT, 1390386_AT, 1367874_AT, 1368708_A_AT, 1367862_AT, 1369737_AT, 1368922_AT, 1387154_AT, 1369158_AT, 1382431_AT, 1367916_AT, 1369174_AT, 1373803_A_AT, 1387908_AT, 1368856_AT, 1367679_AT	119	925	12092	2.5266	0.128622	0.00429326	0.129553
36	GOTERM_BP_FAT	GO:0046427~positive regulation of JAK-STAT cascade	5	3.64964	7.87e-05	4.10403	1386987_AT, 1370333_A_AT, 1367899_AT, 1373803_A_AT, 1368856_AT	119	24	12092	21.1695	0.132424	0.00429535	0.133664
37	GOTERM_BP_FAT	GO:0006811~ion transport	19	13.8686	7.92e-05	4.10127	1387309_A_AT, 1369001_AT, 1388037_AT, 1371057_AT, 1368207_AT, 1387799_AT, 1367899_AT, 1371130_AT, 1368401_AT, 1368708_A_AT, 1369649_AT, 1371077_AT, 1370367_AT, 1369158_AT, 1368768_AT, 1368833_AT, 1380828_AT, 1369691_AT, 1368351_AT	119	668	12092	2.8902	0.133142	0.00419352	0.134442
38	GOTERM_BP_FAT	GO:0042493~response to drug	13	9.48905	8.18e-05	4.08725	1371659_AT, 1369788_S_AT, 1369001_AT, 1398258_AT, 1367762_AT, 1371130_AT, 1387088_AT, 1390386_AT, 1368708_A_AT, 1382431_AT, 1369174_AT, 1395357_AT, 1370399_AT	119	327	12092	4.03968	0.137269	0.00420974	0.138929
39	GOTERM_BP_FAT	GO:0042981~regulation of apoptosis	19	13.8686	9.39e-05	4.02733	1369788_S_AT, 1371659_AT, 1387645_AT, 1368558_S_AT, 1378739_AT, 1370333_A_AT, 1367899_AT, 1387088_AT, 1386994_AT, 1368044_AT, 1390386_AT, 1373575_AT, 1373803_A_AT, 1389350_AT, 1368856_AT, 1387032_AT, 1389179_AT, 1368921_A_AT, 1367679_AT	119	677	12092	2.85178	0.155906	0.00469702	0.159462
40	GOTERM_BP_FAT	GO:0009612~response to mechanical stimulus	7	5.10949	0.000102	3.9914	1369788_S_AT, 1371659_AT, 1368708_A_AT, 1370333_A_AT, 1371130_AT, 1386994_AT, 1395357_AT	119	77	12092	9.23759	0.168804	0.00498455	0.173937
41	GOTERM_BP_FAT	GO:0008284~positive regulation of cell proliferation	14	10.219	0.000103	3.98716	1369788_S_AT, 1369268_AT, 1368558_S_AT, 1367899_AT, 1370333_A_AT, 1369309_A_AT, 1368044_AT, 1368708_A_AT, 1388711_AT, 1386987_AT, 1369158_AT, 1368833_AT, 1379631_AT, 1368856_AT	119	388	12092	3.66646	0.169365	0.00487137	0.174571
42	GOTERM_BP_FAT	GO:0043067~regulation of programmed cell death	19	13.8686	0.000111	3.95468	1369788_S_AT, 1371659_AT, 1387645_AT, 1368558_S_AT, 1378739_AT, 1370333_A_AT, 1367899_AT, 1387088_AT, 1386994_AT, 1368044_AT, 1390386_AT, 1373575_AT, 1373803_A_AT, 1389350_AT, 1368856_AT, 1387032_AT, 1389179_AT, 1368921_A_AT, 1367679_AT	119	686	12092	2.81437	0.181596	0.00512526	0.188514
43	GOTERM_BP_FAT	GO:0010941~regulation of cell death	19	13.8686	0.000117	3.93181	1369788_S_AT, 1371659_AT, 1387645_AT, 1368558_S_AT, 1378739_AT, 1370333_A_AT, 1367899_AT, 1387088_AT, 1386994_AT, 1368044_AT, 1390386_AT, 1373575_AT, 1373803_A_AT, 1389350_AT, 1368856_AT, 1387032_AT, 1389179_AT, 1368921_A_AT, 1367679_AT	119	689	12092	2.80211	0.190838	0.0052799	0.199186
44	GOTERM_BP_FAT	GO:0019725~cellular homeostasis	15	10.9489	0.00013	3.88606	1369788_S_AT, 1387309_A_AT, 1369001_AT, 1367899_AT, 1369309_A_AT, 1390828_AT, 1368708_A_AT, 1369158_AT, 1367916_AT, 1387396_AT, 1368833_AT, 1398243_AT, 1369691_AT, 1368856_AT, 1387032_AT	119	453	12092	3.36468	0.20856	0.00568867	0.219995
45	GOTERM_BP_FAT	GO:0009628~response to abiotic stimulus	14	10.219	0.000136	3.86646	1369788_S_AT, 1371659_AT, 1368558_S_AT, 1367762_AT, 1371130_AT, 1370333_A_AT, 1391434_AT, 1386994_AT, 1390386_AT, 1368708_A_AT, 1386987_AT, 1368901_AT, 1395357_AT, 1393573_AT	119	399	12092	3.56538	0.217539	0.00582371	0.230713
46	GOTERM_BP_FAT	GO:0051046~regulation of secretion	11	8.0292	0.000139	3.85699	1383294_AT, 1387309_A_AT, 1390828_AT, 1368708_A_AT, 1369001_AT, 1367916_AT, 1373575_AT, 1391434_AT, 1368856_AT, 1389179_AT, 1369309_A_AT	119	245	12092	4.56224	0.222062	0.00582272	0.23616
47	GOTERM_BP_FAT	GO:0030182~neuron differentiation	15	10.9489	0.000142	3.84771	1371659_AT, 1387645_AT, 1370884_AT, 1398258_AT, 1371130_AT, 1391434_AT, 1386994_AT, 1390386_AT, 1368708_A_AT, 1368926_AT, 1371049_AT, 1368856_AT, 1387032_AT, 1395357_AT, 1368921_A_AT	119	457	12092	3.33523	0.226231	0.00581219	0.241207
48	GOTERM_BP_FAT	GO:0048666~neuron development	13	9.48905	0.000143	3.84466	1371659_AT, 1387645_AT, 1370884_AT, 1398258_AT, 1371130_AT, 1391434_AT, 1368708_A_AT, 1368926_AT, 1371049_AT, 1368856_AT, 1387032_AT, 1395357_AT, 1368921_A_AT	119	347	12092	3.80684	0.227936	0.00573214	0.243279
49	GOTERM_BP_FAT	GO:0032496~response to lipopolysaccharide	8	5.83942	0.000144	3.84164	1369788_S_AT, 1390386_AT, 1386987_AT, 1370333_A_AT, 1367899_AT, 1367647_AT, 1368901_AT, 1369309_A_AT	119	117	12092	6.94793	0.229073	0.00563973	0.244664
50	GOTERM_BP_FAT	GO:0045597~positive regulation of cell differentiation	11	8.0292	0.000175	3.75696	1369788_S_AT, 1371659_AT, 1368708_A_AT, 1368134_A_AT, 1370333_A_AT, 1369174_AT, 1379631_AT, 1373803_A_AT, 1368856_AT, 1395357_AT, 1367679_AT	119	252	12092	4.43551	0.270955	0.00670129	0.297116
51	GOTERM_BP_FAT	GO:0051384~response to glucocorticoid stimulus	8	5.83942	0.000207	3.68403	1371659_AT, 1390386_AT, 1386987_AT, 1387645_AT, 1367849_AT, 1368558_S_AT, 1370333_A_AT, 1373803_A_AT	119	124	12092	6.55571	0.311585	0.00774824	0.350935
52	GOTERM_BP_FAT	GO:0051094~positive regulation of developmental process	12	8.75912	0.000226	3.64589	1369788_S_AT, 1371659_AT, 1368708_A_AT, 1368134_A_AT, 1370333_A_AT, 1369174_AT, 1379631_AT, 1373803_A_AT, 1368856_AT, 1395357_AT, 1369309_A_AT, 1367679_AT	119	311	12092	3.92078	0.334914	0.0082887	0.383277
53	GOTERM_BP_FAT	GO:0009617~response to bacterium	10	7.29927	0.000226	3.64589	1369788_S_AT, 1390386_AT, 1386987_AT, 1370333_A_AT, 1367899_AT, 1387396_AT, 1373575_AT, 1367647_AT, 1368901_AT, 1369309_A_AT	119	212	12092	4.79309	0.335394	0.00813793	0.383954
54	GOTERM_BP_FAT	GO:0045927~positive regulation of growth	7	5.10949	0.000228	3.64207	1371659_AT, 1368708_A_AT, 1387645_AT, 1370333_A_AT, 1379631_AT, 1373803_A_AT, 1395357_AT	119	89	12092	7.99207	0.337774	0.00804879	0.387319
55	GOTERM_BP_FAT	GO:0002237~response to molecule of bacterial origin	8	5.83942	0.000252	3.5986	1369788_S_AT, 1390386_AT, 1386987_AT, 1370333_A_AT, 1367899_AT, 1367647_AT, 1368901_AT, 1369309_A_AT	119	128	12092	6.35084	0.364972	0.00869441	0.426646
56	GOTERM_BP_FAT	GO:0030335~positive regulation of cell migration	7	5.10949	0.000274	3.56225	1371659_AT, 1368558_S_AT, 1370333_A_AT, 1367899_AT, 1379631_AT, 1368856_AT, 1369309_A_AT	119	92	12092	7.73146	0.389761	0.00927567	0.463971
57	GOTERM_BP_FAT	GO:0010035~response to inorganic substance	11	8.0292	0.000288	3.54061	1369788_S_AT, 1368401_AT, 1390386_AT, 1368708_A_AT, 1369001_AT, 1367849_AT, 1369158_AT, 1371130_AT, 1367916_AT, 1367647_AT, 1395357_AT	119	268	12092	4.1707	0.404921	0.0095662	0.487546
58	GOTERM_BP_FAT	GO:0007268~synaptic transmission	10	7.29927	0.000288	3.54061	1368401_AT, 1383294_AT, 1387309_A_AT, 1368708_A_AT, 1369001_AT, 1371057_AT, 1387154_AT, 1370678_S_AT, 1391434_AT, 1369309_A_AT	119	219	12092	4.63988	0.405474	0.00940983	0.488417
59	GOTERM_BP_FAT	GO:0031960~response to corticosteroid stimulus	8	5.83942	0.00029	3.5376	1371659_AT, 1390386_AT, 1386987_AT, 1387645_AT, 1367849_AT, 1368558_S_AT, 1370333_A_AT, 1373803_A_AT	119	131	12092	6.2054	0.407502	0.00930302	0.491618
60	GOTERM_BP_FAT	GO:0045859~regulation of protein kinase activity	11	8.0292	0.000314	3.50307	1368947_AT, 1390386_AT, 1368708_A_AT, 1369001_AT, 1367899_AT, 1379631_AT, 1373803_A_AT, 1388792_AT, 1368856_AT, 1387032_AT, 1367679_AT	119	271	12092	4.12453	0.432925	0.00990262	0.5327
61	GOTERM_BP_FAT	GO:0048678~response to axon injury	5	3.64964	0.000319	3.49621	1368708_A_AT, 1398258_AT, 1368558_S_AT, 1368856_AT, 1395357_AT	119	34	12092	14.9432	0.437348	0.00986642	0.540034
62	GOTERM_BP_FAT	GO:0046425~regulation of JAK-STAT cascade	5	3.64964	0.000319	3.49621	1386987_AT, 1370333_A_AT, 1367899_AT, 1373803_A_AT, 1368856_AT	119	34	12092	14.9432	0.437348	0.00986642	0.540034
63	GOTERM_BP_FAT	GO:0006875~cellular metal ion homeostasis	9	6.56934	0.000348	3.45842	1390828_AT, 1368708_A_AT, 1369158_AT, 1367899_AT, 1367916_AT, 1398243_AT, 1368833_AT, 1368856_AT, 1369309_A_AT	119	178	12092	5.13776	0.466143	0.0105814	0.589219
64	GOTERM_BP_FAT	GO:0051345~positive regulation of hydrolase activity	8	5.83942	0.000398	3.40012	1371659_AT, 1368708_A_AT, 1369158_AT, 1367899_AT, 1367916_AT, 1389350_AT, 1368856_AT, 1387032_AT	119	138	12092	5.89063	0.51254	0.0119044	0.674287
65	GOTERM_BP_FAT	GO:0045807~positive regulation of endocytosis	5	3.64964	0.000399	3.39903	1368708_A_AT, 1368000_AT, 1373575_AT, 1367709_AT, 1382692_AT	119	36	12092	14.113	0.513051	0.0117274	0.675268
66	GOTERM_BP_FAT	GO:0032147~activation of protein kinase activity	7	5.10949	0.000407	3.39041	1368708_A_AT, 1369001_AT, 1367899_AT, 1373803_A_AT, 1388792_AT, 1368856_AT, 1387032_AT	119	99	12092	7.18479	0.520225	0.0117759	0.689147
67	GOTERM_BP_FAT	GO:0051272~positive regulation of cell motion	7	5.10949	0.00043	3.36653	1371659_AT, 1368558_S_AT, 1370333_A_AT, 1367899_AT, 1379631_AT, 1368856_AT, 1369309_A_AT	119	100	12092	7.11294	0.539381	0.0122291	0.72724
68	GOTERM_BP_FAT	GO:0019226~transmission of nerve impulse	11	8.0292	0.000443	3.3536	1368401_AT, 1383294_AT, 1387309_A_AT, 1368708_A_AT, 1369001_AT, 1371057_AT, 1387154_AT, 1370678_S_AT, 1391434_AT, 1369691_AT, 1369309_A_AT	119	283	12092	3.94964	0.550326	0.0124104	0.749717
69	GOTERM_BP_FAT	GO:0055065~metal ion homeostasis	9	6.56934	0.00045	3.34679	1390828_AT, 1368708_A_AT, 1369158_AT, 1367899_AT, 1367916_AT, 1398243_AT, 1368833_AT, 1368856_AT, 1369309_A_AT	119	185	12092	4.94336	0.556302	0.0124239	0.762219
70	GOTERM_BP_FAT	GO:0051924~regulation of calcium ion transport	6	4.37956	0.000452	3.34486	1371659_AT, 1368708_A_AT, 1369649_AT, 1369158_AT, 1370333_A_AT, 1367899_AT	119	66	12092	9.23759	0.557505	0.0122774	0.764756
71	GOTERM_BP_FAT	GO:0030003~cellular cation homeostasis	10	7.29927	0.000454	3.34294	1390828_AT, 1368708_A_AT, 1369158_AT, 1367899_AT, 1387396_AT, 1367916_AT, 1398243_AT, 1368833_AT, 1368856_AT, 1369309_A_AT	119	233	12092	4.36109	0.559156	0.0121504	0.768249
72	GOTERM_BP_FAT	GO:0043549~regulation of kinase activity	11	8.0292	0.000468	3.32975	1368947_AT, 1390386_AT, 1368708_A_AT, 1369001_AT, 1367899_AT, 1379631_AT, 1373803_A_AT, 1388792_AT, 1368856_AT, 1387032_AT, 1367679_AT	119	285	12092	3.92192	0.570301	0.0123448	0.79217
73	GOTERM_BP_FAT	GO:0032103~positive regulation of response to external stimulus	6	4.37956	0.000485	3.31426	1368044_AT, 1368000_AT, 1387154_AT, 1373575_AT, 1368856_AT, 1369309_A_AT	119	67	12092	9.09971	0.582845	0.012591	0.819843
74	GOTERM_BP_FAT	GO:0031349~positive regulation of defense response	6	4.37956	0.000485	3.31426	1370177_AT, 1368000_AT, 1373575_AT, 1368856_AT, 1382692_AT, 1369309_A_AT	119	67	12092	9.09971	0.582845	0.012591	0.819843
75	GOTERM_BP_FAT	GO:0000165~MAPKKK cascade	8	5.83942	0.000494	3.30627	1368044_AT, 1369158_AT, 1367899_AT, 1369174_AT, 1373803_A_AT, 1388792_AT, 1368856_AT, 1367679_AT	119	143	12092	5.68467	0.589608	0.0126429	0.835104
76	GOTERM_BP_FAT	GO:0040014~regulation of multicellular organism growth	6	4.37956	0.000555	3.25571	1390828_AT, 1368708_A_AT, 1370884_AT, 1370333_A_AT, 1379631_AT, 1373803_A_AT	119	69	12092	8.83595	0.63279	0.0140111	0.93886
77	GOTERM_BP_FAT	GO:0045860~positive regulation of protein kinase activity	9	6.56934	0.000557	3.25414	1368708_A_AT, 1369001_AT, 1367899_AT, 1379631_AT, 1373803_A_AT, 1388792_AT, 1368856_AT, 1387032_AT, 1367679_AT	119	191	12092	4.78807	0.633745	0.0138535	0.941288
78	GOTERM_BP_FAT	GO:0043523~regulation of neuron apoptosis	7	5.10949	0.000647	3.1891	1369788_S_AT, 1371659_AT, 1390386_AT, 1387645_AT, 1367899_AT, 1373803_A_AT, 1368856_AT	119	108	12092	6.58606	0.689133	0.0158779	1.0941
79	GOTERM_BP_FAT	GO:0051338~regulation of transferase activity	11	8.0292	0.00068	3.16749	1368947_AT, 1390386_AT, 1368708_A_AT, 1369001_AT, 1367899_AT, 1379631_AT, 1373803_A_AT, 1388792_AT, 1368856_AT, 1387032_AT, 1367679_AT	119	299	12092	3.73829	0.706779	0.0164421	1.14851
80	GOTERM_BP_FAT	GO:0033674~positive regulation of kinase activity	9	6.56934	0.000729	3.13727	1368708_A_AT, 1369001_AT, 1367899_AT, 1379631_AT, 1373803_A_AT, 1388792_AT, 1368856_AT, 1387032_AT, 1367679_AT	119	199	12092	4.59558	0.731706	0.0173893	1.23117
81	GOTERM_BP_FAT	GO:0043279~response to alkaloid	6	4.37956	0.000766	3.11577	1390386_AT, 1368708_A_AT, 1369001_AT, 1373803_A_AT, 1370075_AT, 1369309_A_AT	119	74	12092	8.23893	0.748833	0.0180152	1.2925
82	GOTERM_BP_FAT	GO:0010243~response to organic nitrogen	7	5.10949	0.000784	3.10568	1371659_AT, 1390386_AT, 1368708_A_AT, 1367762_AT, 1367916_AT, 1369174_AT, 1386994_AT	119	112	12092	6.35084	0.757202	0.0182155	1.32399
83	GOTERM_BP_FAT	GO:0003013~circulatory system process	8	5.83942	0.000798	3.098	1390828_AT, 1368708_A_AT, 1387645_AT, 1369158_AT, 1387154_AT, 1377146_AT, 1368833_AT, 1369309_A_AT	119	155	12092	5.24456	0.762946	0.0182854	1.34623
84	GOTERM_BP_FAT	GO:0008015~blood circulation	8	5.83942	0.000798	3.098	1390828_AT, 1368708_A_AT, 1387645_AT, 1369158_AT, 1387154_AT, 1377146_AT, 1368833_AT, 1369309_A_AT	119	155	12092	5.24456	0.762946	0.0182854	1.34623
85	GOTERM_BP_FAT	GO:0007631~feeding behavior	6	4.37956	0.000917	3.03763	1390828_AT, 1368708_A_AT, 1387645_AT, 1387154_AT, 1387088_AT, 1387032_AT	119	77	12092	7.91793	0.80908	0.0207426	1.54707
86	GOTERM_BP_FAT	GO:0030005~cellular di-, tri-valent inorganic cation homeostasis	9	6.56934	0.000942	3.02595	1390828_AT, 1368708_A_AT, 1369158_AT, 1367899_AT, 1387396_AT, 1367916_AT, 1398243_AT, 1368856_AT, 1369309_A_AT	119	207	12092	4.41798	0.817408	0.0210319	1.58841
87	GOTERM_BP_FAT	GO:0048667~cell morphogenesis involved in neuron differentiation	9	6.56934	0.000942	3.02595	1368708_A_AT, 1370884_AT, 1398258_AT, 1368926_AT, 1371130_AT, 1391434_AT, 1368856_AT, 1395357_AT, 1387032_AT	119	207	12092	4.41798	0.817408	0.0210319	1.58841
88	GOTERM_BP_FAT	GO:0051347~positive regulation of transferase activity	9	6.56934	0.000972	3.01233	1368708_A_AT, 1369001_AT, 1367899_AT, 1379631_AT, 1373803_A_AT, 1388792_AT, 1368856_AT, 1387032_AT, 1367679_AT	119	208	12092	4.39674	0.826983	0.021426	1.63831
89	GOTERM_BP_FAT	GO:0055080~cation homeostasis	10	7.29927	0.0010496	2.97898	1390828_AT, 1368708_A_AT, 1369158_AT, 1367899_AT, 1387396_AT, 1367916_AT, 1398243_AT, 1368833_AT, 1368856_AT, 1369309_A_AT	119	262	12092	3.87838	0.849603	0.0228385	1.76798
90	GOTERM_BP_FAT	GO:0006874~cellular calcium ion homeostasis	8	5.83942	0.00111048	2.95449	1390828_AT, 1368708_A_AT, 1369158_AT, 1367899_AT, 1367916_AT, 1398243_AT, 1368856_AT, 1369309_A_AT	119	164	12092	4.95675	0.86526	0.0238603	1.86961
91	GOTERM_BP_FAT	GO:0050731~positive regulation of peptidyl-tyrosine phosphorylation	5	3.64964	0.00120401	2.91937	1386987_AT, 1370333_A_AT, 1373803_A_AT, 1368856_AT, 1387032_AT	119	48	12092	10.5847	0.886203	0.0255412	2.02558
92	GOTERM_BP_FAT	GO:0055074~calcium ion homeostasis	8	5.83942	0.00127724	2.89373	1390828_AT, 1368708_A_AT, 1369158_AT, 1367899_AT, 1367916_AT, 1398243_AT, 1368856_AT, 1369309_A_AT	119	168	12092	4.83874	0.900303	0.0267604	2.14753
93	GOTERM_BP_FAT	GO:0050865~regulation of cell activation	8	5.83942	0.00127724	2.89373	1390386_AT, 1388711_AT, 1368134_A_AT, 1373575_AT, 1387088_AT, 1368856_AT, 1369309_A_AT, 1367679_AT	119	168	12092	4.83874	0.900303	0.0267604	2.14753
94	GOTERM_BP_FAT	GO:0043085~positive regulation of catalytic activity	13	9.48905	0.00130348	2.8849	1371659_AT, 1369001_AT, 1367899_AT, 1388792_AT, 1368708_A_AT, 1369158_AT, 1367916_AT, 1389350_AT, 1373803_A_AT, 1379631_AT, 1368856_AT, 1387032_AT, 1367679_AT	119	444	12092	2.97517	0.904917	0.0269896	2.19118
95	GOTERM_BP_FAT	GO:0055066~di-, tri-valent inorganic cation homeostasis	9	6.56934	0.00131406	2.88138	1390828_AT, 1368708_A_AT, 1369158_AT, 1367899_AT, 1387396_AT, 1367916_AT, 1398243_AT, 1368856_AT, 1369309_A_AT	119	218	12092	4.19505	0.906718	0.0268975	2.20879
96	GOTERM_BP_FAT	GO:0044093~positive regulation of molecular function	14	10.219	0.00131972	2.87952	1371659_AT, 1369001_AT, 1367899_AT, 1370333_A_AT, 1388792_AT, 1368708_A_AT, 1369158_AT, 1367916_AT, 1379631_AT, 1389350_AT, 1373803_A_AT, 1368856_AT, 1387032_AT, 1367679_AT	119	507	12092	2.80589	0.907666	0.026709	2.2182
97	GOTERM_BP_FAT	GO:0001558~regulation of cell growth	8	5.83942	0.00132185	2.87882	1371659_AT, 1387645_AT, 1367862_AT, 1387799_AT, 1368926_AT, 1370333_A_AT, 1395357_AT, 1368921_A_AT	119	169	12092	4.8101	0.908022	0.026455	2.22175
98	GOTERM_BP_FAT	GO:0051966~regulation of synaptic transmission, glutamatergic	4	2.91971	0.00139128	2.85659	1368401_AT, 1387309_A_AT, 1368708_A_AT, 1387645_AT	119	23	12092	17.6719	0.918863	0.027521	2.33714
99	GOTERM_BP_FAT	GO:0031175~neuron projection development	10	7.29927	0.00139815	2.85445	1371659_AT, 1368708_A_AT, 1387645_AT, 1398258_AT, 1368926_AT, 1391434_AT, 1368856_AT, 1395357_AT, 1387032_AT, 1368921_A_AT	119	273	12092	3.7221	0.919863	0.0273554	2.34855
100	GOTERM_BP_FAT	GO:0010959~regulation of metal ion transport	6	4.37956	0.00143196	2.84407	1371659_AT, 1368708_A_AT, 1369649_AT, 1369158_AT, 1370333_A_AT, 1367899_AT	119	85	12092	7.17271	0.924612	0.0277079	2.4047

## Sheet: GO DRG tissue
Rank	Category	Term	Count	%	PValue	-log(Pvalue)	Genes	List Total	Pop Hits	Pop Total	Fold Enrichment	Bonferroni	Benjamini	FDR
1	GOTERM_BP_FAT	GO:0010033~response to organic substance	76	24.8366	1.07e-22	21.97	1369191_AT, 1367562_AT, 1388188_AT, 1370310_AT, 1370956_AT, 1367836_AT, 1369065_A_AT, 1367568_A_AT, 1368321_AT, 1370197_A_AT, 1367715_AT, 1368139_S_AT, 1387813_AT, 1369713_AT, 1370688_AT, 1368359_A_AT, 1368277_AT, 1367576_AT, 1370906_AT, 1367830_A_AT, 1368870_AT, 1368732_AT, 1368554_AT, 1369474_A_AT, 1368272_AT, 1369122_AT, 1389538_AT, 1370215_AT, 1368280_AT, 1387375_AT, 1367824_AT, 1370067_AT, 1…	282	928	12092	3.51168	2.95e-19	2.95e-19	1.9e-19
2	GOTERM_BP_FAT	GO:0009719~response to endogenous stimulus	52	16.9935	4.27e-17	16.37	1369191_AT, 1367562_AT, 1370310_AT, 1369065_A_AT, 1367568_A_AT, 1370197_A_AT, 1368139_S_AT, 1387813_AT, 1369713_AT, 1370688_AT, 1368359_A_AT, 1368277_AT, 1370906_AT, 1367576_AT, 1367830_A_AT, 1368554_AT, 1368272_AT, 1369122_AT, 1370215_AT, 1387375_AT, 1370067_AT, 1375882_AT, 1369640_AT, 1370941_AT, 1367571_A_AT, 1367794_AT, 1368645_AT, 1367614_AT, 1371762_AT, 1367999_AT, 1368572_A_AT, 1367932_AT,…	282	573	12092	3.89133	1.18e-13	5.9e-14	7.62e-14
3	GOTERM_BP_FAT	GO:0042127~regulation of cell proliferation	52	16.9935	2.4e-14	13.62	1369191_AT, 1367562_AT, 1388188_AT, 1370197_A_AT, 1387837_AT, 1387813_AT, 1368677_AT, 1369713_AT, 1387036_AT, 1371491_AT, 1368725_AT, 1367830_A_AT, 1367576_AT, 1368870_AT, 1368395_AT, 1369665_A_AT, 1369122_AT, 1389538_AT, 1367652_AT, 1369935_AT, 1371499_AT, 1367824_AT, 1387675_AT, 1369640_AT, 1370941_AT, 1386893_AT, 1387301_AT, 1368073_AT, 1368519_AT, 1367614_AT, 1368308_AT, 1371762_AT, 1368681_A…	282	665	12092	3.35298	6.63e-11	2.21e-11	4.28e-11
4	GOTERM_BP_FAT	GO:0009725~response to hormone stimulus	43	14.0523	6.09e-13	12.22	1371762_AT, 1367999_AT, 1369191_AT, 1367562_AT, 1367926_AT, 1370310_AT, 1370864_AT, 1367973_AT, 1369065_A_AT, 1367568_A_AT, 1370026_AT, 1370197_A_AT, 1367564_AT, 1368139_S_AT, 1387788_AT, 1367733_AT, 1387813_AT, 1369713_AT, 1367657_AT, 1370688_AT, 1367702_AT, 1368359_A_AT, 1369088_AT, 1370906_AT, 1367576_AT, 1368270_AT, 1368554_AT, 1368272_AT, 1369122_AT, 1370215_AT, 1371133_A_AT, 1387375_AT, 136…	282	510	12092	3.61532	1.68e-09	4.21e-10	1.09e-09
5	GOTERM_BP_FAT	GO:0042592~homeostatic process	50	16.3399	5.38e-12	11.27	1369191_AT, 1370030_AT, 1369065_A_AT, 1368418_A_AT, 1387837_AT, 1370197_A_AT, 1371226_AT, 1387813_AT, 1368677_AT, 1369713_AT, 1370688_AT, 1368075_AT, 1368359_A_AT, 1367830_A_AT, 1367576_AT, 1368277_AT, 1368870_AT, 1369474_A_AT, 1368272_AT, 1368857_AT, 1369116_A_AT, 1369122_AT, 1371237_A_AT, 1371499_AT, 1368810_A_AT, 1375882_AT, 1368133_AT, 1368698_AT, 1368519_AT, 1371762_AT, 1368681_AT, 1369137_A…	282	714	12092	3.00276	1.49e-08	2.97e-09	9.59e-09
6	GOTERM_BP_FAT	GO:0048878~chemical homeostasis	40	13.0719	1.46e-11	10.84	1371762_AT, 1368681_AT, 1369137_AT, 1368572_A_AT, 1370030_AT, 1387419_AT, 1367973_AT, 1370603_A_AT, 1369065_A_AT, 1368418_A_AT, 1370197_A_AT, 1367564_AT, 1367733_AT, 1386965_AT, 1387813_AT, 1368677_AT, 1369713_AT, 1388267_A_AT, 1368362_A_AT, 1370688_AT, 1368359_A_AT, 1368277_AT, 1367830_A_AT, 1369474_A_AT, 1368272_AT, 1368857_AT, 1369122_AT, 1369116_A_AT, 1369128_AT, 1387040_AT, 1371237_A_AT, 137…	282	492	12092	3.48613	4.04e-08	6.73e-09	2.61e-08
7	GOTERM_BP_FAT	GO:0019725~cellular homeostasis	38	12.4183	2.15e-11	10.67	1369137_AT, 1368572_A_AT, 1369191_AT, 1370030_AT, 1387419_AT, 1367973_AT, 1370603_A_AT, 1369065_A_AT, 1368418_A_AT, 1370197_A_AT, 1387837_AT, 1367733_AT, 1387813_AT, 1368677_AT, 1369713_AT, 1388267_A_AT, 1370688_AT, 1368277_AT, 1367830_A_AT, 1367576_AT, 1369474_A_AT, 1368857_AT, 1369122_AT, 1369116_A_AT, 1369128_AT, 1387040_AT, 1371237_A_AT, 1371499_AT, 1368810_A_AT, 1375882_AT, 1369064_A_AT, 137…	282	453	12092	3.59695	5.94e-08	8.48e-09	3.83e-08
8	GOTERM_BP_FAT	GO:0010035~response to inorganic substance	28	9.15033	1.3e-10	9.89	1369191_AT, 1368101_AT, 1367562_AT, 1370864_AT, 1370156_AT, 1387772_AT, 1367568_A_AT, 1386985_AT, 1370026_AT, 1367733_AT, 1368322_AT, 1388267_A_AT, 1367842_AT, 1370688_AT, 1367702_AT, 1367576_AT, 1368270_AT, 1367830_A_AT, 1369122_AT, 1371237_A_AT, 1387375_AT, 1367824_AT, 1369973_AT, 1370941_AT, 1370112_AT, 1367794_AT, 1368519_AT, 1368005_AT, 1367614_AT, 1369590_A_AT	282	268	12092	4.47994	3.59e-07	4.49e-08	2.32e-07
9	GOTERM_BP_FAT	GO:0006873~cellular ion homeostasis	32	10.4575	5.56e-10	9.25	1369137_AT, 1368572_A_AT, 1370030_AT, 1387419_AT, 1367973_AT, 1370603_A_AT, 1369065_A_AT, 1368418_A_AT, 1370197_A_AT, 1367733_AT, 1387813_AT, 1368677_AT, 1369713_AT, 1388267_A_AT, 1370688_AT, 1368277_AT, 1367830_A_AT, 1369474_A_AT, 1368857_AT, 1369122_AT, 1369116_A_AT, 1369128_AT, 1387040_AT, 1371237_A_AT, 1371499_AT, 1368810_A_AT, 1369064_A_AT, 1368133_AT, 1370228_AT, 1369953_A_AT, 1368698_AT, 1…	282	370	12092	3.70849	1.53e-06	1.71e-07	9.91e-07
10	GOTERM_BP_FAT	GO:0055082~cellular chemical homeostasis	32	10.4575	7.77e-10	9.11	1369137_AT, 1368572_A_AT, 1370030_AT, 1387419_AT, 1367973_AT, 1370603_A_AT, 1369065_A_AT, 1368418_A_AT, 1370197_A_AT, 1367733_AT, 1387813_AT, 1368677_AT, 1369713_AT, 1388267_A_AT, 1370688_AT, 1368277_AT, 1367830_A_AT, 1369474_A_AT, 1368857_AT, 1369122_AT, 1369116_A_AT, 1369128_AT, 1387040_AT, 1371237_A_AT, 1371499_AT, 1368810_A_AT, 1369064_A_AT, 1368133_AT, 1370228_AT, 1369953_A_AT, 1368698_AT, 1…	282	375	12092	3.65904	2.15e-06	2.15e-07	1.39e-06
11	GOTERM_BP_FAT	GO:0043066~negative regulation of apoptosis	30	9.80392	8.45e-10	9.07	1368308_AT, 1369191_AT, 1368572_A_AT, 1370030_AT, 1370243_A_AT, 1367577_AT, 1367926_AT, 1370156_AT, 1367973_AT, 1370026_AT, 1387837_AT, 1371226_AT, 1370197_A_AT, 1387813_AT, 1368677_AT, 1387087_AT, 1370688_AT, 1371491_AT, 1369088_AT, 1367830_A_AT, 1367576_AT, 1368690_A_AT, 1369122_AT, 1389538_AT, 1369651_AT, 1370085_AT, 1367824_AT, 1370234_AT, 1370112_AT, 1367614_AT	282	333	12092	3.86301	2.33e-06	2.12e-07	1.51e-06
12	GOTERM_BP_FAT	GO:0009628~response to abiotic stimulus	33	10.7843	8.72e-10	9.06	1371762_AT, 1368308_AT, 1368572_A_AT, 1369191_AT, 1367577_AT, 1367562_AT, 1370864_AT, 1370956_AT, 1367973_AT, 1370603_A_AT, 1367568_A_AT, 1370026_AT, 1367733_AT, 1387788_AT, 1367842_AT, 1370688_AT, 1367702_AT, 1370848_AT, 1368359_A_AT, 1367830_A_AT, 1368270_AT, 1367576_AT, 1369665_A_AT, 1369122_AT, 1369116_A_AT, 1375852_AT, 1369640_AT, 1368698_AT, 1367571_A_AT, 1386948_AT, 1367614_AT, 1369473_AT,…	282	399	12092	3.54642	2.41e-06	2.01e-07	1.55e-06
13	GOTERM_BP_FAT	GO:0043069~negative regulation of programmed cell death	30	9.80392	1.2e-09	8.92	1368308_AT, 1369191_AT, 1368572_A_AT, 1370030_AT, 1370243_A_AT, 1367577_AT, 1367926_AT, 1370156_AT, 1367973_AT, 1370026_AT, 1387837_AT, 1371226_AT, 1370197_A_AT, 1387813_AT, 1368677_AT, 1387087_AT, 1370688_AT, 1371491_AT, 1369088_AT, 1367830_A_AT, 1367576_AT, 1368690_A_AT, 1369122_AT, 1389538_AT, 1369651_AT, 1370085_AT, 1367824_AT, 1370234_AT, 1370112_AT, 1367614_AT	282	338	12092	3.80587	3.31e-06	2.54e-07	2.14e-06
14	GOTERM_BP_FAT	GO:0060548~negative regulation of cell death	30	9.80392	1.29e-09	8.89	1368308_AT, 1369191_AT, 1368572_A_AT, 1370030_AT, 1370243_A_AT, 1367577_AT, 1367926_AT, 1370156_AT, 1367973_AT, 1370026_AT, 1387837_AT, 1371226_AT, 1370197_A_AT, 1387813_AT, 1368677_AT, 1387087_AT, 1370688_AT, 1371491_AT, 1369088_AT, 1367830_A_AT, 1367576_AT, 1368690_A_AT, 1369122_AT, 1389538_AT, 1369651_AT, 1370085_AT, 1367824_AT, 1370234_AT, 1370112_AT, 1367614_AT	282	339	12092	3.79464	3.57e-06	2.55e-07	2.3e-06
15	GOTERM_BP_FAT	GO:0044057~regulation of system process	29	9.47712	1.41e-09	8.85	1368572_A_AT, 1369191_AT, 1367585_A_AT, 1387934_AT, 1387419_AT, 1367973_AT, 1369831_AT, 1369065_A_AT, 1368321_AT, 1370197_A_AT, 1367564_AT, 1369482_A_AT, 1368677_AT, 1370201_AT, 1369713_AT, 1368359_A_AT, 1368277_AT, 1368690_A_AT, 1369116_A_AT, 1369128_AT, 1370228_AT, 1370518_A_AT, 1369640_AT, 1375360_AT, 1368698_AT, 1383017_AT, 1368029_AT, 1368972_AT, 1367721_AT, 1368672_AT, 1387505_AT	282	319	12092	3.89813	3.9e-06	2.6e-07	2.52e-06
16	GOTERM_BP_FAT	GO:0031644~regulation of neurological system process	22	7.18954	2.51e-09	8.6	1368572_A_AT, 1369191_AT, 1368690_A_AT, 1369116_A_AT, 1387934_AT, 1387419_AT, 1369128_AT, 1367973_AT, 1369831_AT, 1368321_AT, 1370197_A_AT, 1369482_A_AT, 1368677_AT, 1370201_AT, 1370518_A_AT, 1370228_AT, 1369713_AT, 1375360_AT, 1368698_AT, 1368972_AT, 1368029_AT, 1368359_A_AT, 1368277_AT, 1387505_AT	282	188	12092	5.01781	6.94e-06	4.34e-07	4.48e-06
17	GOTERM_BP_FAT	GO:0050801~ion homeostasis	32	10.4575	4.17e-09	8.38	1369137_AT, 1368572_A_AT, 1370030_AT, 1387419_AT, 1367973_AT, 1370603_A_AT, 1369065_A_AT, 1368418_A_AT, 1370197_A_AT, 1367733_AT, 1387813_AT, 1368677_AT, 1369713_AT, 1388267_A_AT, 1370688_AT, 1368277_AT, 1367830_A_AT, 1369474_A_AT, 1368857_AT, 1369122_AT, 1369116_A_AT, 1369128_AT, 1387040_AT, 1371237_A_AT, 1371499_AT, 1368810_A_AT, 1369064_A_AT, 1368133_AT, 1370228_AT, 1369953_A_AT, 1368698_AT, 1…	282	402	12092	3.41329	1.15e-05	6.77e-07	7.43e-06
18	GOTERM_BP_FAT	GO:0051969~regulation of transmission of nerve impulse	21	6.86275	4.52e-09	8.34	1368572_A_AT, 1369191_AT, 1368690_A_AT, 1387934_AT, 1387419_AT, 1369128_AT, 1367973_AT, 1369831_AT, 1368321_AT, 1370197_A_AT, 1369482_A_AT, 1368677_AT, 1370201_AT, 1370518_A_AT, 1370228_AT, 1369713_AT, 1375360_AT, 1368698_AT, 1368972_AT, 1368029_AT, 1368359_A_AT, 1368277_AT, 1387505_AT	282	176	12092	5.1163	1.25e-05	6.93e-07	8.06e-06
19	GOTERM_BP_FAT	GO:0019226~transmission of nerve impulse	26	8.49673	9.91e-09	8	1368572_A_AT, 1387419_AT, 1369251_A_AT, 1369482_A_AT, 1387813_AT, 1368677_AT, 1369058_AT, 1371036_AT, 1368277_AT, 1369474_A_AT, 1368857_AT, 1368690_A_AT, 1391653_AT, 1369128_AT, 1387040_AT, 1368514_AT, 1371499_AT, 1367824_AT, 1370307_AT, 1384716_AT, 1368810_A_AT, 1369064_A_AT, 1368133_AT, 1369974_AT, 1369953_A_AT, 1387073_AT	282	283	12092	3.93945	2.74e-05	1.44e-06	1.77e-05
20	GOTERM_BP_FAT	GO:0042493~response to drug	28	9.15033	1.06e-08	7.97	1369191_AT, 1367585_A_AT, 1370030_AT, 1367932_AT, 1388188_AT, 1367926_AT, 1370310_AT, 1367836_AT, 1367973_AT, 1387837_AT, 1386965_AT, 1387788_AT, 1387813_AT, 1368677_AT, 1371089_AT, 1367702_AT, 1368180_S_AT, 1369088_AT, 1367830_A_AT, 1368270_AT, 1369122_AT, 1370112_AT, 1383017_AT, 1367571_A_AT, 1386948_AT, 1367614_AT, 1369897_S_AT, 1369590_A_AT, 1370939_AT	282	327	12092	3.67163	2.92e-05	1.46e-06	1.89e-05
21	GOTERM_BP_FAT	GO:0030155~regulation of cell adhesion	17	5.55556	1.68e-08	7.77	1369665_A_AT, 1369116_A_AT, 1370864_AT, 1370085_AT, 1387837_AT, 1370197_A_AT, 1387813_AT, 1368163_AT, 1370955_AT, 1368056_AT, 1369953_A_AT, 1370112_AT, 1387301_AT, 1369387_AT, 1367721_AT, 1387202_AT, 1369088_AT	282	120	12092	6.07459	4.63e-05	2.2e-06	2.99e-05
22	GOTERM_BP_FAT	GO:0042981~regulation of apoptosis	41	13.3987	4.42e-08	7.35	1368308_AT, 1369191_AT, 1368572_A_AT, 1370030_AT, 1370243_A_AT, 1367577_AT, 1367926_AT, 1369182_AT, 1370156_AT, 1367973_AT, 1370603_A_AT, 1370026_AT, 1370197_A_AT, 1387837_AT, 1371226_AT, 1368677_AT, 1387813_AT, 1367842_AT, 1367657_AT, 1387087_AT, 1370688_AT, 1369152_AT, 1371491_AT, 1369088_AT, 1367830_A_AT, 1367576_AT, 1369939_AT, 1368690_A_AT, 1369122_AT, 1389538_AT, 1367652_AT, 1387040_AT, 136…	282	677	12092	2.59683	0.000122	5.55e-06	7.88e-05
23	GOTERM_BP_FAT	GO:0043434~response to peptide hormone stimulus	22	7.18954	4.87e-08	7.31	1371762_AT, 1368272_AT, 1369191_AT, 1367562_AT, 1367926_AT, 1370864_AT, 1370310_AT, 1369065_A_AT, 1387375_AT, 1369159_AT, 1370197_A_AT, 1367564_AT, 1387788_AT, 1369713_AT, 1369640_AT, 1367657_AT, 1368359_A_AT, 1368645_AT, 1367614_AT, 1369088_AT, 1368270_AT, 1368554_AT	282	222	12092	4.24931	0.000134	5.85e-06	8.68e-05
24	GOTERM_BP_FAT	GO:0050804~regulation of synaptic transmission	19	6.20915	5.17e-08	7.29	1368572_A_AT, 1368690_A_AT, 1387934_AT, 1387419_AT, 1369128_AT, 1367973_AT, 1369831_AT, 1368321_AT, 1370197_A_AT, 1369482_A_AT, 1368677_AT, 1370201_AT, 1370518_A_AT, 1369713_AT, 1375360_AT, 1368698_AT, 1368972_AT, 1368029_AT, 1368359_A_AT, 1368277_AT, 1387505_AT	282	165	12092	4.93763	0.000143	5.96e-06	9.23e-05
25	GOTERM_BP_FAT	GO:0007267~cell-cell signaling	27	8.82353	5.22e-08	7.28	1368572_A_AT, 1369191_AT, 1387419_AT, 1369251_A_AT, 1369482_A_AT, 1368677_AT, 1369058_AT, 1368359_A_AT, 1369113_AT, 1368277_AT, 1369474_A_AT, 1370747_AT, 1368690_A_AT, 1391653_AT, 1369128_AT, 1368514_AT, 1367824_AT, 1370307_AT, 1384716_AT, 1369640_AT, 1369974_AT, 1369953_A_AT, 1368972_AT, 1387301_AT, 1387073_AT, 1367721_AT, 1367614_AT	282	330	12092	3.50832	0.000144	5.77e-06	9.31e-05
26	GOTERM_BP_FAT	GO:0050678~regulation of epithelial cell proliferation	14	4.57516	5.4e-08		1370747_AT, 1369191_AT, 1388188_AT, 1369122_AT, 1369159_AT, 1387837_AT, 1369193_AT, 1387813_AT, 1368056_AT, 1386893_AT, 1370112_AT, 1387301_AT, 1371491_AT, 1367576_AT	282	83	12092	7.23268	0.000149	5.74e-06	9.64e-05
27	GOTERM_BP_FAT	GO:0043067~regulation of programmed cell death	41	13.3987	6.3e-08		1368308_AT, 1369191_AT, 1368572_A_AT, 1370030_AT, 1370243_A_AT, 1367577_AT, 1367926_AT, 1369182_AT, 1370156_AT, 1367973_AT, 1370603_A_AT, 1370026_AT, 1370197_A_AT, 1387837_AT, 1371226_AT, 1368677_AT, 1387813_AT, 1367842_AT, 1367657_AT, 1387087_AT, 1370688_AT, 1369152_AT, 1371491_AT, 1369088_AT, 1367830_A_AT, 1367576_AT, 1369939_AT, 1368690_A_AT, 1369122_AT, 1389538_AT, 1367652_AT, 1387040_AT, 136…	282	686	12092	2.56276	0.000174	6.45e-06	0.000112
28	GOTERM_BP_FAT	GO:0044092~negative regulation of molecular function	25	8.16993	6.93e-08		1368308_AT, 1368681_AT, 1369191_AT, 1370243_A_AT, 1370603_A_AT, 1387837_AT, 1370197_A_AT, 1368056_AT, 1367786_AT, 1367576_AT, 1368870_AT, 1370186_AT, 1368690_A_AT, 1389538_AT, 1369754_A_AT, 1369651_AT, 1367663_AT, 1375717_AT, 1398856_AT, 1375852_AT, 1367711_AT, 1368029_AT, 1368672_AT, 1369590_A_AT, 1371348_AT, 1387505_AT	282	290	12092	3.6965	0.000191	6.84e-06	0.000124
29	GOTERM_BP_FAT	GO:0010941~regulation of cell death	41	13.3987	7.08e-08		1368308_AT, 1369191_AT, 1368572_A_AT, 1370030_AT, 1370243_A_AT, 1367577_AT, 1367926_AT, 1369182_AT, 1370156_AT, 1367973_AT, 1370603_A_AT, 1370026_AT, 1370197_A_AT, 1387837_AT, 1371226_AT, 1368677_AT, 1387813_AT, 1367842_AT, 1367657_AT, 1387087_AT, 1370688_AT, 1369152_AT, 1371491_AT, 1369088_AT, 1367830_A_AT, 1367576_AT, 1369939_AT, 1368690_A_AT, 1369122_AT, 1389538_AT, 1367652_AT, 1387040_AT, 136…	282	689	12092	2.55161	0.000196	6.75e-06	0.000126
30	GOTERM_BP_FAT	GO:0042391~regulation of membrane potential	18	5.88235	9.36e-08		1369474_A_AT, 1369137_AT, 1368572_A_AT, 1370030_AT, 1368857_AT, 1369122_AT, 1387419_AT, 1369128_AT, 1387040_AT, 1371499_AT, 1370197_A_AT, 1368810_A_AT, 1387813_AT, 1368677_AT, 1369064_A_AT, 1368133_AT, 1370688_AT, 1368277_AT	282	153	12092	5.04464	0.000258	8.62e-06	0.000167
31	GOTERM_BP_FAT	GO:0010038~response to metal ion	19	6.20915	1.52e-07		1369191_AT, 1368101_AT, 1367562_AT, 1369122_AT, 1370156_AT, 1387772_AT, 1367568_A_AT, 1386985_AT, 1371237_A_AT, 1387375_AT, 1367733_AT, 1369973_AT, 1368322_AT, 1388267_A_AT, 1370112_AT, 1367842_AT, 1367702_AT, 1368005_AT, 1368270_AT, 1367576_AT, 1367830_A_AT	282	177	12092	4.60288	0.000421	1.36e-05	0.000272
32	GOTERM_BP_FAT	GO:0030182~neuron differentiation	31	10.1307	2.75e-07		1377398_AT, 1368939_A_AT, 1369191_AT, 1388138_AT, 1367930_AT, 1387837_AT, 1387813_AT, 1368677_AT, 1367880_AT, 1367842_AT, 1387087_AT, 1387036_AT, 1371036_AT, 1368359_A_AT, 1369088_AT, 1368725_AT, 1371491_AT, 1368690_A_AT, 1369651_AT, 1370989_AT, 1370518_A_AT, 1369640_AT, 1369953_A_AT, 1370112_AT, 1368698_AT, 1383017_AT, 1368972_AT, 1387073_AT, 1386948_AT, 1387899_AT, 1387424_AT	282	457	12092	2.90867	0.00076	2.38e-05	0.000491
33	GOTERM_BP_FAT	GO:0048666~neuron development	26	8.49673	5.24e-07		1377398_AT, 1369191_AT, 1388138_AT, 1387837_AT, 1367930_AT, 1387813_AT, 1368677_AT, 1367880_AT, 1367842_AT, 1387036_AT, 1371036_AT, 1369088_AT, 1371491_AT, 1368690_A_AT, 1369651_AT, 1370989_AT, 1370518_A_AT, 1369640_AT, 1369953_A_AT, 1370112_AT, 1383017_AT, 1368698_AT, 1368972_AT, 1387073_AT, 1387899_AT, 1387424_AT	282	347	12092	3.21287	0.00144574	4.38e-05	0.000934
34	GOTERM_BP_FAT	GO:0009611~response to wounding	29	9.47712	6.29e-07		1369191_AT, 1367562_AT, 1370956_AT, 1369182_AT, 1367973_AT, 1367930_AT, 1367715_AT, 1387813_AT, 1368056_AT, 1367880_AT, 1368075_AT, 1371491_AT, 1369088_AT, 1367830_A_AT, 1367576_AT, 1369116_A_AT, 1369122_AT, 1370215_AT, 1387675_AT, 1370228_AT, 1370941_AT, 1370518_A_AT, 1370234_AT, 1369640_AT, 1369953_A_AT, 1386862_AT, 1367794_AT, 1368519_AT, 1370348_AT	282	424	12092	2.93279	0.00173533	5.11e-05	0.00112153
35	GOTERM_BP_FAT	GO:0051260~protein homooligomerization	14	4.57516	1.12e-06		1369474_A_AT, 1370232_AT, 1369626_AT, 1386998_AT, 1369672_AT, 1369122_AT, 1388138_AT, 1370156_AT, 1367836_AT, 1370026_AT, 1367743_AT, 1368056_AT, 1386862_AT, 1368005_AT	282	107	12092	5.61039	0.00310186	8.88e-05	0.00200608
36	GOTERM_BP_FAT	GO:0048545~response to steroid hormone stimulus	23	7.51634	1.17e-06		1368272_AT, 1367999_AT, 1369191_AT, 1367562_AT, 1369122_AT, 1370864_AT, 1370215_AT, 1367973_AT, 1367568_A_AT, 1370026_AT, 1368139_S_AT, 1367733_AT, 1387788_AT, 1387813_AT, 1370941_AT, 1370112_AT, 1369953_A_AT, 1367571_A_AT, 1367702_AT, 1367794_AT, 1367614_AT, 1367576_AT, 1370906_AT	282	291	12092	3.3891	0.0032244	8.97e-05	0.00208545
37	GOTERM_BP_FAT	GO:0043085~positive regulation of catalytic activity	29	9.47712	1.57e-06		1368308_AT, 1368681_AT, 1377398_AT, 1370030_AT, 1369182_AT, 1387419_AT, 1370603_A_AT, 1370197_A_AT, 1387813_AT, 1368056_AT, 1367786_AT, 1367830_A_AT, 1369939_AT, 1370186_AT, 1368690_A_AT, 1369116_A_AT, 1369122_AT, 1371133_A_AT, 1369935_AT, 1369651_AT, 1367663_AT, 1398856_AT, 1367711_AT, 1369953_A_AT, 1368892_AT, 1368972_AT, 1367721_AT, 1369897_S_AT, 1371348_AT	282	444	12092	2.80068	0.00432302	0.000117	0.00279754
38	GOTERM_BP_FAT	GO:0044093~positive regulation of molecular function	31	10.1307	2.42e-06		1368308_AT, 1368681_AT, 1377398_AT, 1368101_AT, 1370030_AT, 1369182_AT, 1387419_AT, 1370603_A_AT, 1387772_AT, 1370197_A_AT, 1387813_AT, 1368056_AT, 1367786_AT, 1367830_A_AT, 1369939_AT, 1370186_AT, 1368690_A_AT, 1369116_A_AT, 1369122_AT, 1371133_A_AT, 1369935_AT, 1369651_AT, 1367663_AT, 1398856_AT, 1367711_AT, 1369953_A_AT, 1368892_AT, 1368972_AT, 1367721_AT, 1369897_S_AT, 1387202_AT, 1371348_AT	282	507	12092	2.62182	0.00666381	0.000176	0.00431737
39	GOTERM_BP_FAT	GO:0006006~glucose metabolic process	17	5.55556	3.37e-06		1368308_AT, 1371762_AT, 1387660_AT, 1367653_A_AT, 1386998_AT, 1386864_AT, 1367836_AT, 1369666_AT, 1371380_AT, 1370026_AT, 1371625_AT, 1367743_AT, 1367571_A_AT, 1370218_AT, 1386917_AT, 1369006_AT, 1369473_AT	282	176	12092	4.14176	0.00926556	0.000239	0.00601082
40	GOTERM_BP_FAT	GO:0008285~negative regulation of cell proliferation	21	6.86275	3.51e-06		1371762_AT, 1368395_AT, 1369191_AT, 1369122_AT, 1368690_A_AT, 1367926_AT, 1367652_AT, 1369651_AT, 1369159_AT, 1371499_AT, 1387837_AT, 1369193_AT, 1387813_AT, 1368677_AT, 1369640_AT, 1368056_AT, 1370112_AT, 1369953_A_AT, 1383017_AT, 1367657_AT, 1367830_A_AT	282	264	12092	3.41086	0.00964409	0.000242	0.00625757
41	GOTERM_BP_FAT	GO:0019318~hexose metabolic process	18	5.88235	5.1e-06		1368308_AT, 1371762_AT, 1387660_AT, 1367653_A_AT, 1386998_AT, 1386864_AT, 1367836_AT, 1387375_AT, 1369666_AT, 1371380_AT, 1370026_AT, 1371625_AT, 1367743_AT, 1367571_A_AT, 1370218_AT, 1386917_AT, 1369006_AT, 1369473_AT	282	203	12092	3.80212	0.0139804	0.000343	0.00909097
42	GOTERM_BP_FAT	GO:0007610~behavior	27	8.82353	6.28e-06		1368572_A_AT, 1369191_AT, 1369968_AT, 1367836_AT, 1367973_AT, 1387419_AT, 1368321_AT, 1370197_A_AT, 1368677_AT, 1370201_AT, 1368056_AT, 1369713_AT, 1367842_AT, 1369474_A_AT, 1387660_AT, 1369665_A_AT, 1369116_A_AT, 1368690_A_AT, 1391653_AT, 1371133_A_AT, 1375852_AT, 1387675_AT, 1369064_A_AT, 1370112_AT, 1368698_AT, 1368972_AT, 1387073_AT	282	424	12092	2.73053	0.0171995	0.000413	0.0112023
43	GOTERM_BP_FAT	GO:0048514~blood vessel morphogenesis	17	5.55556	6.89e-06		1370747_AT, 1369665_A_AT, 1369959_AT, 1369122_AT, 1367594_AT, 1369651_AT, 1387402_AT, 1370085_AT, 1387788_AT, 1370933_AT, 1387675_AT, 1371725_AT, 1369640_AT, 1370112_AT, 1368972_AT, 1387301_AT, 1371491_AT, 1367576_AT	282	186	12092	3.91909	0.0188471	0.000442	0.0122857
44	GOTERM_BP_FAT	GO:0009991~response to extracellular stimulus	22	7.18954	7.6e-06		1371762_AT, 1369191_AT, 1367562_AT, 1370864_AT, 1370310_AT, 1387419_AT, 1367973_AT, 1367568_A_AT, 1368418_A_AT, 1375717_AT, 1368139_S_AT, 1369193_AT, 1370112_AT, 1367571_A_AT, 1367702_AT, 1367794_AT, 1386948_AT, 1369590_A_AT, 1367576_AT, 1367830_A_AT, 1370906_AT, 1370939_AT	282	302	12092	3.12367	0.0207926	0.000477	0.0135672
45	GOTERM_BP_FAT	GO:0014070~response to organic cyclic substance	18	5.88235	8.58e-06		1367999_AT, 1368572_A_AT, 1369191_AT, 1386998_AT, 1369122_AT, 1387419_AT, 1367836_AT, 1387669_A_AT, 1367824_AT, 1387788_AT, 1369193_AT, 1370228_AT, 1370112_AT, 1367571_A_AT, 1367614_AT, 1367576_AT, 1367830_A_AT, 1370939_AT	282	211	12092	3.65796	0.0234347	0.000527	0.0153116
46	GOTERM_BP_FAT	GO:0051259~protein oligomerization	18	5.88235	8.58e-06		1369474_A_AT, 1370232_AT, 1369626_AT, 1386998_AT, 1369122_AT, 1369672_AT, 1388138_AT, 1370156_AT, 1367836_AT, 1370026_AT, 1367715_AT, 1370197_A_AT, 1368242_AT, 1367743_AT, 1369640_AT, 1368056_AT, 1386862_AT, 1368005_AT	282	211	12092	3.65796	0.0234347	0.000527	0.0153116
47	GOTERM_BP_FAT	GO:0043086~negative regulation of catalytic activity	19	6.20915	8.91e-06		1369191_AT, 1370243_A_AT, 1370186_AT, 1368690_A_AT, 1370603_A_AT, 1369754_A_AT, 1367663_AT, 1369651_AT, 1375852_AT, 1398856_AT, 1387837_AT, 1370197_A_AT, 1367711_AT, 1367786_AT, 1368056_AT, 1368029_AT, 1367576_AT, 1368672_AT, 1387505_AT, 1371348_AT	282	234	12092	3.48166	0.0243058	0.000535	0.0158878
48	GOTERM_BP_FAT	GO:0031667~response to nutrient levels	21	6.86275	9.45e-06		1371762_AT, 1369191_AT, 1367562_AT, 1370864_AT, 1370310_AT, 1387419_AT, 1367973_AT, 1367568_A_AT, 1368418_A_AT, 1368139_S_AT, 1369193_AT, 1370112_AT, 1367571_A_AT, 1367702_AT, 1367794_AT, 1386948_AT, 1369590_A_AT, 1367576_AT, 1367830_A_AT, 1370906_AT, 1370939_AT	282	282	12092	3.19315	0.0257812	0.000556	0.0168648
49	GOTERM_BP_FAT	GO:0001944~vasculature development	19	6.20915	1.05e-05		1370747_AT, 1369665_A_AT, 1369959_AT, 1369122_AT, 1369116_A_AT, 1370864_AT, 1367594_AT, 1387402_AT, 1369651_AT, 1370085_AT, 1387788_AT, 1371725_AT, 1370933_AT, 1387675_AT, 1369640_AT, 1370112_AT, 1368972_AT, 1387301_AT, 1371491_AT, 1367576_AT	282	237	12092	3.43759	0.0286535	0.000605	0.0187711
50	GOTERM_BP_FAT	GO:0034097~response to cytokine stimulus	13	4.24837	1.09e-05		1369191_AT, 1367562_AT, 1367926_AT, 1375717_AT, 1367824_AT, 1387788_AT, 1369193_AT, 1375882_AT, 1370955_AT, 1370941_AT, 1367614_AT, 1368657_AT, 1367830_A_AT	282	112	12092	4.97708	0.0297951	0.000617	0.0195303
51	GOTERM_BP_FAT	GO:0042110~T cell activation	13	4.24837	1.09e-05		1369122_AT, 1387419_AT, 1370603_A_AT, 1387402_AT, 1369935_AT, 1368321_AT, 1387837_AT, 1368163_AT, 1375882_AT, 1371725_AT, 1369387_AT, 1368073_AT, 1387202_AT, 1367830_A_AT	282	112	12092	4.97708	0.0297951	0.000617	0.0195303
52	GOTERM_BP_FAT	GO:0031960~response to corticosteroid stimulus	14	4.57516	1.1e-05		1368272_AT, 1369191_AT, 1367562_AT, 1369122_AT, 1370864_AT, 1370215_AT, 1367973_AT, 1367568_A_AT, 1368139_S_AT, 1387788_AT, 1367794_AT, 1367702_AT, 1367614_AT, 1370906_AT	282	131	12092	4.58253	0.029845	0.000606	0.0195635
53	GOTERM_BP_FAT	GO:0007169~transmembrane receptor protein tyrosine kinase signaling pathway	17	5.55556	1.18e-05		1368939_A_AT, 1370747_AT, 1369128_AT, 1367973_AT, 1370307_AT, 1370197_A_AT, 1370933_AT, 1387813_AT, 1370989_AT, 1368056_AT, 1370941_AT, 1370112_AT, 1368892_AT, 1368972_AT, 1387301_AT, 1368645_AT, 1369088_AT	282	194	12092	3.75748	0.032023	0.000638	0.0210145
54	GOTERM_BP_FAT	GO:0007611~learning or memory	14	4.57516	1.19e-05		1368572_A_AT, 1369665_A_AT, 1368690_A_AT, 1369968_AT, 1387419_AT, 1371133_A_AT, 1368321_AT, 1375852_AT, 1370197_A_AT, 1368677_AT, 1370201_AT, 1370112_AT, 1367842_AT, 1387073_AT	282	132	12092	4.54782	0.0323852	0.000633	0.0212561
55	GOTERM_BP_FAT	GO:0051094~positive regulation of developmental process	22	7.18954	1.19e-05		1370747_AT, 1368939_A_AT, 1369191_AT, 1369122_AT, 1369116_A_AT, 1367652_AT, 1369182_AT, 1387419_AT, 1370603_A_AT, 1367715_AT, 1387837_AT, 1369193_AT, 1387788_AT, 1386965_AT, 1367733_AT, 1368677_AT, 1369640_AT, 1367657_AT, 1369897_S_AT, 1371491_AT, 1368725_AT, 1368870_AT	282	311	12092	3.03327	0.0324602	0.000622	0.0213062
56	GOTERM_BP_FAT	GO:0042060~wound healing	16	5.22876	1.3e-05		1367562_AT, 1370956_AT, 1369182_AT, 1367930_AT, 1387813_AT, 1387675_AT, 1369640_AT, 1370234_AT, 1370518_A_AT, 1370941_AT, 1386862_AT, 1368519_AT, 1371491_AT, 1367576_AT, 1367830_A_AT, 1370348_AT	282	174	12092	3.94294	0.0353667	0.000667	0.0232485
57	GOTERM_BP_FAT	GO:0007268~synaptic transmission	18	5.88235	1.4e-05		1369474_A_AT, 1368572_A_AT, 1368690_A_AT, 1391653_AT, 1387419_AT, 1369128_AT, 1369251_A_AT, 1368514_AT, 1367824_AT, 1370307_AT, 1384716_AT, 1369482_A_AT, 1368677_AT, 1369974_AT, 1369953_A_AT, 1369058_AT, 1387073_AT, 1368277_AT	282	219	12092	3.52434	0.0378572	0.000701	0.0249174
58	GOTERM_BP_FAT	GO:0001655~urogenital system development	15	4.90196	1.5e-05		1371762_AT, 1368395_AT, 1369122_AT, 1388188_AT, 1370956_AT, 1369159_AT, 1387837_AT, 1367733_AT, 1370933_AT, 1368677_AT, 1370989_AT, 1370112_AT, 1367721_AT, 1369113_AT, 1371491_AT	282	155	12092	4.14962	0.0404753	0.000738	0.0266765
59	GOTERM_BP_FAT	GO:0035295~tube development	19	6.20915	1.95e-05		1371762_AT, 1368681_AT, 1370747_AT, 1368395_AT, 1367562_AT, 1367568_A_AT, 1369159_AT, 1368677_AT, 1370989_AT, 1369640_AT, 1368056_AT, 1370941_AT, 1387036_AT, 1387301_AT, 1367721_AT, 1368075_AT, 1369113_AT, 1369152_AT, 1371491_AT	282	248	12092	3.28512	0.0524641	0.000945	0.0347929
60	GOTERM_BP_FAT	GO:0040008~regulation of growth	21	6.86275	2.12e-05		1371762_AT, 1370747_AT, 1368939_A_AT, 1368395_AT, 1370865_AT, 1367652_AT, 1372168_S_AT, 1370026_AT, 1375717_AT, 1369159_AT, 1367930_AT, 1370307_AT, 1367564_AT, 1369758_AT, 1370955_AT, 1367866_AT, 1367842_AT, 1368359_A_AT, 1369113_AT, 1368518_AT, 1367830_A_AT	282	298	12092	3.0217	0.0569969	0.00101131	0.0378883
61	GOTERM_BP_FAT	GO:0032989~cellular component morphogenesis	24	7.84314	2.25e-05		1388138_AT, 1387402_AT, 1387837_AT, 1367930_AT, 1368677_AT, 1387813_AT, 1371725_AT, 1367880_AT, 1367842_AT, 1387036_AT, 1371036_AT, 1368075_AT, 1387370_AT, 1371491_AT, 1369152_AT, 1369088_AT, 1369122_AT, 1371499_AT, 1370518_A_AT, 1370234_AT, 1369640_AT, 1368698_AT, 1383017_AT, 1387073_AT, 1387424_AT	282	376	12092	2.73699	0.060268	0.00105302	0.0401313
62	GOTERM_BP_FAT	GO:0007584~response to nutrient	17	5.55556	2.49e-05		1371762_AT, 1367562_AT, 1370864_AT, 1370310_AT, 1367973_AT, 1367568_A_AT, 1368418_A_AT, 1368139_S_AT, 1369193_AT, 1370112_AT, 1367702_AT, 1367794_AT, 1369590_A_AT, 1367576_AT, 1370906_AT, 1367830_A_AT, 1370939_AT	282	206	12092	3.53859	0.0664142	0.00114472	0.0443667
63	GOTERM_BP_FAT	GO:0001568~blood vessel development	18	5.88235	2.64e-05		1370747_AT, 1369665_A_AT, 1369959_AT, 1369122_AT, 1370864_AT, 1367594_AT, 1387402_AT, 1369651_AT, 1370085_AT, 1387788_AT, 1370933_AT, 1387675_AT, 1371725_AT, 1369640_AT, 1370112_AT, 1368972_AT, 1387301_AT, 1371491_AT, 1367576_AT	282	230	12092	3.35578	0.0702375	0.00119316	0.0470154
64	GOTERM_BP_FAT	GO:0005996~monosaccharide metabolic process	18	5.88235	2.64e-05		1368308_AT, 1371762_AT, 1387660_AT, 1367653_A_AT, 1386998_AT, 1386864_AT, 1367836_AT, 1387375_AT, 1369666_AT, 1371380_AT, 1370026_AT, 1371625_AT, 1367743_AT, 1367571_A_AT, 1370218_AT, 1386917_AT, 1369006_AT, 1369473_AT	282	230	12092	3.35578	0.0702375	0.00119316	0.0470154
65	GOTERM_BP_FAT	GO:0048585~negative regulation of response to stimulus	12	3.92157	2.88e-05		1370197_A_AT, 1368572_A_AT, 1375882_AT, 1388149_AT, 1367794_AT, 1387419_AT, 1367614_AT, 1369113_AT, 1370603_A_AT, 1367576_AT, 1368732_AT, 1375717_AT	282	104	12092	4.94763	0.0765658	0.00128395	0.0514234
66	GOTERM_BP_FAT	GO:0051384~response to glucocorticoid stimulus	13	4.24837	3.08e-05		1368272_AT, 1369191_AT, 1367562_AT, 1369122_AT, 1367973_AT, 1370215_AT, 1367568_A_AT, 1368139_S_AT, 1387788_AT, 1367794_AT, 1367702_AT, 1367614_AT, 1370906_AT	282	124	12092	4.49542	0.0816312	0.00135077	0.0549733
67	GOTERM_BP_FAT	GO:0030030~cell projection organization	23	7.51634	3.63e-05		1369191_AT, 1368690_A_AT, 1388138_AT, 1387402_AT, 1367930_AT, 1387837_AT, 1371725_AT, 1387813_AT, 1368677_AT, 1369640_AT, 1368056_AT, 1370518_A_AT, 1370112_AT, 1369953_A_AT, 1367880_AT, 1383017_AT, 1367842_AT, 1368698_AT, 1371036_AT, 1387073_AT, 1369088_AT, 1368612_AT, 1371491_AT, 1387424_AT	282	361	12092	2.73193	0.0954055	0.00156547	0.064726
68	GOTERM_BP_FAT	GO:0006461~protein complex assembly	25	8.16993	3.74e-05		1368308_AT, 1370232_AT, 1369626_AT, 1388138_AT, 1370156_AT, 1367836_AT, 1367568_A_AT, 1370026_AT, 1387837_AT, 1367715_AT, 1370197_A_AT, 1368056_AT, 1367830_A_AT, 1369474_A_AT, 1386998_AT, 1369122_AT, 1369672_AT, 1369128_AT, 1370307_AT, 1368242_AT, 1367743_AT, 1369640_AT, 1369974_AT, 1386862_AT, 1368005_AT	282	415	12092	2.5831	0.0982109	0.00158911	0.0667304
69	GOTERM_BP_FAT	GO:0070271~protein complex biogenesis	25	8.16993	3.74e-05		1368308_AT, 1370232_AT, 1369626_AT, 1388138_AT, 1370156_AT, 1367836_AT, 1367568_A_AT, 1370026_AT, 1387837_AT, 1367715_AT, 1370197_A_AT, 1368056_AT, 1367830_A_AT, 1369474_A_AT, 1386998_AT, 1369122_AT, 1369672_AT, 1369128_AT, 1370307_AT, 1368242_AT, 1367743_AT, 1369640_AT, 1369974_AT, 1386862_AT, 1368005_AT	282	415	12092	2.5831	0.0982109	0.00158911	0.0667304
70	GOTERM_BP_FAT	GO:0003001~generation of a signal involved in cell-cell signaling	12	3.92157	3.77e-05		1384716_AT, 1369191_AT, 1368677_AT, 1369482_A_AT, 1369974_AT, 1368690_A_AT, 1369058_AT, 1368972_AT, 1387073_AT, 1368359_A_AT, 1367614_AT, 1369251_A_AT	282	107	12092	4.80891	0.0988205	0.00157529	0.0671668
71	GOTERM_BP_FAT	GO:0009314~response to radiation	16	5.22876	3.92e-05		1368308_AT, 1371762_AT, 1368572_A_AT, 1369122_AT, 1367973_AT, 1370603_A_AT, 1375852_AT, 1387788_AT, 1367842_AT, 1367571_A_AT, 1386948_AT, 1369473_AT, 1367614_AT, 1368270_AT, 1367830_A_AT, 1367576_AT	282	191	12092	3.59199	0.102714	0.00161631	0.0699607
72	GOTERM_BP_FAT	GO:0006091~generation of precursor metabolites and energy	18	5.88235	4.09e-05		1368272_AT, 1387045_AT, 1369939_AT, 1370865_AT, 1386951_AT, 1386998_AT, 1367653_A_AT, 1369122_AT, 1386864_AT, 1371380_AT, 1368677_AT, 1371625_AT, 1367743_AT, 1370218_AT, 1368359_A_AT, 1369897_S_AT, 1369006_AT, 1367599_AT	282	238	12092	3.24298	0.106872	0.00166075	0.0729578
73	GOTERM_BP_FAT	GO:0000904~cell morphogenesis involved in differentiation	18	5.88235	5.03e-05		1387402_AT, 1367930_AT, 1387837_AT, 1387813_AT, 1368677_AT, 1371725_AT, 1370234_AT, 1370518_A_AT, 1367880_AT, 1383017_AT, 1367842_AT, 1368698_AT, 1387036_AT, 1371036_AT, 1387073_AT, 1371491_AT, 1369152_AT, 1369088_AT, 1387424_AT	282	242	12092	3.18938	0.129821	0.00201328	0.0897533
74	GOTERM_BP_FAT	GO:0001503~ossification	12	3.92157	5.76e-05		1371226_AT, 1368681_AT, 1368416_AT, 1370747_AT, 1370234_AT, 1367562_AT, 1367571_A_AT, 1367652_AT, 1370864_AT, 1369968_AT, 1369897_S_AT, 1367568_A_AT	282	112	12092	4.59422	0.147052	0.00226966	0.102656
75	GOTERM_BP_FAT	GO:0007423~sensory organ development	18	5.88235	6.16e-05		1368308_AT, 1371762_AT, 1370747_AT, 1367562_AT, 1369122_AT, 1369651_AT, 1370026_AT, 1387837_AT, 1371226_AT, 1387813_AT, 1368677_AT, 1370941_AT, 1383017_AT, 1368698_AT, 1368972_AT, 1387036_AT, 1369088_AT, 1368725_AT	282	246	12092	3.13752	0.156562	0.00239528	0.109888
76	GOTERM_BP_FAT	GO:0014075~response to amine stimulus	9	2.94118	6.91e-05		1369191_AT, 1368572_A_AT, 1375882_AT, 1367973_AT, 1368657_AT, 1369590_A_AT, 1368277_AT, 1367830_A_AT, 1386985_AT	282	60	12092	6.43191	0.173717	0.00264674	0.123142
77	GOTERM_BP_FAT	GO:0031175~neuron projection development	19	6.20915	6.92e-05		1369191_AT, 1368690_A_AT, 1388138_AT, 1367930_AT, 1387837_AT, 1387813_AT, 1368677_AT, 1369640_AT, 1370518_A_AT, 1369953_A_AT, 1367880_AT, 1370112_AT, 1383017_AT, 1367842_AT, 1371036_AT, 1387073_AT, 1369088_AT, 1371491_AT, 1387424_AT	282	273	12092	2.98428	0.174076	0.00261646	0.123422
78	GOTERM_BP_FAT	GO:0048634~regulation of muscle development	8	2.61438	7.23e-05		1370307_AT, 1371762_AT, 1370747_AT, 1369191_AT, 1368677_AT, 1369640_AT, 1367652_AT, 1371491_AT	282	45	12092	7.62301	0.181143	0.00269697	0.128964
79	GOTERM_BP_FAT	GO:0007155~cell adhesion	26	8.49673	7.89e-05		1387934_AT, 1388138_AT, 1370603_A_AT, 1369831_AT, 1387402_AT, 1371226_AT, 1371725_AT, 1367866_AT, 1367880_AT, 1387036_AT, 1371036_AT, 1368612_AT, 1370125_AT, 1369116_A_AT, 1369651_AT, 1370085_AT, 1371499_AT, 1368416_AT, 1370989_AT, 1370518_A_AT, 1370234_AT, 1368133_AT, 1369953_A_AT, 1383017_AT, 1367721_AT, 1387202_AT, 1370348_AT, 1387424_AT	282	463	12092	2.40792	0.195815	0.00290145	0.140623
80	GOTERM_BP_FAT	GO:0022610~biological adhesion	26	8.49673	7.89e-05		1387934_AT, 1388138_AT, 1370603_A_AT, 1369831_AT, 1387402_AT, 1371226_AT, 1371725_AT, 1367866_AT, 1367880_AT, 1387036_AT, 1371036_AT, 1368612_AT, 1370125_AT, 1369116_A_AT, 1369651_AT, 1370085_AT, 1371499_AT, 1368416_AT, 1370989_AT, 1370518_A_AT, 1370234_AT, 1368133_AT, 1369953_A_AT, 1383017_AT, 1367721_AT, 1387202_AT, 1370348_AT, 1387424_AT	282	463	12092	2.40792	0.195815	0.00290145	0.140623
81	GOTERM_BP_FAT	GO:0051241~negative regulation of multicellular organismal process	14	4.57516	7.99e-05		1371762_AT, 1387660_AT, 1369191_AT, 1367585_A_AT, 1369116_A_AT, 1368690_A_AT, 1387419_AT, 1369065_A_AT, 1370518_A_AT, 1369953_A_AT, 1386862_AT, 1368029_AT, 1371491_AT, 1368672_AT, 1387505_AT	282	158	12092	3.79944	0.198134	0.00290122	0.142485
82	GOTERM_BP_FAT	GO:0043062~extracellular structure organization	13	4.24837	8.83e-05		1369474_A_AT, 1370864_AT, 1369009_AT, 1370956_AT, 1371226_AT, 1370307_AT, 1368416_AT, 1387813_AT, 1367866_AT, 1370234_AT, 1370941_AT, 1368698_AT, 1367842_AT	282	138	12092	4.03937	0.216545	0.00316435	0.157462
83	GOTERM_BP_FAT	GO:0031399~regulation of protein modification process	19	6.20915	9.13e-05		1369191_AT, 1370186_AT, 1369122_AT, 1367652_AT, 1370603_A_AT, 1371133_A_AT, 1369935_AT, 1367663_AT, 1369651_AT, 1398856_AT, 1370197_A_AT, 1367711_AT, 1367786_AT, 1369953_A_AT, 1387301_AT, 1370688_AT, 1367830_A_AT, 1374593_AT, 1371348_AT	282	279	12092	2.9201	0.222943	0.00322864	0.162749
84	GOTERM_BP_FAT	GO:0008284~positive regulation of cell proliferation	23	7.51634	0.000106		1368308_AT, 1368681_AT, 1370747_AT, 1369191_AT, 1369665_A_AT, 1388188_AT, 1369182_AT, 1387419_AT, 1367973_AT, 1370603_A_AT, 1367824_AT, 1370197_A_AT, 1387813_AT, 1370955_AT, 1369713_AT, 1369629_AT, 1370941_AT, 1369953_A_AT, 1386893_AT, 1387036_AT, 1387301_AT, 1371491_AT, 1368870_AT	282	388	12092	2.54182	0.253858	0.00369996	0.188918
85	GOTERM_BP_FAT	GO:0032268~regulation of cellular protein metabolic process	24	7.84314	0.000108		1369626_AT, 1369191_AT, 1369959_AT, 1370186_AT, 1369122_AT, 1389538_AT, 1367652_AT, 1370603_A_AT, 1371133_A_AT, 1369935_AT, 1367663_AT, 1369651_AT, 1398856_AT, 1370197_A_AT, 1367711_AT, 1367786_AT, 1369953_A_AT, 1370688_AT, 1387301_AT, 1367794_AT, 1368519_AT, 1367830_A_AT, 1374593_AT, 1371348_AT	282	416	12092	2.47381	0.257521	0.00371509	0.19209
86	GOTERM_BP_FAT	GO:0051247~positive regulation of protein metabolic process	17	5.55556	0.000109		1368395_AT, 1369191_AT, 1370186_AT, 1389538_AT, 1369935_AT, 1367663_AT, 1369651_AT, 1398856_AT, 1387837_AT, 1367711_AT, 1369640_AT, 1367786_AT, 1369953_A_AT, 1387301_AT, 1370688_AT, 1367830_A_AT, 1371348_AT	282	233	12092	3.12854	0.260519	0.00371907	0.194698
87	GOTERM_BP_FAT	GO:0030003~cellular cation homeostasis	17	5.55556	0.000109		1368572_A_AT, 1369116_A_AT, 1369122_AT, 1387419_AT, 1367973_AT, 1370603_A_AT, 1369065_A_AT, 1371237_A_AT, 1368418_A_AT, 1367733_AT, 1370228_AT, 1369713_AT, 1388267_A_AT, 1369953_A_AT, 1368698_AT, 1368005_AT, 1369473_AT, 1367830_A_AT	282	233	12092	3.12854	0.260519	0.00371907	0.194698
88	GOTERM_BP_FAT	GO:0000902~cell morphogenesis	21	6.86275	0.000134		1388138_AT, 1387402_AT, 1367930_AT, 1387837_AT, 1387813_AT, 1368677_AT, 1371725_AT, 1369640_AT, 1370234_AT, 1370518_A_AT, 1367880_AT, 1383017_AT, 1367842_AT, 1368698_AT, 1387036_AT, 1371036_AT, 1387073_AT, 1368075_AT, 1369088_AT, 1369152_AT, 1371491_AT, 1387424_AT	282	340	12092	2.64844	0.308525	0.00448902	0.237947
89	GOTERM_BP_FAT	GO:0045321~leukocyte activation	16	5.22876	0.000135		1369122_AT, 1387419_AT, 1370603_A_AT, 1369651_AT, 1387402_AT, 1369935_AT, 1368321_AT, 1387837_AT, 1368163_AT, 1375882_AT, 1371725_AT, 1370955_AT, 1369953_A_AT, 1369387_AT, 1368073_AT, 1387202_AT, 1367830_A_AT	282	213	12092	3.22099	0.311997	0.00449543	0.241189
90	GOTERM_BP_FAT	GO:0002683~negative regulation of immune system process	10	3.26797	0.000139		1375882_AT, 1387813_AT, 1369953_A_AT, 1388149_AT, 1367794_AT, 1369113_AT, 1370603_A_AT, 1369651_AT, 1367576_AT, 1368732_AT	282	84	12092	5.10469	0.31957	0.00457321	0.248319
91	GOTERM_BP_FAT	GO:0032269~negative regulation of cellular protein metabolic process	14	4.57516	0.00014		1369626_AT, 1370186_AT, 1369122_AT, 1367652_AT, 1370603_A_AT, 1367663_AT, 1398856_AT, 1370197_A_AT, 1367711_AT, 1367786_AT, 1370688_AT, 1367794_AT, 1368519_AT, 1371348_AT	282	167	12092	3.59468	0.32128	0.00454899	0.24994
92	GOTERM_BP_FAT	GO:0006916~anti-apoptosis	13	4.24837	0.000142		1368308_AT, 1367577_AT, 1370243_A_AT, 1369122_AT, 1389538_AT, 1370156_AT, 1367973_AT, 1370026_AT, 1368677_AT, 1370234_AT, 1387087_AT, 1370688_AT, 1367576_AT	282	145	12092	3.84436	0.324382	0.00454925	0.252891
93	GOTERM_BP_FAT	GO:0060348~bone development	12	3.92157	0.000145		1371226_AT, 1368681_AT, 1368416_AT, 1370747_AT, 1370234_AT, 1367562_AT, 1367571_A_AT, 1367652_AT, 1370864_AT, 1369968_AT, 1369897_S_AT, 1367568_A_AT	282	124	12092	4.14962	0.330271	0.00459723	0.258529
94	GOTERM_BP_FAT	GO:0046649~lymphocyte activation	14	4.57516	0.000149		1369122_AT, 1387419_AT, 1370603_A_AT, 1387402_AT, 1369935_AT, 1368321_AT, 1387837_AT, 1368163_AT, 1375882_AT, 1371725_AT, 1369953_A_AT, 1369387_AT, 1368073_AT, 1387202_AT, 1367830_A_AT	282	168	12092	3.57329	0.337328	0.00466494	0.265352
95	GOTERM_BP_FAT	GO:0019228~regulation of action potential in neuron	9	2.94118	0.000153		1369474_A_AT, 1368810_A_AT, 1369064_A_AT, 1387813_AT, 1368133_AT, 1368857_AT, 1387419_AT, 1387040_AT, 1371499_AT	282	67	12092	5.75992	0.344756	0.00473872	0.272611
96	GOTERM_BP_FAT	GO:0001775~cell activation	17	5.55556	0.00017		1369122_AT, 1387419_AT, 1370603_A_AT, 1369935_AT, 1369651_AT, 1387402_AT, 1368321_AT, 1387837_AT, 1368163_AT, 1375882_AT, 1371725_AT, 1370955_AT, 1370518_A_AT, 1369953_A_AT, 1369387_AT, 1368073_AT, 1387202_AT, 1367830_A_AT	282	242	12092	3.01219	0.374411	0.00519824	0.302432
97	GOTERM_BP_FAT	GO:0031400~negative regulation of protein modification process	11	3.59477	0.000175		1370197_A_AT, 1367711_AT, 1367786_AT, 1370186_AT, 1369122_AT, 1370688_AT, 1367652_AT, 1370603_A_AT, 1367663_AT, 1371348_AT, 1398856_AT	282	106	12092	4.44975	0.382981	0.00529206	0.311312
98	GOTERM_BP_FAT	GO:0010604~positive regulation of macromolecule metabolic process	37	12.0915	0.000185		1368308_AT, 1369191_AT, 1368572_A_AT, 1391096_AT, 1370603_A_AT, 1368321_AT, 1387837_AT, 1367715_AT, 1387788_AT, 1367786_AT, 1367842_AT, 1387087_AT, 1370688_AT, 1387036_AT, 1371491_AT, 1367830_A_AT, 1368395_AT, 1370186_AT, 1368439_AT, 1389538_AT, 1368813_AT, 1367693_AT, 1369651_AT, 1367663_AT, 1369935_AT, 1369159_AT, 1398856_AT, 1370307_AT, 1367824_AT, 1367711_AT, 1370941_AT, 1369640_AT, 1369953_A…	282	825	12092	1.92308	0.400805	0.00555157	0.330179
99	GOTERM_BP_FAT	GO:0051248~negative regulation of protein metabolic process	14	4.57516	0.000188		1369626_AT, 1370186_AT, 1369122_AT, 1367652_AT, 1370603_A_AT, 1367663_AT, 1398856_AT, 1370197_A_AT, 1367711_AT, 1367786_AT, 1370688_AT, 1367794_AT, 1368519_AT, 1371348_AT	282	172	12092	3.49019	0.405695	0.00557966	0.335452
100	GOTERM_BP_FAT	GO:0048589~developmental growth	12	3.92157	0.000192		1367930_AT, 1368681_AT, 1387675_AT, 1369640_AT, 1367880_AT, 1370112_AT, 1368439_AT, 1368519_AT, 1371491_AT, 1367576_AT, 1370348_AT, 1369159_AT	282	128	12092	4.01995	0.412295	0.00563863	0.34264
