# Supplementary material for: Gene Expression Profiling of Cutaneous Injured and Non-Injured Nociceptors in SNI Animal Model of Neuropathic Pain
Source: Sci Rep. 2017 Aug 24;7:9367. doi: 10.1038/s41598-017-08865-3 (PMC5570923; doi:10.1038/s41598-017-08865-3)
Supplement: Supplementary file 6 — Suppl. Table 4 [file 41598_2017_8865_MOESM6_ESM.xls]

## Sheet: qRT-PCR primers
Gene	Species	Forward primer	Revrese primer	Acession Number
Prph	Rat	GAATCTCTGATGGACGAAATTGAGTTC	TGTTGCCTCTACCTCCACCTG	AF031878
Nav1.8	Rat	TCCCGGACAAATCAGAAACTG	GCCCCTGGTGACACTGTCA	U53833
Trpv1	Rat	ACGTTATCTGGGTCCACTCTGT	TGGAGATCATGGTTGGATACAC	NM_031982
Parv	Rat	ATCCTTTATGGCCCTCGAAT	GTCCGATGGGTACAGCCTTT	NM_022499
Gfap	Rat	CAGAAGCTCCAAGATGAAACCAACC	TCTCCTCCTCCAGCGACTCAAC	NM_017009
Tgm1	Rat	AATGCTGGTTGTGAATGG	AGGAAGAGGATTATGTGGAA	NM_031659
Egfr	Rat	ACGAAAACACCTACGCCTTAG	GGTCTCCATATTGCAGAGGATG	NM_031507
Igf1	Rat	AGAACACAAGTAGAGGAAGT	GAAATGCCCATCTCTGAAAT	NM_001082477
Vip	Rat	CAGAAGGAAAGACCCAAGGAG	CCTGTCATCCAACCTCACTG	NM_053991
Atf3	Rat	GCGAAGACTGGAGCAAAATG	AGGTGTCAGGTTAGCAAAATCC	NM_012912
Sod2	Rat	GGACAAACCTGAGCCCTAAG	CAAAAGACCCAAAGTCACGC	NM_017051
Sgk1	Rat	GTCCATCCTCAAATCCCCAC	CCAAAACTGCCTTTTCCGATC	NM_001193568
Mt3	Rat	CTGTCCTACTGGTGGTTC	GCACACTTCTCACATCCT	NM_053968
App	Rat	GTTGGTGAGTTTGTAAGCGATG	AGTCGTGCAAGTTAGTGCTC	NM_019288
Casp6	Rat	AGACAGATGGCTTCTACAG	AAGAACCTCTCGTGATTGA	NM_031775
Gapdh	Rat	CCCCCAATGTATCCGTTGTG	TAGCCCAGGATGCCCTTTAGT	NM_01008
Casp6	Mouse	TCAGGGCTAGGACACCG	TTGAAGATGAGGGCAACTCC	NM_009811
Gapdh	Mouse	AGGTCGGTGTGAACGGATTTG	GGGGTCGTTGATGGCAACA	NM_008084
